# Supplementary material for: Mixed‐Functionalized Acylgermanes Result in Wavelength‐Controlled Fragmentation
Source: Angew Chem Int Ed Engl. 2026 Apr 3;65(20):e5559644. doi: 10.1002/anie.5559644 (PMC13159412; doi:10.1002/anie.5559644)
Supplement: Supplementary file 2 — Supporting File 2: anie72089‐sup‐0002‐Data.zip. [file ANIE-65-e5559644-s002.zip]

Archive with 2 entries (2 files):
- RF2997_2424437_2.cif
- RF3000_2424436_2.cif
