# Supplementary material for: Mixed‐Functionalized Acylgermanes Result in Wavelength‐Controlled Fragmentation
Source: Angew Chem Int Ed Engl. 2026 Apr 3;65(20):e5559644. doi: 10.1002/anie.5559644 (PMC13159412; doi:10.1002/anie.5559644)
Supplement: Supplementary file 2 — Supporting File 2: anie72089‐sup‐0002‐Data.zip. [file ANIE-65-e5559644-s002.zip › RF2997_2424437_2.cif]

data_rf2997_2424437
_audit_creation_date               2025-02-04
_audit_creation_method
;
Olex2 1.5-ac6-020
(compiled 2024.02.14 svn.r2f8d729c for Rigaku Oxford Diffraction, GUI svn.r6966)
;
_shelx_SHELXL_version_number       '2019/3'
_audit_contact_author_address      ?
_audit_contact_author_email        ?
_audit_contact_author_name         ''
_audit_contact_author_phone        ?
_publ_contact_author_id_orcid      ?
_publ_section_references
;
Dolomanov, O.V., Bourhis, L.J., Gildea, R.J, Howard, J.A.K. & Puschmann, H.
 (2009), J. Appl. Cryst. 42, 339-341.

Sheldrick, G.M. (2015). Acta Cryst. A71, 3-8.

Sheldrick, G.M. (2015). Acta Cryst. C71, 3-8.
;
_chemical_name_common              ?
_chemical_name_systematic          ?
_chemical_formula_moiety           'C14 H20 O6'
_chemical_formula_sum              'C14 H20 O6'
_chemical_formula_weight           284.30
_chemical_melting_point            ?
_chemical_oxdiff_formula           GeO4C20H40
loop_
  _atom_type_symbol
  _atom_type_description
  _atom_type_scat_dispersion_real
  _atom_type_scat_dispersion_imag
  _atom_type_scat_source
 'C' 'C' 0.0181 0.0091 'International Tables Vol C Tables 4.2.6.8 and 6.1.1.4'
 'H' 'H' 0.0000 0.0000 'International Tables Vol C Tables 4.2.6.8 and 6.1.1.4'
 'O' 'O' 0.0492 0.0322 'International Tables Vol C Tables 4.2.6.8 and 6.1.1.4'

_shelx_space_group_comment
;
The symmetry employed for this shelxl refinement is uniquely defined
by the following loop, which should always be used as a source of
symmetry information in preference to the above space-group names.
They are only intended as comments.
;
_space_group_crystal_system        'monoclinic'
_space_group_IT_number             14
_space_group_name_H-M_alt          'P 1 21/c 1'
_space_group_name_Hall             '-P 2ybc'
loop_
  _space_group_symop_operation_xyz
 'x, y, z'
 '-x, y+1/2, -z+1/2'
 '-x, -y, -z'
 'x, -y-1/2, z-1/2'

_cell_length_a                     22.0671(5)
_cell_length_b                     7.59107(17)
_cell_length_c                     8.4443(2)
_cell_angle_alpha                  90
_cell_angle_beta                   93.782(2)
_cell_angle_gamma                  90
_cell_volume                       1411.46(6)
_cell_formula_units_Z              4
_cell_measurement_reflns_used      11773
_cell_measurement_temperature      100.01(18)
_cell_measurement_theta_max        77.8500
_cell_measurement_theta_min        3.9910
_shelx_estimated_absorpt_T_max     0.983
_shelx_estimated_absorpt_T_min     0.872
_exptl_absorpt_coefficient_mu      0.877
_exptl_absorpt_correction_T_max    1.00000
_exptl_absorpt_correction_T_min    0.60125
_exptl_absorpt_correction_type     multi-scan
_exptl_absorpt_process_details
;
CrysAlisPro 1.171.43.129a (Rigaku Oxford Diffraction, 2024)
Empirical absorption correction using spherical harmonics,
implemented in SCALE3 ABSPACK scaling algorithm.
;
_exptl_absorpt_special_details     ?
_exptl_crystal_colour              colourless
_exptl_crystal_colour_primary      colourless
_exptl_crystal_density_diffrn      1.338
_exptl_crystal_density_meas        ?
_exptl_crystal_density_method      ?
_exptl_crystal_description         plate
_exptl_crystal_F_000               608
_exptl_crystal_size_max            0.16
_exptl_crystal_size_mid            0.11
_exptl_crystal_size_min            0.02
_exptl_transmission_factor_max     ?
_exptl_transmission_factor_min     ?
_diffrn_reflns_av_R_equivalents    0.0530
_diffrn_reflns_av_unetI/netI       0.0275
_diffrn_reflns_Laue_measured_fraction_full  0.998
_diffrn_reflns_Laue_measured_fraction_max  0.983
_diffrn_reflns_limit_h_max         27
_diffrn_reflns_limit_h_min         -27
_diffrn_reflns_limit_k_max         9
_diffrn_reflns_limit_k_min         -9
_diffrn_reflns_limit_l_max         8
_diffrn_reflns_limit_l_min         -10
_diffrn_reflns_number              29390
_diffrn_reflns_point_group_measured_fraction_full  0.998
_diffrn_reflns_point_group_measured_fraction_max  0.983
_diffrn_reflns_theta_full          67.684
_diffrn_reflns_theta_max           78.810
_diffrn_reflns_theta_min           4.015
_diffrn_ambient_environment        N~2~
_diffrn_ambient_temperature        100.01(18)
_diffrn_detector                   'Hybrid Pixel Array Detector'
_diffrn_detector_area_resol_mean   10.0000
_diffrn_detector_type              'HyPix-Arc 100'
_diffrn_measured_fraction_theta_full  0.998
_diffrn_measured_fraction_theta_max  0.983
_diffrn_measurement_details
;
List of Runs (angles in degrees, time in seconds):

  # Type    Start    End  Width  t~exp~   \w     \q     \k     \f   Frames
--------------------------------------------------------------------------
  1  \w    -60.00 -32.00   0.50    0.50    --   16.00 159.00-174.06   56
  2  \w    -26.00  25.00   0.50    0.50    --  -51.83  19.00-120.00  102
  3  \w    -26.00  25.00   0.50    0.50    --  -51.83  19.00  90.00  102
  4  \w    -43.00  26.00   0.50    0.50    --  -51.83  38.00-180.00  138
  5  \w   -105.00 -13.00   0.50    0.50    --  -80.27  77.00 -30.00  184
  6  \w    -35.00  -3.00   0.50    0.50    --  -80.27  30.00-120.00   64
  7  \w   -105.00 -13.00   0.50    0.50    --  -80.27  77.00  30.00  184
  8  \w    -35.00  -3.00   0.50    0.50    --  -80.27  30.00 -90.00   64
  9  \w   -105.00 -13.00   0.50    0.50    --  -80.27  77.00  30.00  184
 10  \w   -163.00 -76.00   0.50    2.00    --  -88.50 -56.00 -76.40  174
 11  \w     92.00 178.00   0.50    2.00    --  106.75  45.00 150.00  172
 12  \w     34.00  71.00   0.50    2.00    --  106.75 -61.00  90.00   74
 13  \w     36.00 112.00   0.50    2.00    --  106.75-125.00  30.00  152
 14  \w     90.00 178.00   0.50    2.00    --  106.75  30.00 -90.00  176
 15  \w     34.00  71.00   0.50    2.00    --  106.75 -61.00-180.00   74
 16  \w     48.00 130.00   0.50    2.00    --  106.75-151.00  12.00  164
 17  \w     40.00 105.00   0.50    2.00    --  106.75 -77.00 -30.00  130
 18  \w    100.00 174.00   0.50    2.00    --  106.75  77.00   0.00  148
 19  \w     40.00 105.00   0.50    2.00    --  106.75 -95.00-180.00  130
 20  \w     90.00 178.00   0.50    2.00    --  106.75  30.00 -90.00  176
 21  \w     92.00 178.00   0.50    2.00    --  106.75  45.00 150.00  172
 22  \w     36.00 112.00   0.50    2.00    --  106.75-125.00 -90.00  152
 23  \w     34.00  71.00   0.50    2.00    --  106.75 -61.00   0.00   74
 24  \w     22.00  48.00   0.50    0.50    --   40.00  61.00  62.89   52
 25  \w   -143.00 -51.00   0.50    0.50    --  -68.00 -54.00 118.54  184
 26  \w   -143.00 -51.00   0.50    0.50    --  -68.00 -53.00-155.09  184
 27  \w   -148.00 -56.00   0.50    0.50    --  -72.00 -48.00  51.03  184
 28  \w   -151.00 -60.00   0.50    0.50    --  -76.00 -51.00-114.57  182
 29  \w   -152.00 -60.00   0.50    0.50    --  -76.00 -49.00 159.65  184
 30  \w   -155.00 -63.00   0.50    0.50    --  -80.00 -53.00 -64.59  184
 31  \w   -154.00 -63.00   0.50    0.50    --  -80.00 -56.00 -13.79  182
 32  \w   -159.00-128.00   0.50    2.00    --  -84.00 -55.00 -34.77   62
 33  \w   -164.00 -72.00   0.50    2.00    --  -88.50 -51.00  36.35  184
 34  \w   -163.00 -76.00   0.50    2.00    --  -88.50 -56.00  91.04  174
 35  \w     90.00 178.00   0.50    2.00    --  106.75  30.00  90.00  176
 36  \w     40.00 105.00   0.50    2.00    --  106.75 -95.00  60.00  130
 37  \w     34.00  71.00   0.50    2.00    --  106.75 -61.00 120.00   74
 38  \w     34.00  71.00   0.50    2.00    --  106.75 -61.00  60.00   74
 39  \w     90.00 178.00   0.50    2.00    --  106.75  30.00 -30.00  176
 40  \w     34.00  71.00   0.50    2.00    --  106.75 -61.00-120.00   74
 41  \w     92.00 178.00   0.50    2.00    --  106.75  45.00-150.00  172
;
_diffrn_measurement_device         'four-circle diffractometer'
_diffrn_measurement_device_type    'XtaLAB Synergy, Dualflex, HyPix-Arc 100'
_diffrn_measurement_method         '\w scans'
_diffrn_orient_matrix_type        
 'CrysAlisPro convention (1999,Acta A55,543-557)'
_diffrn_orient_matrix_UB_11        0.0568796000
_diffrn_orient_matrix_UB_12        0.1173242000
_diffrn_orient_matrix_UB_13        0.0220067000
_diffrn_orient_matrix_UB_21        0.0401306000
_diffrn_orient_matrix_UB_22        -0.1655359000
_diffrn_orient_matrix_UB_23        0.0216111000
_diffrn_orient_matrix_UB_31        0.0070589000
_diffrn_orient_matrix_UB_32        -0.0054693000
_diffrn_orient_matrix_UB_33        -0.1801850000
_diffrn_radiation_monochromator    mirror
_diffrn_radiation_probe            x-ray
_diffrn_radiation_type             'Cu K\a'
_diffrn_radiation_wavelength       1.54184
_diffrn_source                     'micro-focus sealed X-ray tube'
_diffrn_source_type                'PhotonJet (Cu) X-ray Source'
_reflns_Friedel_coverage           0.000
_reflns_Friedel_fraction_full      .
_reflns_Friedel_fraction_max       .
_reflns_number_gt                  2625
_reflns_number_total               3012
_reflns_special_details
;
 Reflections were merged by SHELXL according to the crystal
 class for the calculation of statistics and refinement.
 
 _reflns_Friedel_fraction is defined as the number of unique
 Friedel pairs measured divided by the number that would be
 possible theoretically, ignoring centric projections and
 systematic absences.
;
_reflns_threshold_expression       'I > 2\s(I)'
_computing_cell_refinement         'CrysAlisPro 1.171.43.129a (Rigaku OD, 2024)'
_computing_data_collection         'CrysAlisPro 1.171.43.129a (Rigaku OD, 2024)'
_computing_data_reduction          'CrysAlisPro 1.171.43.129a (Rigaku OD, 2024)'
_computing_molecular_graphics      'Olex2 1.5-ac6-020 (Dolomanov et al., 2009)'
_computing_publication_material    'Olex2 1.5-ac6-020 (Dolomanov et al., 2009)'
_computing_structure_refinement    'SHELXL 2019/3 (Sheldrick, 2015)'
_computing_structure_solution      'SHELXT 2018/2 (Sheldrick, 2018)'
_refine_diff_density_max           0.264
_refine_diff_density_min           -0.311
_refine_diff_density_rms           0.040
_refine_ls_extinction_coef         0.0013(3)
_refine_ls_extinction_expression  
 'Fc^*^=kFc[1+0.001xFc^2^\l^3^/sin(2\q)]^-1/4^'
_refine_ls_extinction_method       'SHELXL-2019/2 (Sheldrick 2019)'
_refine_ls_goodness_of_fit_ref     1.027
_refine_ls_hydrogen_treatment      mixed
_refine_ls_matrix_type             full
_refine_ls_number_parameters       186
_refine_ls_number_reflns           3012
_refine_ls_number_restraints       0
_refine_ls_R_factor_all            0.0441
_refine_ls_R_factor_gt             0.0378
_refine_ls_restrained_S_all        1.027
_refine_ls_shift/su_max            0.000
_refine_ls_shift/su_mean           0.000
_refine_ls_structure_factor_coef   Fsqd
_refine_ls_weighting_details      
 'w=1/[\s^2^(Fo^2^)+(0.0437P)^2^+0.5591P] where P=(Fo^2^+2Fc^2^)/3'
_refine_ls_weighting_scheme        calc
_refine_ls_wR_factor_gt            0.0940
_refine_ls_wR_factor_ref           0.0975
_refine_special_details            ?
_olex2_refinement_description
;
1. Fixed Uiso
 At 1.2 times of:
  All C(H) groups, All C(H,H) groups
 At 1.5 times of:
  All C(H,H,H) groups, All O(H) groups
2.a Secondary CH2 refined with riding coordinates:
 C8(H8A,H8B), C9(H9A,H9B), C10(H10A,H10B), C11(H11A,H11B), C12(H12A,H12B),
 C13(H13A,H13B)
2.b Aromatic/amide H refined with riding coordinates:
 C6(H6), C7(H7), C3(H3), C4(H4)
2.c Idealised Me refined as rotating group:
 C14(H14A,H14B,H14C)
;
_atom_sites_solution_hydrogens     mixed
_atom_sites_solution_primary       dual
_atom_sites_solution_secondary     ?
loop_
  _atom_site_label
  _atom_site_type_symbol
  _atom_site_fract_x
  _atom_site_fract_y
  _atom_site_fract_z
  _atom_site_U_iso_or_equiv
  _atom_site_adp_type
  _atom_site_occupancy
  _atom_site_site_symmetry_order
  _atom_site_calc_flag
  _atom_site_refinement_flags_posn
  _atom_site_refinement_flags_adp
  _atom_site_refinement_flags_occupancy
  _atom_site_disorder_assembly
  _atom_site_disorder_group
 O1 O 0.43001(4) 0.09052(13) 0.04485(11) 0.0298(2) Uani 1 1 d . . . . .
 H1 H 0.4624(8) 0.080(2) -0.047(2) 0.045 Uiso 1 1 d . U . . .
 C1 C 0.44761(6) 0.00531(16) 0.17132(15) 0.0223(3) Uani 1 1 d . . . . .
 O2 O 0.49694(4) -0.07906(13) 0.18608(12) 0.0305(2) Uani 1 1 d . . . . .
 C2 C 0.40693(6) 0.00561(16) 0.30347(14) 0.0211(3) Uani 1 1 d . . . . .
 O5 O 0.13731(4) 0.32353(12) 0.99584(10) 0.0274(2) Uani 1 1 d . . . . .
 C5 C 0.33046(5) -0.00535(15) 0.55246(14) 0.0196(2) Uani 1 1 d . . . . .
 O6 O 0.06656(5) 0.74802(13) 0.95691(12) 0.0345(3) Uani 1 1 d . . . . .
 C6 C 0.38797(6) -0.08122(16) 0.57162(15) 0.0216(3) Uani 1 1 d . . . . .
 H6 H 0.401307 -0.135322 0.669218 0.026 Uiso 1 1 calc R U . . .
 C7 C 0.42553(6) -0.07662(16) 0.44600(15) 0.0218(3) Uani 1 1 d . . . . .
 H7 H 0.464457 -0.130314 0.457417 0.026 Uiso 1 1 calc R U . . .
 C8 C 0.30586(6) -0.09380(16) 0.81353(15) 0.0228(3) Uani 1 1 d . . . . .
 H8A H 0.337332 -0.023517 0.873890 0.027 Uiso 1 1 calc R U . . .
 H8B H 0.322691 -0.212208 0.794343 0.027 Uiso 1 1 calc R U . . .
 C9 C 0.25021(6) -0.10921(16) 0.90637(15) 0.0239(3) Uani 1 1 d . . . . .
 H9A H 0.216679 -0.162369 0.838805 0.029 Uiso 1 1 calc R U . . .
 H9B H 0.258926 -0.187047 0.999148 0.029 Uiso 1 1 calc R U . . .
 C10 C 0.18436(6) 0.04771(17) 1.06214(15) 0.0232(3) Uani 1 1 d . . . . .
 H10A H 0.196623 -0.029155 1.153402 0.028 Uiso 1 1 calc R U . . .
 H10B H 0.148075 -0.004655 1.005114 0.028 Uiso 1 1 calc R U . . .
 C11 C 0.16943(6) 0.22829(17) 1.12034(14) 0.0230(3) Uani 1 1 d . . . . .
 H11A H 0.144174 0.218851 1.212619 0.028 Uiso 1 1 calc R U . . .
 H11B H 0.207297 0.291466 1.154598 0.028 Uiso 1 1 calc R U . . .
 O3 O 0.28880(4) -0.00908(11) 0.66492(10) 0.0220(2) Uani 1 1 d . . . . .
 C3 C 0.34957(6) 0.08508(16) 0.28720(15) 0.0222(3) Uani 1 1 d . . . . .
 H3 H 0.336857 0.143312 0.191108 0.027 Uiso 1 1 calc R U . . .
 O4 O 0.23250(4) 0.05920(11) 0.95850(10) 0.0227(2) Uani 1 1 d . . . . .
 C4 C 0.31142(6) 0.07908(16) 0.41046(15) 0.0220(3) Uani 1 1 d . . . . .
 H4 H 0.272388 0.132105 0.398831 0.026 Uiso 1 1 calc R U . . .
 C12 C 0.12602(6) 0.50005(17) 1.03946(16) 0.0278(3) Uani 1 1 d . . . . .
 H12A H 0.163984 0.569770 1.041577 0.033 Uiso 1 1 calc R U . . .
 H12B H 0.109995 0.504365 1.146158 0.033 Uiso 1 1 calc R U . . .
 C13 C 0.07994(6) 0.57301(18) 0.91682(16) 0.0283(3) Uani 1 1 d . . . . .
 H13A H 0.096396 0.569266 0.810608 0.034 Uiso 1 1 calc R U . . .
 H13B H 0.042479 0.500960 0.913514 0.034 Uiso 1 1 calc R U . . .
 C14 C 0.01875(7) 0.8185(2) 0.85541(18) 0.0346(3) Uani 1 1 d . . . . .
 H14A H 0.026853 0.795265 0.744625 0.052 Uiso 1 1 calc R U . . .
 H14B H 0.016100 0.945945 0.872317 0.052 Uiso 1 1 calc R U . . .
 H14C H -0.019706 0.763063 0.879214 0.052 Uiso 1 1 calc R U . . .

loop_
  _atom_site_aniso_label
  _atom_site_aniso_U_11
  _atom_site_aniso_U_22
  _atom_site_aniso_U_33
  _atom_site_aniso_U_23
  _atom_site_aniso_U_13
  _atom_site_aniso_U_12
 O1 0.0315(5) 0.0358(5) 0.0223(5) 0.0056(4) 0.0033(4) -0.0017(4)
 C1 0.0245(6) 0.0208(6) 0.0213(6) -0.0001(5) 0.0001(5) -0.0044(5)
 O2 0.0256(5) 0.0371(5) 0.0291(5) 0.0005(4) 0.0042(4) 0.0017(4)
 C2 0.0253(6) 0.0174(5) 0.0203(6) -0.0016(5) 0.0001(5) -0.0034(5)
 O5 0.0380(5) 0.0258(5) 0.0180(4) -0.0025(4) -0.0009(4) 0.0075(4)
 C5 0.0246(6) 0.0153(5) 0.0188(6) -0.0017(4) 0.0020(5) -0.0014(4)
 O6 0.0425(6) 0.0259(5) 0.0338(5) -0.0039(4) -0.0065(4) 0.0065(4)
 C6 0.0249(6) 0.0195(6) 0.0201(6) 0.0012(5) -0.0013(5) -0.0012(5)
 C7 0.0220(6) 0.0198(6) 0.0236(6) -0.0005(5) -0.0001(5) -0.0016(4)
 C8 0.0275(6) 0.0212(6) 0.0197(6) 0.0042(5) 0.0012(5) 0.0046(5)
 C9 0.0302(7) 0.0185(6) 0.0234(6) 0.0020(5) 0.0042(5) 0.0019(5)
 C10 0.0255(6) 0.0247(6) 0.0197(6) 0.0019(5) 0.0044(5) -0.0016(5)
 C11 0.0270(6) 0.0258(6) 0.0163(6) 0.0001(5) 0.0009(5) -0.0004(5)
 O3 0.0251(4) 0.0227(4) 0.0183(4) 0.0024(3) 0.0017(3) 0.0036(3)
 C3 0.0288(6) 0.0181(5) 0.0192(6) 0.0007(5) -0.0014(5) -0.0002(5)
 O4 0.0277(5) 0.0186(4) 0.0226(4) 0.0014(3) 0.0070(4) 0.0003(3)
 C4 0.0261(6) 0.0179(5) 0.0217(6) -0.0005(5) -0.0010(5) 0.0028(5)
 C12 0.0309(7) 0.0250(6) 0.0272(7) -0.0037(5) 0.0000(5) 0.0021(5)
 C13 0.0327(7) 0.0261(6) 0.0260(7) -0.0027(5) 0.0017(5) 0.0032(5)
 C14 0.0393(8) 0.0318(7) 0.0326(7) 0.0043(6) 0.0001(6) 0.0080(6)

_geom_special_details
;
 All esds (except the esd in the dihedral angle between two l.s. planes)
 are estimated using the full covariance matrix.  The cell esds are taken
 into account individually in the estimation of esds in distances, angles
 and torsion angles; correlations between esds in cell parameters are only
 used when they are defined by crystal symmetry.  An approximate (isotropic)
 treatment of cell esds is used for estimating esds involving l.s. planes.
;
loop_
  _geom_bond_atom_site_label_1
  _geom_bond_atom_site_label_2
  _geom_bond_distance
  _geom_bond_site_symmetry_2
  _geom_bond_publ_flag
 O1 H1 1.092(18) . ?
 O1 C1 1.2864(15) . ?
 C1 O2 1.2619(16) . ?
 C1 C2 1.4777(17) . ?
 C2 C7 1.3934(17) . ?
 C2 C3 1.4006(18) . ?
 O5 C11 1.4255(15) . ?
 O5 C12 1.4161(16) . ?
 C5 C6 1.3933(17) . ?
 C5 O3 1.3649(15) . ?
 C5 C4 1.3995(17) . ?
 O6 C13 1.4071(16) . ?
 O6 C14 1.4195(17) . ?
 C6 H6 0.9500 . ?
 C6 C7 1.3890(18) . ?
 C7 H7 0.9500 . ?
 C8 H8A 0.9900 . ?
 C8 H8B 0.9900 . ?
 C8 C9 1.5044(17) . ?
 C8 O3 1.4379(14) . ?
 C9 H9A 0.9900 . ?
 C9 H9B 0.9900 . ?
 C9 O4 1.4155(15) . ?
 C10 H10A 0.9900 . ?
 C10 H10B 0.9900 . ?
 C10 C11 1.5003(17) . ?
 C10 O4 1.4229(15) . ?
 C11 H11A 0.9900 . ?
 C11 H11B 0.9900 . ?
 C3 H3 0.9500 . ?
 C3 C4 1.3820(18) . ?
 C4 H4 0.9500 . ?
 C12 H12A 0.9900 . ?
 C12 H12B 0.9900 . ?
 C12 C13 1.5082(19) . ?
 C13 H13A 0.9900 . ?
 C13 H13B 0.9900 . ?
 C14 H14A 0.9800 . ?
 C14 H14B 0.9800 . ?
 C14 H14C 0.9800 . ?

loop_
  _geom_angle_atom_site_label_1
  _geom_angle_atom_site_label_2
  _geom_angle_atom_site_label_3
  _geom_angle
  _geom_angle_site_symmetry_1
  _geom_angle_site_symmetry_3
  _geom_angle_publ_flag
 C1 O1 H1 112.1(10) . . ?
 O1 C1 C2 117.45(11) . . ?
 O2 C1 O1 123.26(12) . . ?
 O2 C1 C2 119.29(11) . . ?
 C7 C2 C1 119.51(11) . . ?
 C7 C2 C3 119.38(11) . . ?
 C3 C2 C1 121.11(11) . . ?
 C12 O5 C11 112.05(10) . . ?
 C6 C5 C4 120.56(11) . . ?
 O3 C5 C6 124.10(11) . . ?
 O3 C5 C4 115.33(11) . . ?
 C13 O6 C14 111.72(11) . . ?
 C5 C6 H6 120.5 . . ?
 C7 C6 C5 119.06(11) . . ?
 C7 C6 H6 120.5 . . ?
 C2 C7 H7 119.5 . . ?
 C6 C7 C2 120.95(11) . . ?
 C6 C7 H7 119.5 . . ?
 H8A C8 H8B 108.4 . . ?
 C9 C8 H8A 110.0 . . ?
 C9 C8 H8B 110.0 . . ?
 O3 C8 H8A 110.0 . . ?
 O3 C8 H8B 110.0 . . ?
 O3 C8 C9 108.29(10) . . ?
 C8 C9 H9A 109.6 . . ?
 C8 C9 H9B 109.6 . . ?
 H9A C9 H9B 108.2 . . ?
 O4 C9 C8 110.09(10) . . ?
 O4 C9 H9A 109.6 . . ?
 O4 C9 H9B 109.6 . . ?
 H10A C10 H10B 108.2 . . ?
 C11 C10 H10A 109.8 . . ?
 C11 C10 H10B 109.8 . . ?
 O4 C10 H10A 109.8 . . ?
 O4 C10 H10B 109.8 . . ?
 O4 C10 C11 109.54(10) . . ?
 O5 C11 C10 109.33(10) . . ?
 O5 C11 H11A 109.8 . . ?
 O5 C11 H11B 109.8 . . ?
 C10 C11 H11A 109.8 . . ?
 C10 C11 H11B 109.8 . . ?
 H11A C11 H11B 108.3 . . ?
 C5 O3 C8 117.84(9) . . ?
 C2 C3 H3 119.9 . . ?
 C4 C3 C2 120.22(11) . . ?
 C4 C3 H3 119.9 . . ?
 C9 O4 C10 111.63(9) . . ?
 C5 C4 H4 120.1 . . ?
 C3 C4 C5 119.81(11) . . ?
 C3 C4 H4 120.1 . . ?
 O5 C12 H12A 110.3 . . ?
 O5 C12 H12B 110.3 . . ?
 O5 C12 C13 106.92(11) . . ?
 H12A C12 H12B 108.6 . . ?
 C13 C12 H12A 110.3 . . ?
 C13 C12 H12B 110.3 . . ?
 O6 C13 C12 108.91(11) . . ?
 O6 C13 H13A 109.9 . . ?
 O6 C13 H13B 109.9 . . ?
 C12 C13 H13A 109.9 . . ?
 C12 C13 H13B 109.9 . . ?
 H13A C13 H13B 108.3 . . ?
 O6 C14 H14A 109.5 . . ?
 O6 C14 H14B 109.5 . . ?
 O6 C14 H14C 109.5 . . ?
 H14A C14 H14B 109.5 . . ?
 H14A C14 H14C 109.5 . . ?
 H14B C14 H14C 109.5 . . ?

loop_
  _geom_torsion_atom_site_label_1
  _geom_torsion_atom_site_label_2
  _geom_torsion_atom_site_label_3
  _geom_torsion_atom_site_label_4
  _geom_torsion
  _geom_torsion_site_symmetry_1
  _geom_torsion_site_symmetry_2
  _geom_torsion_site_symmetry_3
  _geom_torsion_site_symmetry_4
  _geom_torsion_publ_flag
 O1 C1 C2 C7 -176.47(11) . . . . ?
 O1 C1 C2 C3 4.43(18) . . . . ?
 C1 C2 C7 C6 -178.94(11) . . . . ?
 C1 C2 C3 C4 177.94(11) . . . . ?
 O2 C1 C2 C7 4.48(18) . . . . ?
 O2 C1 C2 C3 -174.62(11) . . . . ?
 C2 C3 C4 C5 0.59(18) . . . . ?
 O5 C12 C13 O6 179.07(11) . . . . ?
 C5 C6 C7 C2 1.35(18) . . . . ?
 C6 C5 O3 C8 1.22(17) . . . . ?
 C6 C5 C4 C3 0.98(18) . . . . ?
 C7 C2 C3 C4 -1.17(18) . . . . ?
 C8 C9 O4 C10 -173.17(10) . . . . ?
 C9 C8 O3 C5 -170.47(10) . . . . ?
 C11 O5 C12 C13 -166.82(11) . . . . ?
 C11 C10 O4 C9 177.17(10) . . . . ?
 O3 C5 C6 C7 176.92(11) . . . . ?
 O3 C5 C4 C3 -177.97(11) . . . . ?
 O3 C8 C9 O4 -70.20(13) . . . . ?
 C3 C2 C7 C6 0.18(18) . . . . ?
 O4 C10 C11 O5 74.32(13) . . . . ?
 C4 C5 C6 C7 -1.94(18) . . . . ?
 C4 C5 O3 C8 -179.87(10) . . . . ?
 C12 O5 C11 C10 -175.38(10) . . . . ?
 C14 O6 C13 C12 -173.87(12) . . . . ?

_shelx_res_file
;
TITL rf2997_auto_a.res in P2(1)/c
    rf2997_auto.res
    created by SHELXL-2019/3 at 10:43:19 on 04-Feb-2025
REM Old TITL RF2997_auto in P2(1)/c
REM SHELXT solution in P2(1)/c: R1 0.123, Rweak 0.045, Alpha 0.022
REM <I/s> 0.432 for 229 systematic absences, Orientation as input
REM Formula found by SHELXT: C17 O16
REM #####
CELL 1.54184 22.067091 7.591074 8.444342 90 93.7824 90
ZERR 4 0.000502 0.000166 0.000221 0 0.0024 0
LATT 1
SYMM -X,0.5+Y,0.5-Z
SFAC C H O
UNIT 56 80 24

L.S. 10
PLAN  1
SIZE 0.16 0.11 0.02
TEMP -173
CONF
LIST 6
BOND
MORE -1
BOND $H
fmap 2
acta
REM <olex2.extras>
REM <HklSrc "%.\\RF2997_auto.hkl">
REM </olex2.extras>

WGHT    0.043700    0.559100
EXTI    0.001338
FVAR       0.63749
O1    3    0.430013    0.090524    0.044852    11.00000    0.03149    0.03577 =
         0.02233    0.00557    0.00330   -0.00172
H1    2    0.462389    0.079508   -0.047033    11.00000   -1.50000
C1    1    0.447612    0.005311    0.171316    11.00000    0.02449    0.02084 =
         0.02131   -0.00014    0.00015   -0.00442
O2    3    0.496935   -0.079058    0.186082    11.00000    0.02561    0.03713 =
         0.02910    0.00054    0.00417    0.00174
C2    1    0.406926    0.005609    0.303472    11.00000    0.02534    0.01736 =
         0.02029   -0.00156    0.00013   -0.00340
O5    3    0.137306    0.323529    0.995840    11.00000    0.03801    0.02582 =
         0.01801   -0.00252   -0.00094    0.00749
C5    1    0.330460   -0.005350    0.552457    11.00000    0.02464    0.01529 =
         0.01885   -0.00167    0.00201   -0.00136
O6    3    0.066562    0.748020    0.956913    11.00000    0.04248    0.02589 =
         0.03382   -0.00387   -0.00653    0.00649
C6    1    0.387971   -0.081219    0.571621    11.00000    0.02486    0.01948 =
         0.02013    0.00123   -0.00134   -0.00120
AFIX  43
H6    2    0.401307   -0.135322    0.669218    11.00000   -1.20000
AFIX   0
C7    1    0.425527   -0.076621    0.445996    11.00000    0.02198    0.01977 =
         0.02355   -0.00051   -0.00015   -0.00161
AFIX  43
H7    2    0.464457   -0.130314    0.457417    11.00000   -1.20000
AFIX   0
C8    1    0.305859   -0.093799    0.813529    11.00000    0.02748    0.02117 =
         0.01969    0.00419    0.00120    0.00458
AFIX  23
H8A   2    0.337332   -0.023517    0.873890    11.00000   -1.20000
H8B   2    0.322691   -0.212208    0.794343    11.00000   -1.20000
AFIX   0
C9    1    0.250210   -0.109209    0.906365    11.00000    0.03022    0.01847 =
         0.02336    0.00196    0.00417    0.00192
AFIX  23
H9A   2    0.216679   -0.162369    0.838805    11.00000   -1.20000
H9B   2    0.258926   -0.187047    0.999148    11.00000   -1.20000
AFIX   0
C10   1    0.184359    0.047707    1.062136    11.00000    0.02552    0.02474 =
         0.01970    0.00191    0.00443   -0.00163
AFIX  23
H10A  2    0.196623   -0.029155    1.153402    11.00000   -1.20000
H10B  2    0.148075   -0.004655    1.005114    11.00000   -1.20000
AFIX   0
C11   1    0.169427    0.228294    1.120344    11.00000    0.02700    0.02580 =
         0.01626    0.00014    0.00093   -0.00037
AFIX  23
H11A  2    0.144174    0.218851    1.212619    11.00000   -1.20000
H11B  2    0.207297    0.291466    1.154598    11.00000   -1.20000
AFIX   0
O3    3    0.288804   -0.009085    0.664920    11.00000    0.02506    0.02270 =
         0.01833    0.00236    0.00170    0.00360
C3    1    0.349575    0.085083    0.287198    11.00000    0.02883    0.01811 =
         0.01924    0.00066   -0.00136   -0.00016
AFIX  43
H3    2    0.336857    0.143312    0.191108    11.00000   -1.20000
AFIX   0
O4    3    0.232496    0.059202    0.958497    11.00000    0.02772    0.01856 =
         0.02260    0.00143    0.00702    0.00030
C4    1    0.311423    0.079077    0.410457    11.00000    0.02611    0.01793 =
         0.02175   -0.00053   -0.00099    0.00278
AFIX  43
H4    2    0.272388    0.132105    0.398831    11.00000   -1.20000
AFIX   0
C12   1    0.126025    0.500049    1.039456    11.00000    0.03090    0.02500 =
         0.02720   -0.00373   -0.00002    0.00208
AFIX  23
H12A  2    0.163984    0.569770    1.041577    11.00000   -1.20000
H12B  2    0.109995    0.504365    1.146158    11.00000   -1.20000
AFIX   0
C13   1    0.079936    0.573011    0.916818    11.00000    0.03266    0.02608 =
         0.02604   -0.00266    0.00168    0.00317
AFIX  23
H13A  2    0.096396    0.569266    0.810608    11.00000   -1.20000
H13B  2    0.042479    0.500960    0.913514    11.00000   -1.20000
AFIX   0
C14   1    0.018751    0.818531    0.855411    11.00000    0.03927    0.03181 =
         0.03256    0.00432    0.00014    0.00799
AFIX 137
H14A  2    0.026853    0.795265    0.744625    11.00000   -1.50000
H14B  2    0.016100    0.945945    0.872317    11.00000   -1.50000
H14C  2   -0.019706    0.763063    0.879214    11.00000   -1.50000
AFIX   0
HKLF 4


REM  rf2997_auto_a.res in P2(1)/c
REM wR2 = 0.0975, GooF = S = 1.027, Restrained GooF = 1.027 for all data
REM R1 = 0.0378 for 2625 Fo > 4sig(Fo) and 0.0441 for all 3012 data
REM 186 parameters refined using 0 restraints

END

WGHT      0.0440      0.5575

REM Highest difference peak  0.264,  deepest hole -0.311,  1-sigma level  0.040
Q1    1   0.3617 -0.0324  0.5638  11.00000  0.05    0.26
;
_shelx_res_checksum                90258
_shelx_hkl_file
;
   0   0  -1    1.32    0.41
   0   0  -1   -0.22    0.51
   0   0  -2 3638.93  191.00
   0   0  -2 3491.40  191.05
   0   0  -3    0.07    0.99
   0   0   3    1.78    1.71
   0   0  -3    0.72    1.92
   0   0  -4    0.25    2.35
   0   0  -4    0.49    2.35
   0   0   4   -0.33    2.16
   0   0  -4    1.22    2.49
   0   0  -5    1.99    2.58
   0   0   5   -0.45    2.88
   0   0  -5   -1.86    2.86
   0   0  -5    1.55    2.72
   0   0  -6   64.38    4.84
   0   0  -6   65.64    6.39
   0   0  -6   79.26    4.96
   0   0  -6   78.49    6.74
   0   0  -6   70.37    4.94
   0   0  -6   77.29    4.73
   0   0  -6   69.62    6.44
   0   0  -6   62.72    4.64
   0   0  -6   71.52    4.62
   0   0  -7   -1.00    2.54
   0   0  -7   -0.13    2.09
   0   0  -7   -0.21    1.73
   0   0  -7    2.36    2.32
   0   0  -7    3.29    2.00
   0   0  -8  770.98   41.65
   0   0  -8  713.70   41.79
   0   0  -8  685.28   43.48
   0   0  -8  804.52   41.96
   0   0  -8  861.44   41.74
   0   0  -8  709.37   41.79
   0   0  -9    1.21    1.85
   0   0  -9   -2.56    2.02
   0   0  -9    0.36    1.98
   0   0 -10   19.06    1.86
   0   0 -10   12.12    1.71
   0  -1   0   -0.87    1.28
   0   1  -1  307.12   16.68
   0  -1  -1  290.62   16.30
   0  -1  -1  315.86   16.79
   0  -1   1  305.44   16.35
   0  -1  -2 1410.00   77.83
   0   1  -2 1487.63   77.55
   0   1  -2 1397.45   77.97
   0   1  -3   66.18    5.24
   0   1  -3   63.36    4.97
   0  -1  -3   67.07    4.54
   0  -1   3   64.57    4.95
   0   1   3   61.02    3.85
   0   1  -3   57.62    5.14
   0  -1  -4  180.25   10.91
   0   1  -4  179.73   11.70
   0  -1  -4  198.60   11.18
   0   1  -4  190.38   11.68
   0  -1   4  209.28   12.02
   0  -1  -4  187.48   10.84
   0   1   4  213.60   12.11
   0   1   4  155.13   10.16
   0  -1  -4  182.93   10.87
   0   1  -4  182.16   11.68
   0   1  -5   12.35    3.82
   0   1  -5   16.74    3.53
   0  -1  -5   11.68    2.82
   0   1  -5   17.96    3.80
   0   1   5   20.90    3.73
   0  -1  -6    2.52    2.20
   0  -1  -6    2.90    2.08
   0   1  -6    2.22    2.00
   0   1  -6    0.45    3.81
   0   1  -6    0.45    3.76
   0   1  -6    1.72    1.64
   0   1  -6    4.29    2.35
   0  -1  -6   -2.34    2.39
   0  -1  -6    0.17    2.46
   0   1  -6    1.84    2.45
   0  -1  -6    0.35    2.77
   0   1  -6   -0.47    3.50
   0   1   6    0.58    3.16
   0   1  -6    1.77    1.53
   0  -1  -6    1.45    1.87
   0  -1  -6    2.01    2.19
   0  -1  -6    2.18    1.91
   0   1  -6    0.55    2.12
   0   1  -6    1.37    1.96
   0   1  -7   51.48    3.96
   0  -1  -7   48.63    3.90
   0  -1  -7   40.67    3.96
   0   1  -7   45.53    3.80
   0  -1  -7   47.21    3.64
   0  -1  -7   47.58    3.79
   0   1  -7   46.60    3.74
   0  -1  -7   45.74    3.87
   0   1  -7   47.47    3.91
   0  -1  -8   26.75    2.47
   0  -1  -8   23.92    2.85
   0   1  -8   22.41    2.88
   0  -1  -8   20.62    2.65
   0   1  -8   26.17    2.91
   0   1  -8   16.59    3.88
   0   1  -8   21.75    2.60
   0  -1  -8   20.51    2.65
   0  -1  -8   23.80    2.90
   0   1  -8   23.49    2.70
   0   1  -8   21.35    4.31
   0   1  -8   19.40    4.39
   0   1  -9   11.38    2.96
   0   1  -9   14.67    2.23
   0  -1  -9   11.97    2.06
   0   1  -9   13.39    2.25
   0  -1  -9   12.72    2.20
   0   1  -9   11.61    2.13
   0   1  -9   15.59    2.10
   0   1 -10    3.58    1.40
   0   1 -10    3.99    1.44
   0  -1 -10    5.39    1.37
   0   2   0 8919.49  466.02
   0   2   0 8387.93  466.07
   0  -2   0 8856.72  466.23
   0   2  -1 1135.85   62.36
   0   2  -1 1105.06   62.65
   0  -2  -1 1207.79   62.89
   0  -2   1 1187.07   62.47
   0  -2  -2    5.01    2.09
   0   2  -2    5.34    2.61
   0   2  -2    5.57    2.45
   0   2  -2    5.58    2.11
   0   2  -2    4.89    2.96
   0   2   2    5.38    2.90
   0   2  -2    6.83    2.61
   0  -2  -2    7.60    2.35
   0   2  -2    4.00    1.89
   0  -2   2    5.86    1.11
   0   2  -3  259.09   15.77
   0  -2  -3  246.91   15.46
   0   2  -3  251.92   15.81
   0   2  -3  275.37   15.96
   0   2   3  280.31   15.34
   0   2  -3  256.13   15.56
   0   2  -3  266.50   15.04
   0  -2  -3  250.43   15.40
   0  -2  -4    7.63    2.40
   0   2   4    5.20    2.43
   0   2  -4    6.77    3.50
   0   2   4    8.27    3.65
   0   2  -4    4.21    3.14
   0  -2  -4    9.44    2.00
   0   2  -4   10.69    3.60
   0  -2  -4    7.44    0.99
   0  -2  -5    0.42    1.71
   0   2  -5    1.16    2.08
   0   2  -5    1.41    1.73
   0  -2  -5    0.24    2.01
   0   2  -5   -0.44    3.33
   0   2  -5    0.20    1.83
   0  -2  -5    1.34    1.91
   0   2   5    2.77    2.82
   0   2  -5    4.39    3.69
   0  -2  -5    1.69    1.60
   0  -2  -5   -0.32    1.97
   0   2  -5    2.25    1.97
   0   2  -5    0.11    1.82
   0  -2  -5    0.20    2.19
   0  -2  -5    1.18    1.65
   0  -2  -5    3.81    2.20
   0   2  -5    0.68    2.28
   0   2  -5   -0.44    3.77
   0  -2  -6    0.51    2.33
   0   2  -6   -0.12    1.97
   0  -2  -6   -0.88    1.88
   0   2  -6    0.52    4.19
   0  -2  -6    0.57    2.59
   0   2  -6   -2.12    2.66
   0  -2  -6   -0.46    2.18
   0  -2  -6    0.69    2.07
   0   2  -6    0.79    2.33
   0  -2  -6    0.41    1.94
   0   2  -6   -1.39    2.13
   0   2  -6    1.04    4.14
   0  -2  -6    1.12    2.37
   0  -2  -6    1.78    1.92
   0   2  -6   -2.63    3.93
   0   2  -6    0.49    1.88
   0   2  -7   18.40    2.44
   0  -2  -7   19.09    2.43
   0   2  -7   13.19    4.27
   0   2  -7   18.65    4.61
   0  -2  -7   15.24    2.55
   0  -2  -7   13.80    2.40
   0   2  -7   15.87    2.62
   0   2  -7   14.64    4.69
   0  -2  -7   16.07    2.40
   0   2  -7   15.97    2.51
   0  -2  -7   17.92    2.63
   0   2  -7   18.24    2.32
   0   2  -7   14.91    2.81
   0  -2  -7   15.34    2.77
   0   2  -8  700.18   40.38
   0  -2  -8  780.66   40.41
   0   2  -8  713.28   40.44
   0   2  -8  749.13   42.99
   0   2  -8  708.22   42.80
   0   2  -8  773.22   43.12
   0  -2  -8  755.82   40.30
   0   2  -8  754.29   40.41
   0   2  -8  768.34   40.28
   0  -2  -8  722.24   40.26
   0   2  -9   14.17    1.92
   0  -2  -9   18.10    2.06
   0   2  -9   17.94    2.20
   0   2  -9   16.42    2.14
   0  -2  -9   15.19    2.19
   0   2  -9   13.48    3.39
   0   2 -10   26.14    2.10
   0  -3   0   -0.45    2.00
   0   3   0   -4.20    2.99
   0   3   0   -0.41    3.46
   0  -3   0    0.22    2.09
   0  -3   0   -0.20    2.07
   0   3   1  160.53    9.76
   0   3  -1  151.54    9.38
   0   3  -1  141.98    9.37
   0  -3  -1  153.31    9.28
   0  -3  -1  144.63    9.69
   0  -3   1  147.50    9.34
   0   3  -1  165.30    9.59
   0  -3   1  152.38    9.58
   0  -3  -1  156.97    9.78
   0   3  -1  146.03    9.40
   0   3  -1  143.83    9.95
   0   3   1  142.50    9.82
   0   3  -2  266.86   15.58
   0  -3   2  275.76   15.33
   0   3  -2  272.04   16.19
   0   3  -2  280.18   16.22
   0  -3   2  275.66   15.83
   0  -3  -2  257.93   16.04
   0  -3  -2  263.24   15.47
   0   3  -2  257.60   16.11
   0  -3  -2  259.89   16.16
   0   3  -2  277.40   16.29
   0   3   2  262.72   16.00
   0   3  -3  582.85   32.34
   0   3  -3  595.30   33.28
   0   3  -3  579.87   33.22
   0  -3  -3  571.34   33.06
   0   3  -3  617.01   33.12
   0   3   3  590.83   32.72
   0   3  -3  568.14   33.20
   0  -3  -3  583.68   32.97
   0  -3   3  575.16   32.41
   0  -3  -3  572.41   31.38
   0   3  -4  100.88    5.83
   0   3   4  105.42    7.88
   0  -3  -4   87.80    5.75
   0   3  -4   87.54    6.89
   0   3  -4   95.23    8.02
   0  -3  -4   88.80    5.74
   0   3  -4   96.87    8.12
   0  -3  -4   93.88    7.50
   0  -3  -4   95.91    5.50
   0   3  -4   96.52    5.79
   0   3  -4   82.01    7.65
   0   3  -4   89.45    5.85
   0  -3   5   34.50    5.15
   0   3  -5   31.85    3.10
   0   3  -5   27.22    5.08
   0   3  -5   26.38    2.83
   0   3   5   28.07    4.37
   0  -3  -5   31.44    4.38
   0   3  -5   35.15    5.45
   0  -3  -5   26.34    3.03
   0   3  -5   22.34    2.74
   0   3  -5   32.26    3.11
   0  -3  -5   35.33    2.77
   0  -3  -5   33.10    2.93
   0   3  -5   28.94    2.98
   0   3  -5   30.00    5.66
   0  -3  -6    4.81    2.73
   0  -3  -6    8.07    2.18
   0  -3  -6    9.72    2.01
   0   3  -6    7.43    2.21
   0  -3  -6    6.32    2.03
   0  -3  -6    4.46    2.70
   0   3  -6    6.74    2.77
   0   3  -6    7.94    2.24
   0   3  -6    9.67    2.20
   0   3  -6    7.72    2.21
   0  -3  -6    7.37    2.54
   0   3  -7   28.91    5.51
   0   3  -7   29.11    2.91
   0  -3  -7   29.46    2.67
   0   3  -7   28.84    2.95
   0  -3  -7   31.24    3.25
   0   3  -7   31.26    3.21
   0   3  -7   32.57    3.16
   0   3  -7   27.81    5.37
   0   3  -7   26.08    2.83
   0  -3  -7   35.65    3.09
   0  -3  -7   24.45    3.00
   0   3  -7   33.61    5.34
   0  -3  -7   32.33    2.97
   0   3  -8    0.52    3.70
   0   3  -8    2.08    3.91
   0   3  -8    0.87    1.87
   0  -3  -8   -1.60    1.79
   0   3  -8    2.06    3.32
   0   3  -9   28.90    2.28
   0  -3  -9   28.70    2.32
   0   3  -9   19.99    2.37
   0   3  -9   26.81    3.73
   0   3 -10   24.40    1.77
   0  -4   0  384.15   22.97
   0  -4   0  400.93   22.85
   0   4   0  377.32   23.10
   0   4   0  397.14   22.72
   0  -4   0  400.06   23.08
   0  -4  -1    0.47    1.21
   0   4  -1    1.27    2.67
   0   4   1    5.99    4.73
   0   4  -1   -0.95    4.42
   0   4  -1   -0.25    2.58
   0  -4   1    0.29    2.24
   0   4   1    4.20    3.85
   0   4  -1    4.90    3.38
   0  -4  -1   -2.03    2.80
   0  -4   1    1.58    2.97
   0  -4  -1    0.26    2.35
   0  -4   1    2.50    2.55
   0  -4  -2    2.53    2.44
   0  -4   2    3.22    3.25
   0  -4   2   -0.31    2.34
   0  -4  -2    1.10    2.93
   0   4  -2    2.02    3.17
   0   4  -2   -1.08    3.07
   0   4  -2    1.01    3.09
   0  -4   2   -0.23    1.92
   0   4   2   -2.26    4.15
   0   4   2    4.04    4.91
   0   4  -2   -1.04    4.65
   0   4  -2    1.93    3.48
   0   4   3    1.00    4.52
   0   4  -3    2.74    5.17
   0  -4  -3    1.29    3.09
   0   4  -3    8.82    3.74
   0   4   3    3.42    4.63
   0   4  -3    1.36    3.27
   0  -4  -3    2.14    1.66
   0  -4   3    0.63    2.32
   0  -4  -3    6.19    3.44
   0  -4   3    1.22    3.52
   0   4  -3    0.43    3.37
   0   4  -3    3.77    3.69
   0   4  -3    1.74    1.74
   0  -4  -4    1.39    1.35
   0  -4  -4   -0.47    3.44
   0  -4   4    0.47    3.98
   0  -4  -4    1.88    3.25
   0   4  -4    0.43    2.12
   0  -4  -4    4.97    2.04
   0   4  -4    2.45    1.87
   0   4  -4   -0.50    4.77
   0   4  -4   -1.00    4.14
   0  -4  -4    0.55    1.96
   0  -4  -4    2.40    2.39
   0   4  -4    0.13    2.06
   0   4  -4    0.51    3.95
   0  -4  -4    0.84    2.00
   0   4  -4    3.37    1.94
   0  -4  -4    2.35    1.63
   0   4  -5   35.18    3.33
   0  -4  -5   25.88    4.59
   0   4  -5   27.10    5.75
   0   4  -5   27.84    2.90
   0   4   5   29.80    6.39
   0   4  -5   26.02    5.61
   0  -4  -5   30.15    3.08
   0  -4  -5   28.35    3.28
   0  -4   5   23.37    5.10
   0   4  -5   32.77    3.26
   0  -4  -5   31.76    2.81
   0   4  -5   21.72    5.38
   0   4  -6  122.28    7.12
   0  -4  -6  107.56    8.94
   0  -4  -6  104.72    6.85
   0   4  -6  106.56    9.85
   0  -4   6   91.07    8.81
   0   4   6   96.87    9.77
   0  -4  -6  125.39    6.84
   0  -4  -6   97.36    6.81
   0  -4  -6  123.95    7.01
   0   4  -6  111.17   10.00
   0   4  -6  113.49    7.11
   0  -4  -6   94.10    6.86
   0   4  -6   97.36    9.55
   0   4   7    8.66    4.82
   0  -4  -7    9.84    2.01
   0  -4  -7    5.48    2.44
   0  -4  -7    4.80    2.40
   0   4  -7    9.54    4.47
   0   4  -7    7.19    4.59
   0   4  -7   10.68    2.30
   0   4  -7    6.14    2.06
   0   4  -7    0.59    3.49
   0  -4  -7    4.78    2.30
   0   4  -8    8.06    1.83
   0  -4  -8    9.30    1.99
   0   4  -8    5.74    3.94
   0   4  -8    3.69    3.22
   0   4  -8    6.69    1.83
   0   4  -9   52.87    3.47
   0   5   0    1.34    4.56
   0   5   0   -0.13    2.07
   0  -5   0   -0.10    2.20
   0  -5   0   -0.38    3.12
   0  -5   0    0.44    2.99
   0  -5   0    1.68    3.01
   0   5   0    2.93    5.48
   0  -5   0    0.59    2.22
   0   5  -1  226.57   15.10
   0   5   1  209.92   14.73
   0  -5  -1  213.10   12.22
   0  -5   1  208.07   12.21
   0   5  -1  224.06   12.44
   0   5   1  225.12   12.39
   0   5  -1  206.39   13.83
   0   5   1  224.79   14.40
   0  -5   1  213.57   13.92
   0  -5  -1  217.06   12.02
   0  -5  -1  201.72   13.68
   0  -5   1  214.40   14.23
   0  -5  -1  213.04   12.24
   0  -5   1  207.90   12.22
   0  -5  -1  187.39   14.13
   0  -5   1  221.55   14.23
   0  -5  -1  215.97   14.39
   0   5  -1  203.17   13.96
   0  -5  -2    0.97    3.58
   0  -5   2    5.49    3.90
   0  -5   2    2.08    3.07
   0  -5  -2    0.68    2.80
   0  -5  -2   -0.99    3.50
   0   5   2   -0.42    5.68
   0   5  -2   -3.27    5.93
   0  -5   2    0.39    2.26
   0  -5  -2    0.92    2.30
   0   5  -2   -3.59    4.18
   0   5  -2    0.81    3.64
   0   5  -2    4.88    4.16
   0   5  -2    0.14    2.18
   0   5   2   -0.38    1.95
   0   5  -2    3.38    1.83
   0   5  -2   -1.62    3.58
   0  -5  -2   -0.28    1.69
   0  -5  -2    1.83    1.90
   0  -5   2    3.92    2.46
   0  -5  -2    0.10    2.30
   0   5  -3   32.06    5.36
   0  -5  -3   28.52    5.04
   0  -5   3   24.21    5.03
   0   5  -3   34.36    6.82
   0   5   3   25.78    6.53
   0  -5  -3   28.15    3.08
   0  -5   3   26.67    3.00
   0   5  -3   31.03    5.34
   0  -5  -3   30.76    2.97
   0   5   3   29.75    6.46
   0   5  -3   32.61    3.29
   0  -5  -3   35.25    3.20
   0  -5  -3   28.35    5.05
   0   5  -3   34.45    3.11
   0  -5   3   26.51    3.07
   0   5  -3   32.44    5.52
   0  -5  -4  101.96    6.99
   0   5  -4  115.34    9.90
   0  -5  -4  102.45    6.91
   0  -5  -4  120.53    6.67
   0   5   4  109.46   10.27
   0   5  -4  114.34    7.11
   0  -5  -4  107.08    6.83
   0  -5  -4  106.55    6.75
   0   5  -4  109.78    7.11
   0  -5  -4   93.77    9.27
   0   5  -4  126.65    7.17
   0  -5  -4  108.72    6.84
   0  -5  -5  272.59   16.20
   0   5   5  287.27   19.32
   0   5  -5  311.26   19.54
   0   5  -5  256.05   16.22
   0  -5   5  264.22   18.75
   0  -5  -5  277.19   18.85
   0   5  -5  252.82   18.86
   0   5  -5  304.28   16.45
   0   5  -5  281.93   19.24
   0   5  -5  287.61   16.41
   0  -5  -5  327.65   16.12
   0  -5  -5  284.29   16.28
   0  -5  -6    0.10    2.54
   0   5   6    2.97    5.06
   0  -5  -6    1.14    2.33
   0  -5  -6   -0.94    2.39
   0  -5  -6    2.21    1.79
   0   5  -6   -0.56    2.16
   0   5  -6   -0.61    4.31
   0   5  -6    0.61    4.16
   0   5  -6   -2.01    2.09
   0  -5   6   -1.53    3.63
   0   5  -6   -0.61    3.61
   0  -5   7   -0.11    1.77
   0  -5  -7    2.46    2.21
   0  -5  -7    2.07    2.05
   0   5   7    5.17    4.17
   0   5  -7    6.71    3.40
   0   5  -7    5.27    4.29
   0   5  -7    1.06    3.91
   0   5  -8    0.71    2.68
   0   5  -8    5.56    1.58
   0   5  -9   18.23    1.47
   0  -6   0  300.52   19.56
   0  -6   0  312.05   16.79
   0  -6   0  295.20   19.29
   0   6   0  298.27   17.14
   0  -6   0  288.28   16.87
   0  -6   0  294.71   16.89
   0  -6   0  306.09   19.16
   0   6   0  296.78   19.16
   0   6  -1    7.71    4.82
   0   6   1   -3.59    5.15
   0  -6   1    3.84    3.53
   0  -6  -1    4.46    3.56
   0   6  -1    5.93    2.61
   0   6   1    3.25    2.32
   0  -6  -1    0.73    2.61
   0  -6   1    2.96    2.53
   0  -6  -1    3.92    2.61
   0  -6   1    4.30    2.51
   0  -6  -1   -0.58    4.06
   0  -6  -1    0.44    3.57
   0  -6   1   -0.53    3.50
   0  -6   1    0.51    3.83
   0  -6  -1    5.50    2.44
   0   6   2   94.54    9.00
   0   6  -2   86.63    7.90
   0  -6  -2   81.83    5.60
   0  -6  -2   88.80    5.59
   0  -6   2   83.42    5.81
   0  -6  -2   88.01    5.91
   0   6  -2   87.08    6.14
   0   6   2   91.27    5.98
   0   6  -2   76.98    9.50
   0  -6  -2   86.84    5.93
   0  -6   2   86.96    5.82
   0  -6  -2   95.66    8.56
   0   6  -2   90.69    5.69
   0  -6   3    0.57    3.94
   0  -6  -3    0.62    3.74
   0   6   3    5.65    5.85
   0   6  -3    2.39    6.13
   0  -6  -3   -1.25    4.00
   0  -6  -3    4.25    2.39
   0  -6   3    0.75    2.18
   0  -6  -3    0.71    1.83
   0   6  -3   -0.40    3.77
   0   6   3    0.52    5.56
   0  -6  -3    3.35    2.31
   0   6  -3    5.59    4.02
   0   6  -3    1.40    2.31
   0  -6  -3    3.33    2.38
   0  -6   3    0.43    2.26
   0   6  -3   -0.29    1.97
   0   6  -4   -2.94    3.60
   0  -6  -4    1.52    2.13
   0   6  -4    3.87    2.25
   0  -6  -4   -1.89    3.79
   0  -6  -4    2.11    1.57
   0  -6   4    2.91    3.92
   0  -6  -4    7.56    4.30
   0   6  -4    4.60    4.11
   0   6  -4    4.62    4.13
   0   6   4    2.69    5.95
   0  -6  -4    2.99    2.32
   0  -6  -4    2.29    2.15
   0   6  -4    2.14    2.01
   0   6  -4    3.53    2.07
   0  -6  -4    4.33    2.10
   0   6  -5   34.27    5.81
   0   6  -5   41.48    6.14
   0   6   5   27.43    6.24
   0   6  -5   40.96    5.67
   0   6  -5   34.36    3.37
   0  -6   5   41.13    5.59
   0  -6  -5   37.24    3.43
   0   6  -5   32.53    3.14
   0  -6  -5   32.65    5.12
   0   6  -5   37.56    3.38
   0   6  -6  325.25   19.21
   0  -6  -6  271.65   16.32
   0  -6   6  304.24   18.69
   0  -6   6  333.33   16.69
   0  -6   6  276.86   16.24
   0  -6  -6  308.52   16.44
   0   6   6  309.87   18.77
   0  -6  -7    4.77    1.80
   0  -6   7    0.65    3.60
   0   6  -7    5.56    1.64
   0  -6   7    1.91    1.37
   0   6  -7    1.09    2.90
   0  -6  -7    1.71    1.87
   0   6  -8   49.67    3.12
   0  -7   0    3.38    3.32
   0  -7   0    0.85    2.39
   0   7   0   -2.75    4.43
   0  -7   0   -1.02    1.67
   0   7   0   -1.20    6.20
   0  -7   0   -1.03    3.65
   0  -7   0   -1.83    3.79
   0   7   0    0.19    2.45
   0  -7   0    1.03    2.41
   0  -7   0   -0.13    2.40
   0   7   1   72.04    7.69
   0   7  -1   66.08    7.15
   0  -7   1   71.28    4.63
   0   7  -1   59.01    4.79
   0  -7   1   67.19    4.94
   0  -7  -1   61.56    4.58
   0   7   1   68.91    5.08
   0   7  -1   70.07    5.17
   0  -7   1   60.09    6.86
   0  -7   1   58.03    6.93
   0  -7  -1   59.25    6.41
   0  -7  -1   57.50    7.22
   0  -7  -1   70.54    4.91
   0  -7   1   65.79    4.77
   0   7   1   62.16    8.33
   0   7  -1   68.30    8.70
   0  -7  -1   71.39    7.16
   0  -7  -1   67.19    4.87
   0   7  -1   55.93    4.74
   0  -7   1   66.01    4.79
   0  -7  -2   38.48    5.44
   0  -7   2   36.75    4.93
   0  -7   2   37.56    5.51
   0  -7  -2   38.26    5.70
   0  -7  -2   37.49    3.42
   0  -7   2   33.55    3.21
   0   7  -2   30.59    7.33
   0   7   2   34.83    7.06
   0  -7  -2   31.82    2.99
   0  -7   2   36.05    3.13
   0  -7   2   26.56    3.13
   0  -7  -2   34.75    3.35
   0  -7  -2   28.97    2.84
   0  -7  -2   27.10    2.82
   0   7   2   23.06    6.03
   0   7  -2   43.58    5.34
   0   7  -2   42.53    3.75
   0   7   2   36.30    3.26
   0   7   3    1.48    5.20
   0  -7   3    1.64    1.96
   0  -7  -3    2.02    2.12
   0   7  -3    2.65    2.25
   0  -7  -3    4.75    2.30
   0  -7  -3    3.11    3.97
   0  -7   3    3.87    3.96
   0  -7  -3   -0.57    2.27
   0  -7  -3    1.86    3.59
   0  -7  -3    2.42    1.58
   0   7  -4   30.34    4.80
   0  -7   4   38.87    3.28
   0  -7  -4   35.24    2.84
   0  -7   4   37.60    5.36
   0   7   4   35.85    6.03
   0   7  -5   95.93    6.09
   0   7  -5   90.40    5.97
   0  -7   5  100.60    8.09
   0  -7  -5  102.18    6.02
   0  -7   5   93.39    5.92
   0   7   5  107.78    8.61
   0  -7   5  102.49    6.18
   0   7  -5   88.83    7.74
   0   7  -6   22.94    2.05
   0  -7  -6   19.93    2.22
   0  -7   6   16.85    1.59
   0  -7  -6   21.36    2.12
   0   7   6   15.00    1.87
   0   7   6   14.70    1.86
   0  -7   6   16.01    1.92
   0  -7  -7   14.97    1.44
   0   7  -7   13.09    1.37
   0   8   0    2.61    2.55
   0   8   0    0.52    5.51
   0  -8   0   -0.52    3.39
   0  -8   0   -4.16    3.36
   0   8   0    4.99    2.57
   0   8   0    3.11    3.66
   0   8   1   15.33    5.45
   0   8  -1   13.08    5.70
   0  -8   1    9.54    1.79
   0  -8   1   10.65    2.24
   0   8   1   13.26    2.34
   0   8   1    9.68    2.93
   0   8  -1    6.49    3.76
   0   8   1   23.22    4.79
   0  -8  -1    9.44    2.01
   0  -8   1   19.18    3.86
   0  -8   1   14.75    3.82
   0  -8  -1   10.28    3.94
   0  -8  -1   11.05    1.87
   0  -8   1   12.54    2.32
   0   8   1   14.65    3.01
   0  -8  -2   42.58    3.32
   0  -8   2   38.05    3.12
   0   8   2   54.60    6.08
   0  -8  -2   33.16    2.92
   0   8   2   50.45    6.32
   0  -8   2   45.50    3.44
   0  -8  -2   36.79    3.25
   0  -8   2   42.44    3.11
   0   8   2   31.94    2.96
   0   8  -2   43.91    3.67
   0   8   2   32.67    2.98
   0  -8   2   41.00    3.06
   0  -8   2   29.76    4.88
   0  -8  -2   51.20    5.81
   0   8   3    4.70    2.65
   0   8  -3    8.51    2.18
   0  -8   3   13.57    3.63
   0  -8   3    6.38    1.69
   0  -8   3    7.41    2.17
   0  -8  -3    5.13    1.35
   0  -8  -3    3.97    1.84
   0   8   3    5.09    2.80
   0  -8  -3    5.69    1.77
   0  -8  -3    4.85    1.90
   0   8  -3    5.44    1.84
   0   8  -4    8.44    1.70
   0   8   4    7.69    2.37
   0   8  -4    7.28    1.72
   0  -8   4    9.51    1.54
   0  -8  -4    8.02    1.68
   0  -8   4    8.04    1.85
   0  -8   4    7.95    2.90
   0   8   4    8.57    2.30
   0  -8  -5    6.89    1.32
   0   8   5    0.96    1.37
   0   8  -5    3.16    1.28
   0  -8  -5    6.35    1.65
   0  -8   5    5.97    1.20
   0   8   5    3.83    1.52
   0   8   5    2.51    1.54
   0  -8   5    4.42    1.16
   0   8  -6   10.84    1.01
   0  -9   0    1.27    1.06
   0  -9   0    2.40    1.30
   0   9   0    0.09    1.45
   0  -9   0    0.71    1.44
   0  -9   0    0.41    1.45
   0  -9  -1    4.99    1.48
   0  -9   1    5.42    1.34
   0  -9   1    2.34    1.07
   0   9   1    6.33    1.75
   0   9  -1    6.27    1.65
   0   9   1    2.70    1.12
   0  -9   1    4.98    1.34
   0  -9  -1    6.01    1.56
   0   9  -1    3.61    1.46
   0  -9   1    6.65    1.48
   0   9   1    7.66    1.76
   0   9   2    3.25    1.74
   0   9  -2    2.40    1.47
   0   9   2    3.91    1.76
   0   9  -2    2.38    1.25
   0  -9   2    2.36    1.34
   0   9   3    3.96    1.47
   0  -9  -3    3.33    1.29
   0  -9   3    3.62    1.13
   0   9   3    3.62    1.49
   0   9  -3    1.73    1.09
   1   0 -10    9.79    1.68
   1   0  -9   -0.62    1.97
   1   0  -9    1.45    1.92
   1   0  -9    0.41    1.71
   1   0  -9    1.01    1.92
   1   0  -8 1060.98   58.47
   1   0  -8 1076.69   58.17
   1   0  -8 1077.39   58.36
   1   0  -8 1102.98   58.40
   1   0  -8 1097.92   58.23
   1   0  -8  990.94   60.02
   1   0  -7    4.99    2.46
   1   0  -7    2.47    2.37
   1   0  -7    1.66    2.04
   1   0  -7    1.68    1.78
   1   0  -7    3.96    2.57
   1   0  -6  109.46    9.10
   1   0  -6  123.69    7.45
   1   0  -6  122.52    7.55
   1   0  -6  121.44    9.22
   1   0  -6  132.79    7.55
   1   0  -6  119.44    9.34
   1   0  -6  126.86    7.68
  -1   0   6  133.99   10.37
   1   0  -6  128.48    7.65
  -1   0   5   -0.46    2.45
   1   0  -5   -2.57    3.25
   1   0  -5   -1.30    2.74
   1   0  -5    2.58    3.04
  -1   0   4   15.64    2.78
   1   0  -4   14.34    2.89
   1   0  -4   15.98    2.76
   1   0  -4   15.89    3.11
  -1   0   3   -0.92    1.77
   1   0  -2 1473.80   79.06
   1   0  -1   -0.29    0.75
  -1   0  -1    0.64    1.00
   1   0   1   -0.32    0.89
  -1   0  -2 1774.96   95.76
   1   0   2 1826.08   96.23
  -1   0  -2 1780.69   95.75
  -1   0  -3   -0.23    1.02
   1   0   3    1.72    1.77
  -1   0  -3   -0.29    0.94
  -1   0  -3    0.19    1.92
   1   0   4   -0.32    2.07
  -1   0  -4    0.71    2.44
  -1   0  -4    2.35    2.37
  -1   0  -4    2.36    2.51
   1   0   5    1.79    2.80
  -1   0  -5   -0.60    2.88
  -1   0  -5   -1.50    2.97
  -1   0  -5   -0.34    2.60
  -1   0  -6   18.44    3.83
  -1   0  -6   13.98    3.72
  -1   0  -6   17.89    2.86
  -1   0  -6   17.65    2.45
  -1   0  -6   16.56    2.31
  -1   0  -6   20.66    2.18
  -1   0  -6   19.46    2.57
  -1   0  -6   11.00    3.80
  -1   0  -6   16.26    2.66
  -1   0  -7    1.75    2.49
  -1   0  -7   -1.63    1.93
  -1   0  -7   -0.79    2.29
  -1   0  -7    0.64    2.39
  -1   0  -7    1.32    1.76
  -1   0  -8   67.38    4.79
  -1   0  -8   64.60    6.19
  -1   0  -8   59.27    4.58
  -1   0  -8   62.98    4.78
  -1   0  -8   74.40    4.50
  -1   0  -8   65.46    4.68
  -1   0  -9    0.50    1.94
  -1   0  -9    0.71    1.98
  -1   0  -9    0.88    1.76
  -1   0 -10    0.47    1.37
  -1   0 -10   -1.15    1.41
   1   1 -10    4.55    1.48
   1   1 -10    2.69    1.40
   1   1  -9   17.39    3.26
   1  -1  -9   14.72    2.30
   1   1  -9   16.27    2.38
   1   1  -9   19.16    2.35
   1   1  -9   18.32    2.29
   1   1  -9   19.80    2.37
   1  -1  -9   18.05    2.28
   1  -1  -9   19.41    2.07
   1   1  -8   78.51    7.22
   1  -1  -8   80.47    5.04
   1   1  -8   78.17    6.99
   1   1  -8   77.57    5.12
   1  -1  -8   77.18    5.11
   1   1  -8   81.32    5.26
   1  -1  -8   76.73    5.20
   1   1  -8   85.27    7.47
   1  -1  -8   67.55    5.26
   1   1  -8   69.70    5.13
   1  -1  -8   74.13    5.10
   1   1  -8   78.90    5.26
   1   1  -7  283.04   15.94
   1  -1  -7  294.01   15.95
   1   1  -7  283.27   16.04
   1  -1  -7  290.82   16.15
   1  -1  -7  268.45   15.79
   1   1  -7  310.35   15.86
   1  -1  -7  279.21   15.88
   1  -1  -7  261.87   15.88
   1   1  -7  269.98   15.93
  -1   1   6   11.61    4.03
   1  -1  -6   23.62    2.31
   1   1  -6   22.87    2.70
   1  -1  -6   23.12    2.46
   1  -1  -6   21.47    2.68
   1  -1  -6   20.63    2.51
   1   1  -6   20.46    2.16
   1  -1  -6   28.28    2.59
   1   1  -6   26.61    4.95
   1   1  -6   23.08    2.61
   1   1  -6   23.41    2.51
   1  -1  -6   19.91    2.91
   1   1  -6   23.41    2.85
   1  -1  -6   20.57    3.47
   1   1  -6   12.84    3.90
   1   1  -6   28.47    4.78
   1   1  -6   21.53    2.28
   1  -1  -6   21.88    2.68
   1   1  -6   25.26    2.85
  -1   1   5   47.25    5.40
   1   1  -5   53.62    5.65
   1   1  -5   49.85    5.66
   1  -1  -5   48.30    4.56
   1   1  -5   52.30    5.24
   1   1  -4   66.06    5.83
   1  -1  -4   76.48    5.43
   1  -1  -4   75.75    5.25
  -1   1   4   82.84    6.24
  -1  -1   4   82.13    6.21
   1   1  -4   75.41    6.20
   1  -1  -4   68.70    5.34
   1   1  -4   68.29    6.13
   1  -1  -4   75.24    5.46
  -1   1   4   70.10    4.70
   1   1  -3  138.09    8.76
   1  -1  -3  126.25    8.22
  -1  -1   3  141.83    8.83
   1   1  -3  151.28    9.05
   1   1  -3  138.20    8.95
  -1   1   3  131.48    7.82
  -1  -1   2  522.50   27.66
  -1   1   2  485.64   27.05
   1  -1  -2  505.68   27.48
  -1  -1   1  194.84   10.99
   1   1  -1  193.71   10.99
   1  -1  -1  196.99   11.12
  -1  -1   0  180.18    9.92
   1  -1   0  170.26    9.85
  -1  -1  -1    0.73    1.37
   1  -1   1   -0.25    0.81
  -1  -1  -1    1.23    1.42
  -1  -1  -2 1687.26   93.27
  -1   1  -2 1718.47   93.59
  -1   1  -2 1768.94   93.21
  -1  -1  -2 1756.05   93.44
   1   1   3  173.35    9.69
  -1   1  -3  154.58    9.81
  -1   1  -3  161.45    9.85
  -1  -1  -3  162.77    9.25
  -1  -1  -3  159.12    9.19
  -1   1  -3  149.54    9.55
   1   1   3  140.72    8.34
  -1   1  -4    8.97    2.74
  -1  -1  -4    6.86    2.11
  -1   1  -4    5.02    2.90
   1   1   4    5.82    2.54
  -1  -1  -4    8.04    1.97
  -1   1  -4    9.15    2.88
  -1   1  -5  177.56   12.47
  -1   1  -5  181.78   12.50
  -1  -1  -5  191.97   12.01
  -1   1  -5  170.32   12.41
  -1   1  -5  189.07   10.68
  -1  -1  -6    1.34    2.14
  -1  -1  -6    1.07    1.99
  -1   1  -6    0.68    1.94
  -1  -1  -6    0.39    2.28
  -1   1  -6    2.67    3.79
  -1   1  -6    3.99    3.87
  -1   1  -6   -0.12    2.31
  -1  -1  -6    4.36    2.22
   1   1   6    0.58    3.11
  -1  -1  -6    2.90    1.83
  -1   1  -6    1.95    1.51
  -1   1  -6    1.35    1.65
  -1   1  -6    0.56    2.37
  -1  -1  -6    3.23    2.55
  -1  -1  -6    4.76    2.95
  -1   1  -6   -0.47    3.70
  -1   1  -6    0.19    2.18
  -1   1  -6    2.41    1.84
  -1  -1  -6   -0.79    1.78
  -1  -1  -7   21.05    2.88
  -1   1  -7   18.97    2.90
  -1  -1  -7   21.64    2.99
  -1   1  -7   19.98    2.61
  -1   1  -7   18.59    2.63
  -1   1  -7   20.33    2.46
  -1  -1  -7   19.84    2.61
  -1  -1  -7   16.52    2.68
  -1   1  -7   21.76    2.88
  -1  -1  -7   16.32    2.35
  -1  -1  -7   17.35    2.69
  -1   1  -8   36.83    4.89
  -1   1  -8   31.09    2.99
  -1   1  -8   26.35    2.89
  -1  -1  -8   27.90    2.91
  -1  -1  -8   35.96    2.85
  -1  -1  -8   30.07    3.05
  -1   1  -8   31.57    3.15
  -1   1  -8   31.12    3.10
  -1  -1  -8   25.82    3.08
  -1  -1  -9   42.39    3.29
  -1   1  -9   45.12    3.35
  -1   1  -9   40.36    3.29
  -1  -1  -9   41.75    3.28
  -1   1  -9   38.94    3.27
  -1   1  -9   43.23    4.57
  -1   1 -10    1.40    1.37
  -1  -1 -10    2.23    1.33
  -1  -1 -10    2.71    1.31
  -1   1 -10    2.62    1.28
   1   2 -10   21.52    1.94
   1  -2  -9  266.66   13.03
   1   2  -9  190.01   14.41
   1  -2  -9  221.99   12.81
   1   2  -9  225.99   13.06
   1   2  -9  210.20   12.93
   1  -2  -9  242.45   12.89
   1   2  -9  235.84   12.96
   1  -2  -8  349.99   19.48
   1   2  -8  340.22   19.56
   1  -2  -8  371.16   19.59
   1   2  -8  352.24   19.69
   1   2  -8  358.07   22.19
   1  -2  -8  348.67   19.44
   1   2  -8  368.51   19.50
   1   2  -8  339.14   22.01
   1   2  -8  330.75   19.62
   1   2  -8  355.14   22.16
   1   2  -7   23.38    2.78
   1  -2  -7   26.08    2.64
   1   2  -7   21.86    2.53
   1  -2  -7   24.92    2.71
   1   2  -7   24.92    2.80
   1   2  -7   27.32    5.48
   1  -2  -7   20.50    2.56
   1   2  -7   24.36    2.98
   1  -2  -7   22.14    2.89
   1  -2  -7   20.32    2.58
   1   2  -7   21.38    2.69
   1  -2  -7   23.94    3.02
   1   2  -7   15.98    4.81
   1   2  -6   17.82    4.66
   1   2  -6   16.97    2.56
   1  -2  -6   22.11    2.90
   1  -2  -6   14.64    2.62
   1  -2  -6   19.80    2.31
   1   2  -6   17.44    4.94
   1   2  -6   19.37    2.95
   1  -2  -6   16.14    2.83
   1  -2  -6   18.13    2.52
   1  -2  -6   17.48    2.46
   1   2  -6   19.06    2.71
   1  -2  -6   17.81    2.39
   1   2  -6   20.12    2.57
   1  -2  -6   19.17    2.57
   1   2  -6   21.12    4.79
   1   2  -6   19.25    2.48
   1   2  -5   27.68    2.62
   1  -2  -5   26.85    2.50
   1  -2  -5   26.16    2.77
   1   2  -5   29.57    2.67
  -1   2   5   34.84    4.45
   1   2  -5   27.68    5.00
   1  -2  -5   26.86    2.65
   1   2  -5   26.42    2.70
   1   2  -5   25.47    4.46
   1   2  -5   25.87    4.86
   1  -2  -5   26.75    2.51
   1   2  -5   26.33    2.59
   1  -2  -5   22.97    2.80
   1   2  -5   28.04    2.80
   1  -2  -5   29.74    2.64
   1   2  -4   26.28    3.98
   1  -2  -4   10.04    1.96
   1  -2  -4    7.10    2.47
   1   2  -4   20.45    3.92
   1  -2  -4   11.66    1.24
   1   2  -4   19.77    4.13
   1   2  -3  697.76   38.90
   1  -2  -3  710.09   38.62
   1   2  -3  674.61   37.91
   1   2  -3  676.59   38.84
  -1   2   3  726.78   38.14
   1   2  -3  682.87   38.44
   1   2  -3  685.46   38.79
   1  -2  -3  694.82   38.57
   1   2  -2   87.16    6.33
   1  -2  -2   89.78    6.15
  -1  -2   2   91.02    5.25
   1   2  -2   93.86    6.31
   1  -2  -2   77.10    6.00
   1   2  -2   81.82    5.54
   1   2  -2   83.65    5.93
   1   2  -2   89.71    6.35
   1   2  -2   81.39    6.70
   1   2  -1   22.40    2.83
  -1  -2   1   23.90    2.48
   1  -2  -1   23.08    3.00
   1   2  -1   21.89    2.32
  -1   2   1   28.37    3.39
   1   2  -1   21.29    3.78
   1   2   0 5554.16  293.26
   1   2   0 5265.79  293.37
  -1   2   0 5571.86  293.25
  -1  -2   0 5579.58  293.49
   1  -2   0 5409.44  293.44
   1   2   1   18.34    3.25
  -1   2  -1   16.01    2.71
   1  -2   1   17.53    2.13
  -1  -2  -1   17.73    2.63
  -1   2  -1   15.29    3.51
   1   2   1   14.38    3.49
  -1  -2  -2   -0.36    1.79
  -1   2  -2    3.24    2.75
  -1   2  -2    2.04    2.32
  -1   2  -2    0.51    2.17
   1   2   2    0.15    2.98
  -1   2  -2    2.02    3.15
  -1  -2  -2    1.46    2.04
  -1   2  -2    0.42    1.66
  -1   2  -2    0.22    2.59
  -1  -2  -3   66.71    5.03
  -1  -2  -3   63.67    4.05
  -1   2  -3   57.37    5.58
  -1   2  -3   68.85    4.95
   1   2   3   65.73    4.69
  -1   2  -3   64.41    5.62
  -1   2  -3   65.47    5.41
  -1  -2  -3   66.47    5.21
  -1  -2  -3   63.83    4.58
  -1   2  -4   45.87    5.14
  -1  -2  -4   42.74    4.14
   1   2   4   44.59    4.56
  -1   2  -4   45.90    5.17
  -1   2  -4   45.86    4.90
  -1  -2  -4   44.44    4.22
  -1  -2  -4   44.92    3.95
  -1   2  -5  336.54   18.45
  -1   2  -5  319.14   18.47
  -1  -2  -5  357.44   18.47
  -1  -2  -5  289.11   18.29
  -1  -2  -5  364.98   18.62
  -1  -2  -5  328.33   18.40
  -1  -2  -5  341.01   18.44
  -1   2  -5  348.73   20.87
  -1   2  -5  334.54   18.40
  -1   2  -5  331.47   18.49
  -1  -2  -5  361.79   18.48
   1   2   5  356.48   20.86
  -1   2  -5  318.00   18.51
  -1   2  -5  318.68   20.63
  -1  -2  -5  339.98   19.60
  -1   2  -5  320.09   20.62
  -1   2  -6  296.37   17.18
  -1  -2  -6  341.91   17.48
  -1  -2  -6  323.68   17.15
  -1   2  -6  318.14   19.97
  -1   2  -6  324.80   19.98
  -1   2  -6  308.28   19.81
  -1   2  -6  280.88   17.18
  -1  -2  -6  310.22   17.14
  -1  -2  -6  291.12   17.01
  -1   2  -6  297.67   17.24
  -1   2  -6  303.31   17.19
  -1  -2  -6  329.87   17.20
  -1  -2  -6  285.55   17.14
  -1   2  -6  300.54   17.07
  -1  -2  -6  331.02   17.24
  -1   2  -7    0.56    3.99
  -1   2  -7    2.23    4.10
  -1   2  -7    4.34    1.88
  -1  -2  -7    2.90    2.04
  -1   2  -7    3.54    2.28
  -1   2  -7    4.98    2.42
  -1  -2  -7    2.08    2.46
  -1  -2  -7    3.74    2.06
  -1   2  -7    3.22    2.13
  -1  -2  -7    3.88    2.00
  -1   2  -7    4.01    1.99
  -1   2  -7    4.02    3.57
  -1  -2  -7    3.50    2.29
  -1   2  -8   24.65    2.73
  -1   2  -8   18.68    4.61
  -1   2  -8   23.86    4.62
  -1   2  -8   24.30    2.87
  -1  -2  -8   24.04    2.92
  -1   2  -8   27.57    2.63
  -1   2  -8   22.42    4.38
  -1  -2  -8   30.71    2.75
  -1  -2  -8   24.24    2.59
  -1   2  -8   28.01    2.94
  -1   2  -9   44.47    3.33
  -1   2  -9   44.12    4.85
  -1   2  -9   42.72    3.34
  -1  -2  -9   48.80    3.28
  -1  -2  -9   45.34    3.39
  -1   2 -10   25.63    2.01
   1   3 -10    2.87    1.00
   1   3  -9   27.58    2.49
   1   3  -9   21.65    3.61
   1   3  -9   28.61    2.33
   1   3  -8   92.78    8.08
   1  -3  -8   95.83    5.79
   1   3  -8   89.35    8.32
   1   3  -8   98.42    8.54
   1   3  -8   82.44    5.91
   1  -3  -7  135.90    7.76
   1   3  -7  122.01    7.70
   1  -3  -7  120.36    7.60
   1  -3  -7  117.23    7.54
   1   3  -7  127.81   10.65
   1  -3  -7  135.45    7.48
   1   3  -7  127.12    7.59
   1   3  -7  134.34    7.92
   1   3  -7  135.76    7.72
   1  -3  -7  111.93    7.61
   1   3  -7  122.58    7.78
   1   3  -7  121.93   10.64
   1   3  -7  124.98   10.43
   1   3  -6    1.28    1.99
   1  -3  -6    1.56    1.98
   1  -3  -6    1.81    2.51
  -1   3   6   -1.79    4.67
   1  -3  -6    2.31    2.34
   1   3  -6    1.58    2.18
   1   3  -6    0.43    2.65
   1  -3  -6    2.10    2.45
   1  -3  -6   -0.82    2.00
   1   3  -6   -0.28    2.10
   1  -3  -6    2.99    1.85
   1   3  -6    2.47    2.09
   1   3  -5   13.31    2.41
   1   3  -5   13.89    4.51
   1   3  -5   16.29    2.30
  -1   3   5   12.79    3.30
   1  -3  -5    9.89    3.61
   1  -3  -5   11.71    2.51
   1   3  -5   12.52    2.66
   1  -3  -5   13.98    2.27
   1   3  -5   13.84    4.75
   1   3  -5   13.23    2.32
   1  -3  -5   15.91    2.23
   1   3  -5   17.01    2.26
   1   3  -5   12.29    4.79
   1  -3  -4 1107.46   60.23
   1  -3  -4 1059.65   58.12
   1   3  -4 1023.12   60.28
   1   3  -4 1061.93   58.37
   1  -3  -4 1024.52   58.24
   1   3  -4 1043.38   60.32
   1   3  -4 1023.50   60.27
   1   3  -4 1160.69   58.30
   1   3  -4 1117.42   58.09
   1  -3  -3    7.60    2.75
   1   3  -3   11.06    3.51
  -1  -3   3    5.75    2.18
   1  -3  -3   10.61    2.13
   1  -3  -3   10.16    3.10
   1  -3  -3    6.12    1.24
  -1   3   3   12.83    3.84
   1   3  -3   10.91    4.31
   1   3  -3   13.62    2.71
   1   3  -3   14.50    3.50
   1   3  -3   10.80    3.39
  -1   3   2  100.35    7.07
   1   3  -2   98.29    7.36
  -1  -3   2   92.18    6.70
   1  -3  -2   82.42    6.82
   1   3  -2   99.61    7.14
   1  -3  -2   93.56    6.39
   1   3  -2   95.40    7.06
  -1   3   2  107.55    7.31
   1   3  -2   90.14    6.44
   1  -3  -2   87.22    7.00
  -1  -3   2   96.87    6.18
   1   3  -2  102.27    7.27
  -1   3   1    0.59    3.37
   1   3  -1   -0.22    3.30
  -1  -3   1    1.80    1.90
   1  -3  -1    2.67    2.16
   1  -3  -1    2.99    2.01
   1   3  -1   -2.34    2.67
   1   3  -1    4.19    2.24
  -1  -3   1    1.00    1.85
   1  -3  -1   -0.76    2.25
   1   3  -1    2.78    1.53
   1   3  -1    1.20    2.25
  -1   3   1    1.20    3.18
   1   3   0    2.99    2.86
   1   3   0    0.62    3.62
  -1  -3   0    3.22    2.33
   1  -3   0    3.25    2.21
  -1  -3   0    1.38    2.00
   1  -3   0    2.92    2.21
  -1   3   0    4.93    2.85
   1   3   0    5.28    3.54
  -1   3   0    2.66    3.52
  -1  -3   0    2.49    1.98
   1  -3   0    3.81    2.11
  -1   3  -1   57.49    4.59
   1  -3   1   57.69    4.49
  -1   3  -1   54.36    4.62
   1  -3   1   66.93    4.96
  -1  -3  -1   51.38    4.32
  -1   3  -1   57.07    5.53
   1   3   1   56.89    5.45
  -1  -3  -1   53.02    4.84
  -1   3  -1   57.63    4.74
   1   3   1   57.41    5.32
   1   3   1   59.52    5.11
  -1   3  -1   58.46    4.75
  -1  -3  -1   51.24    4.71
   1  -3   1   58.94    4.64
  -1   3  -2  195.87   12.58
   1  -3   2  202.09   11.71
   1  -3   2  208.88   12.24
  -1  -3  -2  204.68   11.29
  -1  -3  -2  201.42   12.57
  -1   3  -2  199.33   12.61
  -1   3  -2  207.72   12.79
   1   3   2  198.53   12.60
  -1   3  -2  205.28   12.17
   1   3   2  186.20   12.12
  -1   3  -2  197.87   12.55
  -1  -3  -2  201.29   12.63
  -1   3  -3  583.86   33.46
  -1  -3  -3  582.64   33.16
  -1   3  -3  579.88   33.44
  -1  -3  -3  540.40   33.16
  -1   3  -3  601.26   33.46
   1   3   3  613.28   33.08
  -1   3  -3  607.31   33.37
  -1   3  -3  571.61   32.62
  -1  -3  -4   -1.79    3.05
   1  -3   4    2.95    3.11
  -1   3  -4   -0.44    1.69
   1   3   4    1.22    4.39
   1   3   4   -1.06    2.16
  -1  -3  -4    1.12    2.92
  -1   3  -4   -0.85    3.41
  -1   3  -4   -2.12    3.63
  -1   3  -4   -1.37    3.25
  -1  -3  -4    0.17    1.94
  -1  -3  -4    0.18    1.61
  -1   3  -4   -0.29    1.92
  -1   3  -4   -0.42    3.73
  -1   3  -4   -0.11    1.67
  -1   3  -5  132.67    7.13
  -1  -3  -5  105.90    8.59
  -1   3  -5  104.73    6.92
  -1  -3  -5  113.37    7.08
  -1   3  -5  113.97    9.69
  -1   3  -5  116.32    9.79
  -1   3  -5  112.53    6.94
  -1   3  -5  113.17    7.14
  -1   3  -5  114.53    7.02
  -1  -3  -5  109.15    6.88
  -1  -3  -5  117.82    7.04
   1  -3   5  117.44    9.04
  -1   3  -5  117.28    9.62
  -1  -3  -6   36.21    3.13
  -1   3  -6   34.77    3.17
  -1  -3  -6   31.33    2.95
  -1  -3  -6   34.22    3.38
  -1   3  -6   35.87    3.35
  -1  -3  -6   27.20    3.50
  -1   3  -6   37.47    3.49
  -1   3  -6   35.62    3.08
  -1  -3  -6   32.81    3.55
  -1   3  -6   33.48    3.27
  -1  -3  -7    8.80    2.36
  -1   3  -7    9.16    1.98
   1   3   7    9.88    4.71
  -1   3  -7   10.73    2.18
  -1  -3  -7    7.60    1.89
  -1   3  -7    8.98    2.13
  -1  -3  -7    8.68    2.57
  -1   3  -7    7.47    2.50
  -1  -3  -7   13.13    2.22
  -1   3  -7    6.48    2.27
  -1   3  -7   11.97    4.62
  -1  -3  -7    8.85    2.46
  -1   3  -7   11.43    4.19
  -1   3  -7    9.01    4.48
  -1   3  -8  223.98   15.67
  -1   3  -8  224.80   15.53
  -1   3  -8  242.91   15.84
  -1   3  -9   84.99    6.95
  -1   3  -9   84.26    5.46
  -1  -3  -9   87.33    5.38
  -1   3  -9   96.59    5.35
  -1   3 -10   91.80    5.20
   1   4  -9   61.54    3.95
   1   4  -8   -0.11    1.86
   1  -4  -8    1.58    1.67
   1   4  -8   -2.34    3.18
   1   4  -8    1.93    3.53
   1   4  -8    0.48    3.55
   1   4  -7    3.01    4.57
   1  -4  -7    1.46    2.20
   1  -4  -7    2.14    1.82
   1  -4  -7    7.10    2.43
   1   4  -7    2.98    3.42
   1   4  -7    3.07    2.00
   1   4  -7    4.74    2.08
   1  -4  -7    4.38    2.21
   1   4  -7    0.60    4.34
  -1  -4   6   44.45    5.61
   1  -4  -6   44.72    3.79
   1   4  -6   40.90    3.46
   1   4  -6   37.48    6.18
   1   4  -6   49.94    3.88
  -1   4   6   50.00    6.73
   1  -4  -6   42.68    3.47
   1  -4  -6   39.60    3.78
   1  -4  -6   50.74    3.74
   1   4  -6   36.01    6.03
   1   4  -6   45.63    3.81
   1  -4  -6   38.87    3.72
   1   4  -6   49.82    6.70
   1   4  -5   48.31    3.92
   1  -4  -5   42.84    5.53
   1  -4  -5   40.13    3.77
   1   4  -5   39.48    3.56
   1   4  -5   38.80    6.47
  -1   4   5   43.98    7.14
   1  -4  -5   47.15    3.40
   1  -4  -5   40.95    3.59
   1   4  -5   46.71    6.47
   1   4  -5   46.92    3.81
  -1  -4   5   41.18    5.85
   1   4  -5   39.30    6.36
   1  -4  -4   18.28    1.91
   1  -4  -4   19.15    4.34
   1   4  -4   17.96    5.62
   1  -4  -4   14.19    4.03
   1   4  -4   19.80    2.38
   1  -4  -4   15.23    2.24
   1   4  -4   14.06    4.76
   1   4  -4   16.55    4.75
   1  -4  -4   16.99    2.06
   1   4  -4   17.63    2.38
   1  -4  -4   13.36    2.28
   1  -4  -4   16.47    2.37
   1   4  -4   19.63    4.60
   1   4  -4   16.25    2.48
   1   4  -4   17.70    2.62
   1   4  -3 1214.44   66.26
  -1   4   3 1238.48   67.06
   1  -4  -3 1154.91   67.19
   1   4  -3 1236.00   67.32
   1  -4  -3 1176.73   67.21
   1  -4  -3 1211.04   65.11
  -1  -4   3 1148.93   66.59
   1   4  -3 1218.97   67.28
   1  -4  -3 1203.23   65.15
   1   4  -3 1223.03   67.44
   1   4  -3 1249.16   67.18
  -1   4   3 1211.42   66.66
   1   4  -3 1220.78   65.23
   1   4  -2 1990.03  107.25
  -1  -4   2 1960.78  107.16
   1  -4  -2 1891.52  107.38
   1   4  -2 1962.06  107.48
   1   4  -2 1936.16  107.33
  -1   4   2 1976.34  107.06
   1  -4  -2 1973.83  106.77
  -1  -4   2 1945.07  106.61
   1   4  -2 1970.16  107.24
   1   4  -2 1959.92  106.58
  -1   4   2 2090.50  107.24
   1   4  -1 1322.45   71.13
  -1   4   1 1355.42   71.48
  -1  -4   1 1295.73   71.63
   1  -4  -1 1271.14   71.76
  -1   4   1 1326.95   71.57
   1   4  -1 1290.13   71.71
   1  -4  -1 1323.88   71.33
  -1  -4   1 1386.20   71.78
   1   4  -1 1259.45   71.14
   1  -4  -1 1290.85   69.97
   1   4  -1 1279.77   71.16
  -1  -4   1 1308.42   71.44
   1  -4   0  397.86   23.09
  -1  -4   0  416.86   23.16
  -1   4   0  363.70   23.34
   1   4   0  385.51   23.42
   1  -4   0  393.84   23.30
  -1  -4   0  416.20   23.47
  -1  -4   0  388.22   23.27
   1  -4   0  394.62   23.31
  -1   4   0  405.90   23.09
   1   4   0  408.00   23.04
  -1   4  -1  247.95   15.39
   1  -4   1  252.95   15.54
  -1  -4  -1  247.43   15.86
   1  -4   1  264.37   15.75
  -1  -4  -1  261.10   15.45
   1  -4   1  266.98   15.90
   1   4   1  262.34   16.16
  -1   4  -1  237.95   16.04
  -1   4  -1  262.48   15.49
  -1   4  -1  241.95   15.39
   1   4   1  276.53   15.94
  -1   4  -1  257.70   15.64
  -1  -4  -2   84.13    6.78
   1  -4   2   78.47    6.31
  -1  -4  -2   79.98    5.92
   1  -4   2   87.37    6.90
  -1   4  -2   81.07    6.75
  -1   4  -2   74.80    6.57
   1   4   2   77.30    7.39
  -1   4  -2   71.70    7.46
  -1   4  -2   74.35    6.33
   1   4   2   73.90    7.15
  -1   4  -2   72.70    6.68
   1  -4   3  182.56   12.18
  -1  -4  -3  174.92   10.03
  -1   4  -3  187.48   12.70
   1   4   3  193.02   12.55
  -1   4  -3  179.30   12.33
  -1   4  -3  194.14   11.68
   1   4   3  199.08   12.81
  -1   4  -3  158.16   10.11
  -1  -4  -3  176.79   10.03
  -1   4  -3  187.18   12.39
  -1  -4  -3  172.93   10.05
  -1  -4  -3  162.54   11.96
  -1   4  -3  172.19   12.20
  -1  -4  -3  170.96   12.03
  -1   4  -4   36.11    5.91
  -1  -4  -4   38.30    2.97
  -1  -4  -4   47.24    5.58
   1  -4   4   35.77    5.49
  -1   4  -4   47.66    3.54
  -1  -4  -4   43.76    3.34
   1   4   4   52.99    6.87
  -1  -4  -4   37.79    3.56
  -1   4  -4   43.27    5.97
  -1  -4  -4   44.65    3.47
  -1   4  -4   35.30    5.14
  -1  -4  -4   42.12    3.39
  -1  -4  -4   42.94    3.15
  -1   4  -4   43.19    3.47
  -1  -4  -4   32.18    5.06
  -1   4  -4   45.16    6.00
  -1   4  -4   39.34    3.57
  -1   4  -5    3.04    2.11
  -1  -4  -5    0.51    3.32
  -1   4  -5   -5.22    4.75
  -1  -4  -5    1.63    1.81
   1   4   5    2.62    5.62
  -1  -4  -5    0.45    2.50
  -1   4  -5    1.64    2.27
   1  -4   5   -1.01    3.79
  -1  -4  -5    1.48    2.22
  -1   4  -5    3.50    3.98
  -1   4  -5    9.26    4.91
  -1  -4  -6   33.60    3.30
  -1   4  -6   42.34    6.03
  -1   4  -6   30.80    3.07
  -1  -4  -6   35.90    2.96
   1   4   6   38.19    6.38
  -1   4  -6   21.92    5.19
  -1   4  -6   31.83    3.22
  -1  -4  -6   25.75    3.39
  -1  -4  -6   32.34    4.70
  -1  -4  -6   22.48    3.34
  -1   4  -6   41.56    6.29
  -1  -4  -7   13.08    2.65
  -1   4  -7   11.89    2.29
  -1  -4  -7   17.70    2.52
  -1  -4  -7   16.54    2.26
  -1  -4  -7   12.66    2.64
   1   4   7    2.72    4.70
  -1   4  -7   11.05    2.29
  -1   4  -7   16.00    4.76
  -1   4  -7   16.08    4.97
  -1   4  -7   17.57    4.30
  -1   4  -8    8.69    1.89
  -1  -4  -8    5.89    2.07
  -1   4  -8    7.82    1.85
  -1   4  -8   12.29    3.25
  -1  -4  -8   10.36    2.15
  -1   4  -9   66.31    4.13
   1   5  -9   19.44    1.55
   1   5  -8    9.75    3.02
   1   5  -8    8.94    1.76
   1   5  -7   19.45    4.17
   1   5  -7   24.73    4.95
   1   5  -7   29.62    5.10
   1  -5  -7   21.04    2.71
   1  -5  -7   18.68    2.40
   1  -5  -6  112.21    6.70
  -1   5   6  107.71    9.54
   1   5  -6  110.95    9.63
   1   5  -6   99.52    9.24
   1  -5  -6  120.76    6.51
   1  -5  -6   95.85    6.59
   1   5  -6  117.42    9.74
   1   5  -6  105.04    6.81
  -1  -5   6  106.10    9.05
   1  -5  -6   82.11    6.44
   1   5  -6  110.53    6.85
  -1  -5   5    8.73    4.43
   1  -5  -5   17.95    2.30
   1   5  -5   17.34    2.79
   1   5  -5   18.36    5.20
   1   5  -5   12.89    4.88
   1   5  -5   17.76    4.84
  -1   5   5   20.94    5.83
   1  -5  -5   17.12    2.83
   1   5  -5   14.48    2.39
   1  -5  -5   16.54    2.16
   1  -5  -5   14.02    4.24
   1   5  -5   18.17    2.68
   1  -5  -5   18.83    2.60
   1  -5  -5   15.65    2.35
   1  -5  -4   42.98    5.83
   1  -5  -4   37.50    3.42
   1   5  -4   41.78    3.75
   1  -5  -4   41.40    3.76
   1   5  -4   34.42    3.33
   1   5  -4   53.05    6.51
  -1   5   4   57.98    7.49
   1  -5  -4   39.59    3.46
   1  -5  -4   41.61    3.49
   1  -5  -4   41.57    3.23
   1  -5  -4   41.54    3.09
   1   5  -4   37.72    3.62
   1   5  -4   45.43    3.66
   1   5  -4   32.99    5.97
   1  -5  -3  225.70   15.10
   1  -5  -3  215.36   12.30
  -1  -5   3  208.04   14.22
  -1   5   3  227.33   15.02
   1   5  -3  229.32   15.64
   1  -5  -3  211.08   12.33
  -1  -5   3  214.99   15.02
   1   5  -3  198.11   14.62
   1  -5  -3  215.41   14.97
   1   5  -3  213.98   13.98
  -1   5   3  226.37   15.12
   1  -5  -3  209.47   12.32
   1  -5  -3  218.11   12.35
   1   5  -3  199.33   14.89
   1   5  -3  217.54   12.60
   1   5  -3  224.48   12.49
   1   5  -3  217.38   14.90
   1  -5  -2   90.52    8.14
  -1  -5   2   79.08    7.49
  -1  -5   2   92.33    8.21
   1  -5  -2   95.88    7.40
   1  -5  -2   86.80    5.87
  -1  -5   2   88.19    5.79
  -1   5   2   78.75    8.59
   1   5  -2   83.04    9.22
   1   5  -2   95.23    7.82
   1  -5  -2   86.82    8.01
   1   5  -2   87.83    7.54
   1   5  -2   94.18    7.82
   1  -5  -2   91.62    5.90
  -1  -5   2   82.70    5.76
   1   5  -2   86.97    7.98
   1  -5  -2   89.57    5.62
   1  -5  -2   94.45    5.67
  -1   5   2   90.56    5.92
   1   5  -2   91.84    6.06
   1   5  -2  100.69    5.81
   1  -5  -1    6.35    3.54
  -1  -5   1    5.08    2.89
   1   5  -1    3.67    3.69
  -1   5   1    4.03    4.97
   1   5  -1    3.76    4.03
   1  -5  -1    6.89    2.46
  -1  -5   1    5.42    2.33
   1  -5  -1    9.54    3.75
  -1  -5   1    6.51    3.26
  -1  -5   1    4.61    3.75
   1  -5  -1    7.97    3.31
   1   5  -1    3.50    5.82
  -1   5   1    4.05    5.50
   1  -5  -1    8.00    1.73
  -1   5   1    5.01    2.12
   1   5  -1    4.96    2.17
  -1  -5   1    8.29    2.31
   1  -5  -1    7.96    2.42
  -1   5   0   43.89    5.67
   1   5   0   42.75    5.81
   1  -5   0   34.68    3.11
   1  -5   0   40.98    3.58
  -1  -5   0   45.65    3.55
   1  -5   0   44.42    5.09
  -1  -5   0   38.01    4.95
   1  -5   0   37.57    5.05
  -1  -5   0   46.09    5.29
   1  -5   0   44.03    3.59
  -1  -5   0   40.43    3.46
   1   5   0   38.55    6.80
  -1   5   0   44.32    6.82
  -1  -5   0   37.69    4.87
   1  -5   0   41.72    5.05
  -1   5   0   40.58    3.50
   1   5   0   42.49    3.51
  -1   5  -1    8.85    3.51
  -1  -5  -1   21.38    3.78
  -1  -5  -1   16.55    3.99
   1  -5   1   13.31    3.74
   1  -5   1   16.60    4.23
  -1   5  -1   13.53    5.44
   1   5   1   17.76    6.19
  -1  -5  -1   18.00    2.60
   1  -5   1   18.14    2.69
  -1  -5  -1   17.84    4.09
   1  -5   1   14.89    3.51
  -1   5  -1   18.51    4.83
   1   5   1   19.52    5.18
   1   5   1   15.15    2.47
  -1   5  -1   17.43    2.56
  -1   5  -1   15.39    2.06
   1  -5   1   18.20    2.63
  -1  -5  -1   14.84    2.58
  -1  -5  -1   20.46    2.00
  -1  -5  -1   17.12    2.49
  -1  -5  -2  127.14   10.14
   1  -5   2  123.87    9.49
  -1  -5  -2  130.43    9.17
   1  -5   2  122.52   10.02
  -1  -5  -2  133.28    7.89
   1  -5   2  121.86    7.85
   1   5   2  150.02   11.14
  -1   5  -2  119.26   10.96
  -1   5  -2  138.83   10.03
  -1   5  -2  123.00    9.67
  -1  -5  -2  131.74    7.68
  -1  -5  -2  120.53    7.62
  -1  -5  -2  131.63    7.91
   1  -5   2  127.27    7.91
  -1   5  -2  132.33    8.07
   1   5   2  139.11    7.96
  -1   5  -2  136.10    7.83
  -1   5  -2  130.76    9.86
  -1   5  -2  129.06    9.87
  -1  -5  -2  119.61    9.95
   1  -5   3   44.78    6.17
  -1  -5  -3   53.79    6.25
  -1   5  -3   68.20    8.10
   1   5   3   49.00    7.48
  -1  -5  -3   46.00    4.01
   1   5   3   57.89    7.61
  -1   5  -3   62.51    4.32
  -1  -5  -3   39.94    5.69
  -1   5  -3   51.59    6.28
  -1  -5  -3   52.20    3.86
  -1  -5  -3   52.98    4.09
   1  -5   3   47.42    4.04
  -1  -5  -3   48.39    4.07
   1  -5   3   49.38    4.03
  -1   5  -3   58.06    4.07
  -1   5  -3   61.54    6.77
  -1   5  -3   46.22    6.33
  -1  -5  -4    1.08    1.64
  -1   5  -4    3.76    2.19
   1   5   4   -1.60    6.30
  -1  -5  -4    0.72    2.24
  -1  -5  -4    1.83    2.14
  -1  -5  -4    4.02    2.50
  -1  -5  -4    3.59    1.55
  -1   5  -4    5.22    2.34
  -1  -5  -4    4.47    2.29
  -1   5  -4    3.36    2.29
  -1  -5  -4   -0.57    3.45
  -1   5  -5   32.19    3.32
  -1   5  -5   28.75    3.14
  -1  -5  -5   34.88    5.19
   1  -5   5   34.00    5.33
  -1   5  -5   32.01    5.59
   1   5   5   40.63    7.08
  -1  -5  -5   34.39    2.84
  -1   5  -5   31.57    5.47
  -1   5  -5   33.91    5.76
  -1  -5  -5   30.50    3.33
  -1   5  -6   -4.27    4.24
  -1   5  -6   -4.24    4.78
   1   5   6   -0.51    5.22
  -1   5  -6    1.80    3.64
  -1   5  -6    0.93    2.11
  -1  -5  -6   -2.84    2.74
   1  -5   6    5.44    3.58
  -1  -5  -6    1.09    3.33
  -1  -5  -6   -1.58    2.35
  -1  -5  -6   -0.55    2.36
  -1   5  -6    0.82    2.07
  -1  -5  -7   11.74    2.39
  -1   5  -7    5.54    3.27
   1   5   7   10.69    4.26
  -1  -5  -7   14.39    2.37
  -1  -5  -7   10.09    2.28
   1  -5   7    1.94    1.95
  -1   5  -8   17.56    1.96
  -1   5  -8   17.91    3.21
  -1   5  -9    2.65    0.80
   1   6  -8    3.06    1.06
   1  -6  -7   18.72    2.16
   1   6  -7   17.66    3.45
   1  -6  -7   16.22    2.17
   1   6  -7   18.70    2.07
  -1  -6   7   13.87    1.84
   1  -6  -6   72.08    4.92
  -1   6   6   70.25    7.11
   1   6  -6   80.81    7.26
  -1  -6   6   59.39    6.42
   1   6  -5    1.13    4.10
   1   6  -5   10.11    4.47
   1  -6  -5    5.95    3.74
  -1   6   5    5.48    5.18
   1  -6  -5   11.03    2.55
  -1  -6   5   15.00    4.37
   1   6  -5   12.83    2.30
   1   6  -5   11.23    4.01
   1   6  -5    8.94    2.38
   1   6  -5   12.50    2.25
  -1  -6   4   46.53    6.33
   1  -6  -4   46.84    6.37
   1  -6  -4   52.84    3.80
   1  -6  -4   53.29    3.96
   1   6  -4   50.58    4.20
   1  -6  -4   50.56    4.14
   1  -6  -4   38.39    6.07
   1   6  -4   66.19    7.05
   1   6  -4   64.22    6.88
  -1   6   4   52.35    7.24
   1  -6  -4   52.59    3.96
   1   6  -4   55.75    4.27
   1   6  -4   52.55    4.10
   1   6  -4   41.69    6.40
   1  -6  -4   51.91    3.96
   1   6  -3    5.31    6.06
   1  -6  -3    7.10    2.40
   1   6  -3    7.98    2.19
   1  -6  -3    7.09    2.09
  -1   6   3    7.69    5.75
   1  -6  -3    7.98    2.52
   1   6  -3    4.05    2.42
   1  -6  -3    4.36    4.08
  -1  -6   3    2.32    3.82
   1   6  -3   -1.15    3.84
   1  -6  -3    6.84    4.01
  -1   6   2  466.18   26.53
   1   6  -2  418.96   25.56
   1   6  -2  463.90   23.78
   1  -6  -2  443.26   23.63
   1  -6  -2  405.24   23.52
   1  -6  -2  425.83   25.61
   1  -6  -2  436.30   23.79
  -1  -6   2  403.40   23.65
   1   6  -2  447.35   24.12
  -1   6   2  442.37   23.95
   1  -6  -2  423.63   26.61
   1   6  -2  454.54   27.18
   1  -6  -2  411.23   23.75
  -1  -6   2  425.64   23.68
   1   6  -2  383.83   26.11
  -1  -6   1   97.65    8.94
   1  -6  -1  115.18    8.87
   1  -6  -1  105.44    6.43
   1  -6  -1  103.63    6.67
   1  -6  -1   98.42    9.07
  -1  -6   1  117.87    9.38
   1  -6  -1  105.82    9.24
  -1  -6   1   99.28    8.57
  -1  -6   1  108.36    6.79
   1  -6  -1  104.61    6.85
   1   6  -1  110.97    9.05
  -1   6   1  104.39    9.58
   1  -6  -1   97.33    6.81
  -1  -6   1  104.04    6.74
  -1   6   1  108.06    7.01
   1   6  -1  108.00    7.04
   1   6   0   71.40    8.11
  -1  -6   0   85.87    7.90
   1  -6   0  108.43    8.39
   1   6   0   82.19    6.06
  -1   6   0   91.50    6.20
   1  -6   0   88.01    8.14
  -1  -6   0   93.20    8.44
  -1   6   0  104.33    8.91
  -1  -6   0   90.87    6.00
   1  -6   0   91.15    6.07
   1  -6   0   89.40    5.71
  -1  -6   0   91.35    5.67
  -1  -6   0   82.69    7.86
   1  -6   0   82.26    8.03
   1  -6   0   90.00    6.06
  -1  -6   0   80.23    5.94
  -1  -6  -1  211.95   15.17
  -1  -6  -1  220.81   12.80
   1  -6   1  220.97   12.83
  -1   6  -1  216.74   14.90
   1   6   1  211.38   15.18
   1  -6   1  232.78   12.78
   1  -6   1  218.10   12.82
  -1  -6  -1  222.14   12.81
  -1  -6  -1  219.03   12.67
   1  -6   1  216.84   15.15
  -1  -6  -1  205.59   15.39
  -1  -6  -1  210.85   14.59
   1  -6   1  232.63   15.30
   1   6   1  227.70   13.01
  -1   6  -1  221.16   13.09
   1   6   2   94.76    9.47
  -1   6  -2  103.40    8.78
  -1  -6  -2   99.10    6.37
  -1   6  -2  110.81    6.48
   1  -6   2   95.36    6.58
  -1  -6  -2  105.54    6.66
  -1   6  -2  100.89    6.85
   1   6   2   99.31    6.63
   1  -6   2  102.15    6.63
  -1  -6  -2   99.93    6.61
  -1  -6  -2   99.25    6.31
  -1  -6  -2   94.51    9.07
  -1   6  -2  112.76   10.57
   1   6   2  101.97   10.33
   1  -6   3    0.11    2.24
  -1  -6  -3   -1.30    2.29
  -1  -6  -3   -1.25    3.17
  -1   6  -3    0.54    3.45
  -1   6  -3   -1.89    2.01
   1   6   3   -2.61    5.64
  -1   6  -3   -2.06    3.46
  -1   6  -3    1.22    2.34
   1  -6   3    1.13    2.31
  -1  -6  -3    2.13    2.30
   1  -6   3    1.70    4.09
  -1  -6  -3    1.24    3.70
   1   6   3    4.81    6.03
  -1   6  -3    5.42    6.19
  -1  -6  -3    0.68    2.24
  -1   6  -4    5.24    2.15
   1   6   4    5.98    5.73
  -1   6  -4   11.35    2.36
   1  -6   4    6.90    3.91
  -1  -6  -4   10.01    4.46
  -1   6  -4    2.29    3.63
  -1   6  -4    8.55    2.29
  -1  -6  -4    5.99    2.17
  -1  -6  -4   12.64    4.27
  -1  -6  -4    4.67    1.52
  -1  -6  -4    7.49    2.38
  -1  -6  -4    5.48    2.11
   1   6   5   21.09    5.85
  -1  -6  -5   16.79    2.75
   1  -6   5   21.90    2.81
  -1   6  -5   22.92    2.73
  -1   6  -5   20.70    4.40
  -1   6  -5   19.77    2.45
   1  -6   5   23.71    4.61
  -1  -6  -5   17.75    4.30
  -1   6  -5   26.07    2.83
   1   6   6   72.97    7.28
  -1  -6  -6   72.86    4.67
  -1   6  -6   55.41    6.26
  -1  -6  -6   63.96    4.67
   1  -6   6   68.49    4.64
   1  -6   6   66.71    6.27
  -1   6  -6   71.39    4.70
  -1  -6  -6   60.49    4.50
  -1   6  -6   65.70    4.64
  -1  -6  -7   15.97    2.01
  -1   6  -7   11.06    1.84
  -1   6  -7   13.63    3.04
  -1  -6  -7   16.74    2.12
   1  -6   7   11.60    1.60
  -1   6  -8    2.51    0.98
   1   7  -7    2.38    1.01
  -1   7   6    1.69    1.51
  -1   7   6   -0.29    1.52
  -1  -7   6    0.70    1.10
   1  -7  -6   -0.45    1.84
   1  -7  -6    0.13    1.66
   1   7  -6    0.80    1.47
  -1  -7   6    0.41    1.31
  -1  -7   5    0.22    1.79
   1  -7  -5    2.65    2.00
  -1  -7   5    3.04    3.28
  -1   7   5    6.18    4.38
  -1  -7   5    5.19    1.87
   1   7  -5    5.60    1.93
   1   7  -5    1.25    3.29
  -1  -7   4   28.43    5.01
  -1  -7   4   21.83    2.66
   1  -7  -4   22.90    2.25
  -1   7   4   30.62    5.87
   1  -7  -3  107.58    6.56
   1  -7  -3   97.64    9.22
  -1  -7   3  101.30    6.69
  -1   7   3   93.18    9.35
   1  -7  -3  110.76    6.60
  -1  -7   3  107.85    6.69
   1  -7  -3   91.03    9.23
   1  -7  -3   95.70    6.44
  -1  -7   3  101.91    9.14
   1  -7  -3  103.41    6.57
   1   7  -3  118.37   10.47
   1   7  -3  105.35    7.01
  -1   7   2   59.71    7.72
   1   7  -2   52.42    8.37
  -1  -7   2   55.29    4.36
   1  -7  -2   64.11    4.60
  -1  -7   2   59.07    4.66
   1  -7  -2   57.32    4.30
   1   7  -2   71.79    6.57
  -1   7   2   68.10    7.66
  -1  -7   2   67.48    4.50
   1  -7  -2   57.85    4.30
  -1  -7   2   67.74    6.72
  -1  -7   2   66.58    6.97
   1  -7  -2   48.34    6.93
   1  -7  -2   62.15    7.03
  -1  -7   2   61.29    4.40
   1  -7  -2   57.97    4.55
   1   7  -2   62.28    4.91
  -1   7   2   59.79    4.53
   1   7  -1   73.22    8.98
  -1   7   1   72.04    8.78
  -1  -7   1   71.77    4.93
   1  -7  -1   72.52    5.13
   1  -7  -1   60.23    4.73
  -1  -7   1   72.68    5.11
   1  -7  -1   76.50    7.65
  -1   7   1   68.34    7.60
   1   7  -1   69.41    7.19
  -1  -7   1   80.61    4.91
   1   7  -1   63.38    5.05
  -1  -7   1   72.51    7.36
   1  -7  -1   89.03    8.10
  -1  -7   1   79.67    7.42
   1  -7  -1   72.83    6.91
  -1  -7   1   68.93    4.93
   1  -7  -1   66.35    5.06
   1   7  -1   63.88    5.03
  -1   7   1   71.56    5.22
   1   7  -1   65.43    5.29
  -1   7   0   75.27    9.16
   1   7   0   75.08    9.09
  -1  -7   0   76.94    5.49
   1  -7   0   78.77    5.61
   1  -7   0   87.37    7.88
  -1  -7   0   89.61    7.83
  -1  -7   0   68.49    7.50
   1  -7   0   78.12    7.55
  -1  -7   0   74.73    7.31
   1   7   0   80.68    7.86
  -1   7   0   73.69    7.86
   1  -7   0   86.02    5.24
   1  -7   0   75.08    5.54
  -1  -7   0   74.88    5.46
   1  -7   0   80.53    5.47
  -1  -7   0   81.39    5.48
   1   7   0   83.93    5.83
  -1   7   0   83.01    5.87
   1  -7   0   73.43    7.90
  -1  -7  -1   11.99    4.20
  -1  -7  -1   14.06    2.44
   1   7   1   15.01    5.55
  -1   7  -1    8.54    4.36
   1   7   1   14.04    2.62
  -1   7  -1   13.03    2.93
  -1  -7  -1   13.38    2.58
   1  -7   1   16.01    2.71
  -1  -7  -1   13.10    3.79
   1  -7   1   16.47    4.43
   1  -7   1    4.51    3.36
  -1  -7  -1   11.45    4.27
   1   7   1   12.93    6.22
  -1   7  -1    9.11    6.43
   1  -7   1   13.74    2.76
  -1  -7  -1    6.59    2.59
   1  -7   1   14.03    2.24
  -1  -7  -2   57.18    6.97
  -1  -7  -2   61.85    4.39
  -1  -7  -2   63.28    4.47
   1   7   2   65.87    7.72
  -1   7  -2   65.01    6.71
   1  -7   2   70.59    4.69
   1   7   2   59.78    4.66
  -1   7  -2   68.08    5.14
  -1  -7  -2   65.31    4.74
   1  -7   2   63.53    4.72
  -1  -7  -2   69.03    4.80
   1  -7   2   66.17    4.74
   1  -7   2   63.33    6.97
  -1  -7  -2   69.54    7.60
   1  -7   2   63.96    6.66
   1   7   2   63.78    8.58
  -1   7  -2   65.55    8.73
   1  -7   3   20.64    2.60
   1  -7   3   25.66    2.67
  -1  -7  -3   27.76    2.86
  -1  -7  -3   22.28    4.72
   1   7   3   27.53    5.97
  -1  -7  -3   22.44    2.36
  -1   7  -3   24.78    3.13
  -1  -7  -3   25.53    2.84
  -1  -7  -3   33.37    5.45
   1  -7   3   18.16    4.79
  -1  -7  -3   23.20    2.77
   1  -7   3   26.76    2.81
   1   7   3   23.03    6.31
   1  -7   4   10.87    2.18
  -1  -7  -4    8.39    1.57
   1   7   4   16.28    5.18
   1  -7   4    9.69    3.89
  -1  -7  -5   34.27    3.20
   1  -7   5   34.36    2.94
   1  -7   5   31.86    2.91
  -1  -7  -5   36.81    3.03
  -1   7  -5   29.50    2.97
   1  -7   5   42.26    4.97
   1   7   5   43.16    5.59
  -1   7  -5   29.24    4.16
  -1   7  -6    2.22    1.45
  -1  -7  -6    1.68    1.68
  -1  -7  -6    3.54    1.83
   1  -7   6    2.09    1.22
   1  -7   6    1.19    1.37
   1   7   6    1.63    1.47
   1   7   6    3.21    1.47
  -1  -7  -7    3.55    1.13
  -1   7  -7    2.82    0.98
   1   8  -6    1.16    0.62
   1   8  -5    6.81    1.31
  -1  -8   5    7.94    1.24
   1  -8  -5    9.55    1.42
   1  -8  -5    9.37    1.65
  -1  -8   5    6.82    1.19
  -1   8   5    3.43    1.53
  -1   8   5    6.13    1.57
  -1   8   5    0.73    1.38
  -1   8   4   21.53    2.61
  -1  -8   4   19.18    2.02
   1  -8  -4   18.07    1.98
  -1  -8   4   20.97    2.17
  -1  -8   4   14.15    3.31
   1   8  -4   18.71    2.08
  -1   8   4   15.80    2.48
  -1   8   4   17.12    2.11
   1   8  -4   17.13    2.10
   1  -8  -3   80.21    4.46
   1   8  -3   67.79    4.79
   1  -8  -3   73.30    4.52
   1  -8  -3   75.31    4.53
   1   8  -3   60.10    4.54
   1  -8  -3   60.20    4.33
  -1  -8   3   72.69    6.47
  -1   8   3   58.12    4.41
  -1  -8   3   70.51    4.49
  -1  -8   3   73.15    4.66
   1   8  -2  128.48    7.80
  -1   8   2  111.55    7.26
  -1   8   2  108.08    7.14
  -1   8   2  131.44    9.71
  -1  -8   2  134.80    7.51
  -1  -8   2  121.81    7.32
  -1  -8   2  129.34    9.30
   1  -8  -2  113.68    7.29
   1  -8  -2  134.80   10.18
  -1  -8   2  120.17    9.31
   1  -8  -2  135.48    7.43
  -1  -8   2  123.84    7.21
   1  -8  -2  125.58    7.41
  -1  -8   2  125.08    7.24
   1   8  -2  128.88   10.59
  -1  -8   1    1.56    1.47
  -1   8   1    4.48    4.44
   1   8  -1   -1.04    3.63
   1  -8  -1    0.08    1.80
  -1   8   1   -5.81    5.72
   1   8  -1   -1.05    5.62
   1  -8  -1    1.22    1.52
  -1  -8   1    0.87    3.06
   1  -8  -1    6.44    3.58
  -1  -8   1    2.42    3.16
   1  -8  -1    3.69    2.76
  -1  -8   1    3.98    2.05
  -1   8   1    1.19    1.98
  -1  -8   1    4.59    2.03
  -1   8   0    3.18    3.81
   1   8   0    1.51    3.92
   1   8   0    1.36    2.58
  -1   8   0    7.47    2.58
   1   8   0    1.57    5.66
  -1   8   0   -6.69    5.76
   1  -8   0    4.86    1.66
  -1  -8   0    3.62    2.79
  -1  -8   0    5.79    3.52
   1  -8   0    2.06    3.26
   1  -8   0    8.54    3.41
  -1   8   0    4.44    2.50
   1   8   0    5.28    2.62
   1  -8   0    4.30    2.08
  -1   8  -1    3.12    5.59
   1   8   1    5.51    5.42
  -1  -8  -1    2.39    1.56
   1  -8   1    7.17    2.21
   1   8   1    4.11    2.83
  -1   8  -1   12.63    3.97
   1   8   1    5.88    4.21
  -1  -8  -1    9.17    1.94
   1   8   1    4.93    2.10
   1  -8   1    7.89    3.36
  -1  -8  -1    5.97    3.84
   1  -8   1    2.71    3.21
   1  -8   1    8.24    1.71
   1  -8   1    6.49    2.14
   1   8   1    9.09    2.90
   1  -8   2    6.70    3.55
  -1  -8  -2    5.25    3.67
  -1  -8  -2    4.35    2.10
  -1  -8  -2    6.35    1.49
   1   8   2    4.91    5.00
   1  -8   2    4.36    1.84
   1  -8   2    4.30    2.24
   1   8   2    4.75    2.88
   1   8   2    0.77    4.25
   1  -8   2    6.02    1.71
   1   8   2    3.85    2.90
   1  -8   2    6.48    1.93
  -1  -8  -2    3.80    2.05
  -1   8  -2    6.12    2.31
   1   8   2    6.82    1.79
   1  -8   3    7.26    2.19
   1   8   3    6.80    2.72
  -1  -8  -3    4.15    1.65
  -1   8  -3    1.87    2.00
  -1  -8  -3    5.51    1.90
  -1   8  -3    4.52    1.77
   1  -8   3    9.45    3.37
  -1  -8  -3    5.06    1.28
   1  -8   3    6.04    1.66
  -1  -8  -3    5.21    1.86
   1   8   3    8.04    2.87
   1   8   4    1.16    2.24
   1  -8   4    0.43    1.75
  -1   8  -4   -1.35    1.48
   1  -8   4    0.67    1.39
  -1   8  -4    1.98    1.53
   1  -8   4   -0.34    2.71
   1   8   4    2.37    2.14
  -1  -8  -4    0.76    1.48
   1   8   5   27.92    2.29
   1   8   5   30.29    2.31
  -1   8  -5   26.91    2.26
  -1  -8  -5   31.98    2.37
   1  -8   5   29.32    2.16
  -1   9   3   20.31    1.91
  -1  -9   3   21.82    1.67
   1  -9  -3   18.45    1.77
  -1   9   3   21.21    1.90
   1   9  -3   15.42    1.65
  -1   9   2    0.77    1.69
   1   9  -2    1.46    1.38
  -1  -9   2    0.97    1.36
  -1   9   2   -0.66    1.71
   1   9  -2    0.29    1.28
  -1  -9   1   10.54    1.42
   1  -9  -1   11.50    1.42
  -1  -9   1   17.12    1.59
  -1   9   1   11.71    1.50
   1   9  -1   17.19    1.95
   1  -9  -1   12.14    1.71
  -1  -9   1   14.04    1.73
   1   9  -1    9.27    1.67
   1  -9  -1   14.00    1.77
  -1  -9   1   13.44    1.56
  -1  -9   0    2.72    1.09
   1  -9   0    3.35    1.10
  -1   9   0    6.28    1.56
   1   9   0    5.32    1.54
   1  -9   0    4.06    1.47
  -1  -9   0    1.66    1.44
  -1  -9   0    3.86    1.35
  -1  -9   0    4.32    1.46
   1  -9   0    4.33    1.49
   1  -9   1    5.01    1.35
  -1   9  -1    0.77    1.59
  -1   9  -1    0.94    1.35
   1  -9   1    2.77    1.34
   1   9   1    5.94    1.82
   1   9   1    6.51    1.81
   1  -9   1    4.30    1.41
   1  -9   2    8.41    1.07
  -1   9  -2    6.19    1.39
   1  -9   2    6.68    1.07
   1   9   2    6.56    1.84
   1  -9   2    5.40    1.43
   1   9   2   11.30    1.90
  -1   9  -2    7.35    1.55
   1   9   3   13.95    1.70
   1   9   3   15.23    1.72
   1  -9   3   17.06    1.45
  -1  -9  -3   12.40    1.49
   2   0  -9   -1.05    1.42
   2   0  -9   -0.26    1.90
   2   0  -9   -2.17    1.96
   2   0  -9    1.51    1.94
   2   0  -8  190.62   11.83
   2   0  -8  205.72   11.64
   2   0  -8  203.27   11.92
   2   0  -8  208.24   11.83
   2   0  -8  209.38   11.63
   2   0  -7    3.22    2.26
   2   0  -7    4.75    2.62
   2   0  -7    0.32    1.73
   2   0  -7    3.06    2.36
   2   0  -7    5.97    2.68
   2   0  -6    9.31    3.77
   2   0  -6    2.85    1.89
   2   0  -6    3.65    3.51
   2   0  -6    2.77    2.29
   2   0  -6    5.44    2.41
  -2   0   6    3.52    2.94
   2   0  -6    4.83    1.83
   2   0  -6    8.12    3.17
   2   0  -6    6.36    2.26
   2   0  -6    6.06    2.01
   2   0  -5    1.68    3.19
   2   0  -5    0.34    3.18
   2   0  -5   -1.59    2.57
  -2   0   5    2.30    2.76
   2   0  -4  227.71   13.62
   2   0  -4  222.64   13.41
   2   0  -4  214.24   13.55
  -2   0   4  219.90   13.95
   2   0  -2  173.11    9.62
   2   0  -1    1.03    1.30
  -2   0   0  127.53    6.98
   2   0   0  123.35    6.98
   2   0   0  129.15    7.04
   2   0   1    0.34    1.16
  -2   0  -1   -0.07    1.12
  -2   0  -2  173.53    9.31
   2   0   2  158.97    8.89
   2   0   2  156.96    9.53
  -2   0  -3    1.57    1.98
  -2   0  -3   -0.09    1.15
  -2   0  -3   -0.11    1.21
   2   0   3   -1.27    1.79
  -2   0  -4  733.03   39.41
  -2   0  -4  696.18   38.99
  -2   0  -4  760.66   39.48
  -2   0  -4  728.08   39.62
   2   0   4  828.42   40.22
  -2   0  -4  651.20   38.52
  -2   0  -5   -0.35    2.87
  -2   0  -5    0.89    2.68
  -2   0  -5    0.30    2.68
  -2   0  -6   74.70    5.14
  -2   0  -6   71.72    6.51
  -2   0  -6   70.57    5.04
  -2   0  -6   72.58    6.77
  -2   0  -6   65.18    4.86
  -2   0  -6   74.02    4.84
  -2   0  -6   74.86    4.97
  -2   0  -6   81.41    4.80
  -2   0  -6   67.08    6.48
  -2   0  -7    0.51    2.15
  -2   0  -7    0.46    2.01
  -2   0  -7    2.28    2.16
  -2   0  -7   -0.50    1.73
  -2   0  -7    1.70    2.59
  -2   0  -7    0.79    2.32
  -2   0  -8   62.35    4.68
  -2   0  -8   73.67    4.75
  -2   0  -8   60.33    4.51
  -2   0  -8   64.61    4.61
  -2   0  -8   70.12    6.35
  -2   0  -9    4.33    1.75
  -2   0  -9   -0.28    2.02
  -2   0  -9   -0.40    1.89
  -2   0  -9    1.26    2.11
  -2   0 -10   73.06    4.21
  -2   0 -10   63.04    4.10
   2   1 -10   -0.91    1.40
   2  -1  -9   41.18    3.27
   2   1  -9   44.49    3.37
   2   1  -9   46.73    3.43
   2   1  -9   36.14    3.31
   2  -1  -9   45.87    3.12
   2   1  -9   40.92    3.27
   2  -1  -9   38.68    3.18
   2  -1  -8    0.44    1.92
   2   1  -8    6.98    2.21
   2   1  -8    3.84    3.60
   2   1  -8   -0.47    3.52
   2  -1  -8    3.92    1.75
   2   1  -8    2.16    1.90
   2  -1  -8    3.22    2.01
   2   1  -8    2.69    2.29
   2  -1  -8    1.53    2.21
   2  -1  -8    1.39    2.14
   2   1  -8    0.83    1.96
   2   1  -8    1.44    3.49
   2  -1  -7    5.85    2.26
   2   1  -7    8.14    2.22
   2  -1  -7    6.71    2.00
   2   1  -7    7.74    2.54
   2  -1  -7    6.44    2.51
   2  -1  -7    7.53    2.49
   2   1  -7    6.41    2.32
   2  -1  -7    5.61    2.32
   2   1  -7    8.76    2.51
  -2   1   6    2.31    2.99
   2  -1  -6    2.31    1.81
   2   1  -6   -1.23    1.48
   2  -1  -6    1.46    2.14
   2   1  -6   -0.98    2.17
   2   1  -6    2.90    1.93
   2  -1  -6    1.77    1.98
   2   1  -6    0.10    1.61
   2  -1  -6   -0.40    2.14
   2   1  -6    1.31    2.33
   2   1  -6    1.61    2.42
   2  -1  -6    2.26    2.41
   2   1  -6   -4.73    4.25
   2   1  -6   -2.37    4.37
   2   1  -6   -0.32    1.97
   2  -1  -6    2.00    1.89
   2  -1  -6    0.94    1.57
   2   1  -6    5.45    3.37
   2   1  -5   35.83    4.77
   2  -1  -5   23.34    3.60
   2   1  -5   33.22    4.39
   2  -1  -5   26.65    3.26
  -2  -1   5   28.81    4.30
  -2   1   5   28.90    4.19
   2  -1  -5   25.76    3.74
   2   1  -5   27.12    4.46
   2   1  -4  406.77   22.88
   2  -1  -4  393.41   22.17
   2   1  -4  402.85   22.90
   2  -1  -4  382.40   22.14
  -2  -1   4  393.38   22.94
   2  -1  -4  417.24   22.06
   2  -1  -4  374.11   21.96
   2   1  -4  387.17   22.62
  -2   1   4  366.53   21.59
   2   1  -3  354.37   20.32
   2   1  -3  335.22   20.24
  -2  -1   3  364.79   20.32
   2  -1  -3  345.02   18.95
   2  -1  -3  344.45   19.72
   2   1  -3  369.58   20.20
  -2   1   3  359.82   19.43
  -2  -1   2   -0.15    1.75
   2  -1  -2    1.16    1.78
  -2   1   2    0.25    1.24
  -2  -1   1  261.94   14.78
   2  -1  -1  264.70   14.93
   2   1  -1  275.84   15.15
   2  -1   0   99.13    6.22
  -2  -1   0  109.35    6.23
  -2  -1  -1   20.67    2.19
  -2   1  -1   20.63    2.25
  -2  -1  -2  155.88    8.98
   2   1   2  151.15    8.71
  -2   1  -2  148.33    8.83
  -2   1  -2  151.26    9.12
  -2  -1  -2  136.67    8.78
  -2   1  -3 1597.13   85.67
  -2  -1  -3 1557.11   85.27
  -2   1  -3 1478.57   85.51
  -2  -1  -3 1567.80   85.25
  -2   1  -3 1604.49   85.69
   2   1   3 1654.92   84.95
  -2  -1  -3 1510.13   85.11
   2   1   3 1624.45   85.54
   2   1   4  462.78   24.94
  -2   1  -4  419.03   24.74
  -2   1  -4  425.62   23.94
  -2  -1  -4  409.81   23.16
  -2  -1  -4  449.21   24.43
  -2   1  -4  422.09   24.69
  -2  -1  -4  427.84   24.26
  -2  -1  -4  407.90   23.94
   2   1   4  456.81   23.89
  -2   1  -4  437.95   24.80
  -2   1  -5  310.60   17.00
  -2  -1  -5  269.55   16.82
  -2   1  -5  297.61   16.79
   2   1   5  345.65   19.37
  -2  -1  -5  317.59   16.87
  -2   1  -5  308.53   16.84
  -2  -1  -5  314.24   16.95
  -2   1  -5  317.33   18.91
  -2  -1  -5  319.83   18.43
  -2   1  -5  314.29   18.84
  -2   1  -5  298.50   18.73
  -2   1  -6  184.00   12.71
  -2   1  -6  162.95   12.35
  -2   1  -6  174.48   10.31
  -2  -1  -6  188.50   10.37
  -2   1  -6  172.69   10.29
  -2  -1  -6  171.59   10.38
  -2   1  -6  170.94   10.28
  -2   1  -6  180.09   10.13
  -2  -1  -6  181.59   10.29
  -2   1  -6  179.60   10.38
  -2  -1  -6  196.36   10.57
  -2  -1  -6  168.19   10.24
  -2   1  -6  167.50   10.34
  -2  -1  -6  193.98   10.25
  -2  -1  -6  174.57   12.02
  -2   1  -6  182.03   12.72
  -2  -1  -6  172.84   10.40
  -2   1  -6  185.44   10.55
  -2   1  -7  207.21   11.77
  -2  -1  -7  215.98   11.86
  -2   1  -7  197.97   11.86
  -2  -1  -7  204.54   11.87
  -2  -1  -7  216.68   12.09
  -2   1  -7  204.28   11.89
  -2   1  -7  188.18   11.82
  -2  -1  -7  221.85   11.72
  -2  -1  -7  221.07   11.85
  -2  -1  -7  187.86   11.87
  -2   1  -7  188.78   11.95
  -2  -1  -8  183.28    9.15
  -2   1  -8  152.65    9.02
  -2  -1  -8  155.45    9.04
  -2   1  -8  142.04    9.04
  -2  -1  -8  154.82    9.10
  -2   1  -8  144.82    9.05
  -2   1  -8  138.81   11.05
  -2  -1  -8  150.27    9.13
  -2   1  -8  145.20    9.17
  -2  -1  -9   -0.55    1.81
  -2   1  -9   -0.49    1.90
  -2   1  -9   -1.43    2.41
  -2   1  -9   -0.75    1.62
  -2   1  -9   -1.97    1.95
  -2  -1  -9    0.14    1.95
  -2  -1 -10   34.25    2.33
  -2   1 -10   30.59    2.40
  -2  -1 -10   30.11    2.30
   2   2 -10   92.36    5.49
   2   2  -9   84.02    4.89
   2  -2  -9   80.65    4.79
   2  -2  -9   83.06    4.83
   2   2  -9   68.83    6.50
   2   2  -9   67.14    6.27
   2   2  -9   71.21    4.82
   2   2  -9   72.63    4.94
   2   2  -9   53.39    6.23
   2  -2  -9   73.07    4.67
   2  -2  -8    4.75    2.21
   2   2  -8    5.40    2.35
   2  -2  -8    5.66    1.86
   2   2  -8    4.21    3.72
   2   2  -8   -1.56    3.56
   2   2  -8    4.04    2.11
   2   2  -8    6.03    2.12
   2  -2  -8    3.40    1.90
   2   2  -8    3.25    2.01
   2   2  -8    5.81    3.83
   2   2  -7   98.86    9.14
   2   2  -7  106.71    6.67
   2  -2  -7  105.12    6.62
   2   2  -7   96.25    6.52
   2  -2  -7  105.40    6.41
   2   2  -7   99.49    6.49
   2   2  -7   99.21    9.26
   2   2  -7   99.36    8.93
   2  -2  -7  103.44    6.54
   2  -2  -7  100.67    6.45
   2   2  -7  116.65    6.62
   2  -2  -7  107.74    6.81
   2   2  -7   95.93    6.63
   2  -2  -7  103.54    6.39
   2   2  -6  150.07   12.37
   2  -2  -6  190.39   10.04
   2  -2  -6  155.45    9.63
   2   2  -6  164.35    9.89
   2  -2  -6  188.33    9.85
   2  -2  -6  168.68    9.67
   2   2  -6  159.45    9.71
   2   2  -6  172.60   12.52
   2  -2  -6  174.37    9.84
   2   2  -6  174.68    9.83
   2  -2  -6  165.09    9.67
   2   2  -6  165.06    9.83
   2   2  -6  170.32    9.86
   2   2  -6  165.48   12.18
   2   2  -6  172.09    9.79
   2  -2  -6  158.71    9.73
   2  -2  -6  167.93    9.72
   2  -2  -6  151.47    9.57
  -2   2   5   44.40    5.56
   2   2  -5   56.01    6.23
   2  -2  -5   59.42    4.06
   2  -2  -5   56.90    4.19
   2   2  -5   59.42    4.16
   2   2  -5   60.59    6.09
   2   2  -5   54.41    4.04
   2   2  -5   59.28    4.12
   2   2  -5   61.22    4.18
   2   2  -5   60.09    4.04
   2  -2  -5   63.14    4.06
   2  -2  -5   60.31    4.11
   2  -2  -5   56.04    3.99
   2   2  -5   61.39    6.47
   2   2  -4    3.89    3.22
   2  -2  -4    3.89    2.47
   2   2  -4    0.37    3.27
   2  -2  -4    3.91    1.00
   2   2  -4    2.21    3.56
   2   2  -3  446.17   26.37
  -2  -2   3  460.98   25.74
   2  -2  -3  462.85   24.81
   2  -2  -3  488.41   26.23
   2   2  -3  473.22   25.94
   2  -2  -3  474.85   26.10
   2   2  -3  438.00   26.32
   2   2  -3  431.67   25.23
   2   2  -3  462.27   26.32
   2   2  -2  480.47   26.82
   2  -2  -2  464.09   26.64
   2   2  -2  478.85   26.51
   2   2  -2  453.29   26.74
  -2  -2   2  492.50   26.02
   2   2  -2  461.04   25.95
   2  -2  -2  488.76   26.73
   2   2  -1  142.42    9.09
   2  -2  -1  147.78    9.04
  -2  -2   1  145.80    8.63
   2   2  -1  136.72    8.48
  -2   2   1  156.78    8.97
   2   2  -1  149.90    9.51
   2   2  -1  137.53    8.48
   2   2   0  509.35   28.50
  -2  -2   0  505.91   28.45
  -2   2   0  517.14   28.29
   2   2   0  511.95   28.60
   2  -2   0  526.75   28.50
  -2   2  -1 1853.87  102.36
   2   2   1 1955.38  102.34
   2  -2   1 1925.94  102.15
  -2  -2  -1 1898.21  102.56
  -2   2  -1 1876.18  102.13
   2   2   1 1882.99  102.18
   2   2   2  239.39   13.69
  -2   2  -2  226.53   13.70
  -2   2  -2  254.17   14.27
  -2   2  -2  240.57   14.27
  -2  -2  -2  227.31   13.85
  -2   2  -2  254.83   14.27
  -2   2  -2  244.50   14.26
   2  -2   2  242.75   14.01
  -2  -2  -2  233.25   14.12
  -2  -2  -2  235.24   14.07
  -2   2  -2  223.00   14.02
  -2  -2  -3  780.21   41.81
  -2  -2  -3  714.51   42.12
  -2   2  -3  768.75   42.41
  -2   2  -3  757.40   42.51
  -2   2  -3  789.94   42.59
   2   2   3  836.06   42.18
  -2   2  -3  773.09   41.88
   2   2   3  728.45   41.49
  -2  -2  -3  752.84   41.08
  -2  -2  -3  756.61   41.99
  -2   2  -4   11.57    3.63
   2   2   4   15.45    3.02
  -2  -2  -4   15.31    2.84
   2  -2   4   13.68    3.13
  -2  -2  -4   15.12    2.71
  -2  -2  -4   15.65    2.45
  -2   2  -4   12.40    3.36
  -2   2  -4   15.22    3.89
   2   2   5   -0.88    2.61
  -2  -2  -5    2.28    2.08
  -2   2  -5   -1.64    2.34
  -2   2  -5    1.32    3.73
  -2  -2  -5    6.20    2.61
  -2   2  -5   -1.34    3.73
  -2  -2  -5    0.51    1.79
  -2   2  -5    1.64    2.24
  -2   2  -5    1.86    1.79
  -2   2  -5    2.64    3.85
  -2  -2  -5    1.42    2.14
  -2   2  -5    0.69    2.28
  -2  -2  -5    2.23    1.74
  -2  -2  -5    0.21    2.30
  -2   2  -5    1.84    2.10
  -2  -2  -5    2.11    1.82
  -2  -2  -5    2.52    1.60
  -2  -2  -6  114.72    6.71
  -2   2  -6  110.11    6.61
  -2  -2  -6  111.93    6.68
  -2   2  -6  115.34    9.47
  -2  -2  -6  112.38    8.15
  -2   2  -6   96.03    8.91
  -2   2  -6  103.24    6.80
  -2  -2  -6   99.90    6.58
  -2   2  -6  107.83    6.79
  -2   2  -6  108.58    6.67
  -2   2  -6  101.97    9.21
  -2  -2  -6   98.74    6.77
  -2   2  -6  104.12    6.66
  -2  -2  -6   98.01    6.64
  -2   2  -6  108.05    6.73
  -2  -2  -6  107.85    6.62
  -2   2  -7   30.66    5.32
  -2   2  -7   24.08    4.61
  -2  -2  -7   24.96    2.64
  -2  -2  -7   18.58    2.60
  -2   2  -7   21.32    2.88
  -2   2  -7   15.55    4.82
  -2   2  -7   23.21    3.00
  -2  -2  -7   21.10    3.01
  -2  -2  -7   20.96    2.72
  -2   2  -7   22.17    2.65
  -2   2  -7   24.61    2.59
  -2  -2  -7   25.89    2.90
  -2   2  -7   21.31    2.57
  -2  -2  -8   11.47    2.56
  -2   2  -8   12.79    2.47
  -2   2  -8    8.73    2.37
  -2  -2  -8   14.06    2.18
  -2   2  -8   13.82    2.31
  -2   2  -8    8.78    3.59
  -2   2  -8   13.05    2.06
  -2   2  -8   16.37    4.27
  -2   2  -8    9.98    4.18
  -2  -2  -8   14.45    2.22
  -2   2  -9  246.97   14.56
  -2   2  -9  248.19   16.30
  -2  -2  -9  258.91   14.47
  -2   2  -9  273.44   14.47
  -2  -2  -9  267.74   14.46
  -2   2  -9  257.11   14.55
  -2  -2 -10   11.95    1.39
  -2   2 -10   14.62    1.44
  -2   2 -10   13.18    1.39
   2   3 -10  128.24    7.20
   2   3  -9   10.52    1.87
   2   3  -9    7.70    2.77
   2   3  -8  104.08    6.88
   2  -3  -8  116.64    6.75
   2   3  -8  114.54    9.53
   2   3  -8  108.04    9.41
   2   3  -8   97.57    8.95
   2   3  -7    6.75    4.61
   2   3  -7    4.26    1.91
   2  -3  -7    4.18    1.77
   2  -3  -7    2.52    2.15
   2   3  -7    1.21    3.65
   2   3  -7    4.39    2.08
   2  -3  -7    4.85    2.31
   2   3  -7    1.22    4.27
   2   3  -7    4.38    1.98
   2  -3  -7    3.10    1.99
   2   3  -7    4.74    2.00
   2   3  -6   -0.13    2.08
   2  -3  -6   -3.60    2.13
   2  -3  -6    1.51    2.40
   2   3  -6    0.90    2.02
   2  -3  -6    1.60    1.88
   2  -3  -6    0.11    2.32
   2  -3  -6    3.27    1.99
   2   3  -6    0.13    2.27
   2  -3  -6    0.85    2.35
   2   3  -6   -0.96    2.71
   2   3  -6    0.99    2.09
   2  -3  -5   21.81    2.58
   2   3  -5   10.34    4.19
   2   3  -5   18.74    2.47
   2   3  -5   15.60    5.02
  -2   3   5   17.59    3.49
   2  -3  -5   21.35    3.98
   2   3  -5   18.10    2.56
  -2   3   5    9.01    4.95
   2   3  -5   21.50    2.60
   2   3  -5   16.22    2.33
   2  -3  -5   16.58    2.30
   2  -3  -5   15.55    2.65
   2   3  -5   16.11    5.02
   2   3  -5   22.00    2.91
   2  -3  -5   17.35    2.42
   2   3  -4  259.04   15.90
   2   3  -4  265.81   14.00
   2   3  -4  230.83   16.06
   2  -3  -4  240.26   15.70
  -2   3   4  235.95   15.69
   2   3  -4  256.69   13.82
   2  -3  -4  233.49   13.94
   2   3  -4  235.99   16.10
   2  -3  -4  246.89   13.80
   2   3  -4  241.13   16.08
   2   3  -4  253.00   14.07
   2   3  -3   42.73    5.15
  -2  -3   3   43.40    4.27
   2  -3  -3   42.83    3.02
   2  -3  -3   47.64    4.88
   2  -3  -3   48.04    4.09
   2   3  -3   48.01    4.08
  -2   3   3   47.64    5.20
   2  -3  -3   42.90    4.62
  -2   3   3   43.62    4.86
   2   3  -3   49.02    5.53
   2   3  -3   48.27    5.13
   2   3  -3   50.16    5.21
   2   3  -2  102.06    7.39
  -2  -3   2   96.87    7.05
   2  -3  -2   94.96    7.34
  -2  -3   2   98.79    6.57
   2  -3  -2  101.68    6.80
  -2   3   2  109.55    7.48
   2   3  -2   99.53    6.67
   2  -3  -2  112.34    7.51
   2   3  -2   86.54    6.83
  -2   3   2  106.01    7.27
   2   3  -2  107.63    7.70
   2   3  -2   95.71    7.35
   2   3  -1   17.49    2.82
  -2  -3   1   16.79    2.87
   2  -3  -1   16.22    3.03
   2  -3  -1   19.49    2.66
  -2   3   1   19.31    3.58
   2   3  -1   20.62    3.10
   2   3  -1   19.56    3.18
   2   3  -1   18.40    4.00
  -2   3   1   16.54    3.73
  -2  -3   1   17.12    2.63
   2   3  -1   17.72    2.21
   2  -3  -1   15.78    2.93
  -2  -3   0   38.18    3.78
   2  -3   0   39.28    3.81
   2  -3   0   37.15    3.72
  -2  -3   0   35.40    3.70
   2   3   0   41.01    5.11
   2   3   0   37.23    4.14
  -2   3   0   35.96    4.04
   2  -3   0   38.76    3.76
   2   3   0   39.84    4.68
  -2   3   0   36.60    4.59
  -2   3  -1   35.62    3.70
  -2  -3  -1   31.88    3.83
   2  -3   1   37.50    3.52
   2   3   1   31.34    4.80
  -2  -3  -1   39.09    3.93
   2  -3   1   37.21    3.54
  -2  -3  -1   36.39    2.56
   2   3   1   40.61    4.73
  -2   3  -1   38.93    4.65
  -2   3  -1   36.62    3.87
   2  -3   1   40.39    4.00
  -2  -3  -1   35.66    3.35
  -2   3  -1   30.98    3.49
  -2   3  -1   29.25    3.59
  -2   3  -2  148.44    9.93
  -2   3  -2  143.22    9.91
  -2   3  -2  159.31   10.30
   2   3   2  153.48   10.15
   2  -3   2  141.17    9.34
  -2  -3  -2  151.14    8.56
  -2  -3  -2  158.96    9.88
   2  -3   2  165.67   10.06
  -2  -3  -2  146.25    9.93
  -2   3  -2  153.42    9.90
   2   3   2  139.86    9.77
  -2   3  -2  142.76    9.46
  -2   3  -3  388.89   22.91
  -2  -3  -3  375.36   21.15
  -2  -3  -3  397.53   22.58
  -2   3  -3  391.29   22.92
   2   3   3  415.62   22.77
  -2   3  -3  404.70   22.89
   2  -3   3  367.37   22.52
  -2   3  -3  398.21   22.22
  -2  -3  -3  341.30   22.51
  -2   3  -3  398.79   22.86
   2  -3   4  499.34   28.31
  -2   3  -4  524.13   26.44
   2   3   4  484.62   28.19
  -2  -3  -4  458.18   26.36
  -2   3  -4  490.42   27.81
  -2  -3  -4  484.53   26.34
  -2  -3  -4  496.78   26.45
  -2  -3  -4  490.84   28.09
  -2   3  -4  468.89   28.57
  -2   3  -4  459.91   28.44
  -2  -3  -4  436.38   28.02
  -2   3  -4  460.67   28.55
  -2   3  -4  455.30   26.54
  -2   3  -4  493.40   26.26
   2  -3   5    8.52    3.62
  -2   3  -5    7.35    2.19
  -2   3  -5    5.16    3.93
  -2   3  -5   12.29    4.70
  -2   3  -5    7.70    4.30
  -2   3  -5    4.65    2.18
  -2   3  -5    5.78    2.47
  -2  -3  -5    7.54    1.94
  -2  -3  -5    7.44    2.11
  -2  -3  -5    5.38    2.40
  -2  -3  -5    8.34    3.28
  -2   3  -5    4.93    2.08
  -2  -3  -6    4.47    2.47
  -2   3  -6    1.16    2.15
  -2  -3  -6    3.63    2.71
  -2   3  -6    2.27    2.50
  -2  -3  -6    1.44    1.91
  -2   3  -6    2.36    2.15
  -2   3  -6    2.90    2.11
  -2  -3  -6    1.72    2.71
  -2  -3  -7   19.66    2.67
  -2   3  -7   21.66    2.57
  -2  -3  -7   13.43    2.84
  -2   3  -7   21.32    2.76
  -2  -3  -7   23.59    2.58
  -2   3  -7   18.67    2.46
  -2   3  -7   20.85    4.64
  -2   3  -7   11.88    4.55
  -2   3  -7   17.31    5.10
  -2  -3  -7   18.32    2.78
  -2   3  -7   15.38    2.51
  -2   3  -8   47.82    5.68
  -2   3  -9    9.71    1.63
  -2   3  -9    9.21    1.54
  -2  -3  -9    7.30    1.83
  -2   3  -9    4.97    2.57
  -2   3 -10    4.59    0.83
   2   4  -9    3.06    1.39
   2   4  -8    7.60    1.96
   2   4  -8    7.24    3.89
   2   4  -8    8.24    3.81
   2   4  -8    7.58    3.54
   2  -4  -8    6.26    1.77
   2   4  -7    1.59    1.96
   2   4  -7    2.18    1.75
   2   4  -7   -0.14    2.21
   2   4  -7    0.60    4.11
   2   4  -7    3.00    3.64
   2  -4  -7    0.23    1.81
   2   4  -7    1.20    4.18
   2  -4  -7    1.50    2.22
   2  -4  -7    3.20    2.15
   2  -4  -7    0.09    2.10
   2   4  -6   23.09    2.88
   2   4  -6   27.57    3.09
  -2  -4   6   19.14    4.77
   2   4  -6   23.51    2.73
   2   4  -6   25.72    5.21
  -2   4   6   26.12    5.39
   2   4  -6   24.20    5.20
   2  -4  -6   22.30    2.56
   2   4  -6   23.15    5.53
   2  -4  -6   27.66    2.84
   2  -4  -6   21.95    3.01
   2  -4  -6   23.92    2.94
   2  -4  -6   17.97    2.82
  -2  -4   5   -2.20    4.36
   2  -4  -5   -0.51    3.34
   2   4  -5   -0.26    2.24
   2   4  -5   -0.51    2.11
   2   4  -5    0.58    4.22
  -2   4   5   -2.77    5.48
   2   4  -5    1.79    4.01
   2  -4  -5    1.24    2.68
   2   4  -5   -1.01    2.24
   2  -4  -5    1.77    2.37
   2  -4  -5    0.43    1.98
   2   4  -5    3.49    4.64
   2  -4  -4   25.94    2.33
   2  -4  -4   20.01    4.53
   2   4  -4   25.26    2.96
   2   4  -4   27.64    5.98
   2   4  -4   25.78    2.75
   2  -4  -4   25.38    2.57
   2   4  -4   22.52    2.62
   2  -4  -4   25.46    2.40
   2   4  -4   25.23    2.78
   2   4  -4   28.32    5.42
   2   4  -4   25.30    5.27
   2   4  -4   18.71    4.91
   2  -4  -4   23.58    4.50
   2  -4  -4   24.57    2.60
   2  -4  -4   24.53    2.77
  -2   4   3    0.90    4.38
   2   4  -3    5.34    4.95
   2  -4  -3   -2.61    3.09
   2  -4  -3    0.91    1.30
   2   4  -3   -2.54    3.68
  -2   4   3    1.80    4.53
   2   4  -3    1.41    1.86
   2   4  -3    3.89    3.05
   2   4  -3    0.90    3.55
   2  -4  -3    2.15    1.73
  -2  -4   3    3.17    2.58
   2  -4  -3    2.13    3.30
   2  -4  -3    1.40    2.31
   2   4  -3    2.59    1.76
   2   4  -3   -0.85    3.85
   2  -4  -2    3.62    2.40
  -2  -4   2    0.34    2.62
   2  -4  -2    0.38    3.15
  -2  -4   2   -0.51    2.13
   2  -4  -2    1.57    2.82
   2   4  -2    2.05    3.16
   2  -4  -2    1.98    1.20
  -2   4   2    4.63    4.39
   2   4  -2    2.75    4.76
   2   4  -2    4.10    3.13
  -2   4   2    1.25    4.13
   2   4  -2   -0.67    3.24
   2  -4  -1  826.18   46.52
   2   4  -1  727.20   46.17
  -2  -4   1  859.98   46.72
   2   4  -1  818.78   46.36
   2  -4  -1  810.92   46.93
  -2  -4   1  889.65   47.07
   2   4  -1  856.39   46.44
   2  -4  -1  867.84   45.20
  -2   4   1  866.51   46.69
   2   4  -1  831.27   46.30
   2   4  -1  826.36   46.97
  -2   4   1  842.25   46.77
  -2   4   0    2.05    3.61
   2   4   0    2.00    3.48
  -2  -4   0    1.57    1.19
   2  -4   0   -1.62    2.70
  -2  -4   0   -1.31    2.66
  -2   4   0    0.90    4.44
   2   4   0    3.78    4.50
  -2  -4   0    0.29    2.62
   2  -4   0   -1.29    2.83
  -2  -4   0    2.70    2.88
   2  -4   0    1.74    2.59
  -2  -4  -1  116.31    7.84
   2  -4   1  110.28    8.28
   2  -4   1  116.54    8.06
  -2   4  -1  103.77    7.88
  -2  -4  -1  106.50    8.25
   2  -4   1  118.21    8.13
  -2  -4  -1  112.64    6.67
  -2   4  -1  110.66    8.14
   2   4   1  114.03    8.83
   2   4   1  128.83    8.65
  -2   4  -1  110.92    7.96
  -2   4  -1  108.34    7.90
  -2   4  -1  105.05    8.79
   2   4   1  110.54    8.98
  -2   4  -2    8.02    3.34
  -2   4  -2   11.74    3.34
   2   4   2   13.88    4.72
  -2  -4  -2    5.17    3.04
  -2   4  -2    6.11    3.36
   2   4   2    6.75    4.82
  -2   4  -2    5.06    4.78
  -2  -4  -2    8.46    1.71
   2  -4   2    8.31    2.67
  -2  -4  -2    8.19    3.11
   2  -4   2    4.27    3.23
  -2  -4  -2    7.24    2.35
  -2   4  -2    5.99    1.38
  -2   4  -2    5.21    3.22
  -2   4  -3    2.95    3.59
  -2  -4  -3   10.74    3.57
   2  -4   3    4.81    3.43
  -2   4  -3    6.01    4.12
  -2   4  -3    6.59    4.98
   2   4   3    0.37    5.49
  -2  -4  -3    5.42    2.05
  -2   4  -3    6.46    3.94
  -2   4  -3    3.06    1.83
  -2   4  -3    5.13    3.51
  -2  -4  -3    6.03    1.82
  -2  -4  -3    4.40    3.20
  -2   4  -3    5.46    1.95
  -2  -4  -3    5.79    2.06
  -2  -4  -3    4.32    2.05
  -2   4  -4    7.03    3.86
  -2  -4  -4    1.86    3.60
   2  -4   4    6.79    3.88
  -2   4  -4    4.74    2.07
  -2  -4  -4    3.97    2.10
   2   4   4    0.41    5.68
  -2  -4  -4    1.93    3.27
  -2  -4  -4    4.89    2.08
  -2   4  -4    9.20    4.24
  -2   4  -4    1.78    3.90
  -2  -4  -4    1.60    2.34
  -2  -4  -4    4.54    1.72
  -2   4  -4    2.63    1.93
  -2  -4  -4    3.30    2.09
  -2   4  -4    6.54    2.15
  -2   4  -4   -2.04    4.46
  -2  -4  -5  243.08   14.41
  -2   4  -5  271.00   14.54
  -2  -4  -5  239.57   16.65
  -2  -4  -5  262.95   14.30
  -2   4  -5  242.67   17.12
   2  -4   5  264.76   16.83
  -2   4  -5  237.47   17.31
  -2   4  -5  241.25   14.59
  -2   4  -5  255.85   17.47
  -2   4  -6    0.54    2.13
  -2  -4  -6   -1.48    2.72
  -2   4  -6    0.62    4.28
  -2  -4  -6   -0.51    2.93
   2   4   6   -0.55    5.52
  -2  -4  -6   -1.35    1.86
  -2  -4  -6   -1.02    2.45
  -2   4  -6   -0.62    4.05
  -2   4  -6    0.16    2.12
  -2   4  -6   -4.34    4.52
  -2  -4  -6    0.23    2.51
  -2  -4  -7    5.30    2.45
  -2  -4  -7    6.28    2.46
  -2  -4  -7    4.04    2.33
   2   4   7    1.86    4.64
  -2   4  -7    1.77    4.45
  -2   4  -7    1.78    4.48
  -2   4  -7    5.74    3.81
  -2   4  -7    2.31    2.00
  -2   4  -7    1.47    1.98
  -2   4  -8    5.90    1.75
  -2   4  -8   -0.44    3.09
  -2   4  -8    3.92    1.77
  -2  -4  -8    6.18    2.05
  -2  -4  -8    3.62    2.06
  -2   4  -9  185.25   10.33
   2   5  -9    3.34    0.92
   2   5  -8   30.38    2.58
   2   5  -8   30.01    3.90
   2  -5  -7    0.09    1.60
   2  -5  -7    2.50    2.18
   2   5  -7    2.10    3.70
   2   5  -7    0.53    3.59
   2   5  -7    2.11    3.31
  -2   5   6  123.43    9.70
   2  -5  -6  101.76    6.86
   2   5  -6  113.04    9.96
   2   5  -6  107.25    9.66
   2   5  -6  115.67    7.08
   2   5  -6  108.22    7.07
  -2  -5   6   97.67    9.18
   2   5  -6  146.75   10.48
   2  -5  -6  118.21    6.96
   2  -5  -6  118.47    6.70
   2  -5  -6   87.52    6.77
  -2  -5   5   15.44    4.60
   2   5  -5   19.47    2.78
   2   5  -5   23.80    5.31
   2   5  -5   21.77    2.55
   2   5  -5   12.20    4.68
   2   5  -5   18.98    4.89
  -2   5   5   24.66    5.84
   2   5  -5   23.01    2.59
   2  -5  -5   18.14    2.17
   2  -5  -5   19.42    4.41
   2   5  -5   18.52    2.68
   2  -5  -5   18.89    2.70
   2  -5  -5   15.04    2.76
   2  -5  -4  425.28   26.33
   2   5  -4  433.83   23.70
   2  -5  -4  418.38   23.40
   2   5  -4  401.50   23.60
  -2   5   4  442.29   26.31
   2   5  -4  421.00   26.38
   2  -5  -4  422.55   23.58
   2  -5  -4  418.58   23.40
   2   5  -4  439.36   26.51
   2   5  -4  452.16   23.73
   2  -5  -4  429.57   23.50
   2   5  -4  407.53   23.72
   2  -5  -4  436.01   23.32
   2   5  -3    3.46    4.16
   2  -5  -3    2.91    1.66
  -2  -5   3    4.92    3.36
  -2  -5   3    1.57    4.13
   2  -5  -3   -1.61    3.99
   2   5  -3   -1.98    5.74
   2  -5  -3    1.55    2.33
   2  -5  -3   -0.54    4.32
   2   5  -3   -0.15    2.19
  -2   5   3    9.35    5.42
   2  -5  -3   -1.26    1.98
   2   5  -3   -2.73    3.97
   2   5  -3   -0.39    2.00
   2  -5  -3    0.31    2.36
   2   5  -3    0.99    3.93
   2   5  -2  102.35    8.16
   2  -5  -2   84.75    8.20
  -2  -5   2   99.89    8.18
   2   5  -2   92.94    9.55
  -2   5   2   98.61    8.98
   2  -5  -2   94.81    6.20
  -2  -5   2   97.47    6.09
   2  -5  -2   96.63    7.69
  -2  -5   2  102.60    8.61
   2   5  -2  100.20    8.03
   2   5  -2  106.13    7.93
   2  -5  -2   99.71    6.01
   2  -5  -2   91.86    5.90
   2   5  -2   82.78    6.02
  -2  -5   2   95.56    6.09
   2  -5  -2   97.48    6.23
   2   5  -2   90.78    8.35
  -2   5   2   95.75    6.24
   2   5  -2  101.72    6.46
   2  -5  -2  100.01    8.67
   2   5  -2  109.79    6.13
   2   5  -2   88.15    6.05
   2  -5  -1   94.53    8.13
  -2   5   1   94.10    6.11
   2   5  -1   93.92    6.14
   2   5  -1   91.78    7.80
  -2   5   1   98.15    8.70
  -2  -5   1   89.17    5.95
   2  -5  -1   93.61    6.11
   2  -5  -1   97.00    5.74
  -2   5   1   91.72    8.78
   2   5  -1   97.33    9.42
   2  -5  -1   95.88    6.08
  -2  -5   1   93.49    5.98
  -2  -5   1   94.88    7.60
   2  -5  -1   97.19    7.62
  -2  -5   1  103.11    8.31
   2  -5  -1   91.34    8.12
  -2  -5   1   79.13    7.75
  -2  -5   0   20.71    3.96
   2  -5   0   23.69    4.17
   2   5   0   24.13    2.75
  -2   5   0   21.44    2.83
   2   5   0   31.26    5.14
  -2   5   0   23.89    5.33
  -2  -5   0   22.19    2.75
   2  -5   0   23.11    2.93
   2   5   0   26.71    6.38
  -2   5   0   28.89    6.20
   2  -5   0   22.92    4.27
   2  -5   0   15.17    4.01
  -2  -5   0   23.22    4.33
  -2  -5   0   18.36    4.05
   2  -5   0   19.56    2.32
   2  -5   0   19.52    2.93
  -2  -5   0   19.18    2.72
   2  -5   1   75.00    7.02
  -2  -5  -1   90.91    7.70
  -2  -5  -1   74.36    6.74
   2  -5   1   80.62    7.38
  -2  -5  -1   87.50    5.42
   2  -5   1   81.40    5.51
   2   5   1   72.83    8.61
  -2   5  -1   82.65    8.63
  -2  -5  -1   78.39    7.31
  -2   5  -1   80.82    7.40
   2   5   1   75.39    7.52
  -2  -5  -1   81.97    5.38
   2  -5   1   77.83    5.47
  -2  -5  -1   80.01    5.30
  -2   5  -1   82.16    5.56
   2   5   1   89.34    5.50
   2  -5   1   72.77    6.80
  -2   5  -1   78.00    5.01
   2  -5   2    9.53    4.07
   2  -5   2    7.58    3.16
  -2  -5  -2   -0.49    3.51
   2   5   2    5.41    6.07
  -2   5  -2    0.96    6.03
  -2  -5  -2    4.37    2.34
   2  -5   2    5.22    2.59
  -2  -5  -2    5.59    3.82
  -2   5  -2    0.85    4.00
  -2   5  -2    5.10    4.02
  -2   5  -2    3.86    4.34
  -2   5  -2    2.84    2.27
   2   5   2    3.41    2.08
  -2   5  -2    3.37    3.55
  -2   5  -2    7.43    2.02
  -2  -5  -2    6.18    2.04
  -2  -5  -2    5.05    1.81
   2  -5   2    5.04    2.61
  -2  -5  -2    4.90    2.38
  -2  -5  -3  150.09   10.94
   2  -5   3  129.69   10.57
   2   5   3  131.26   11.37
  -2   5  -3  130.53   11.75
  -2  -5  -3  124.60    8.16
   2   5   3  142.64   11.58
  -2  -5  -3  136.46   10.83
  -2   5  -3  133.19   10.46
  -2   5  -3  133.06   10.79
  -2  -5  -3  139.49    8.25
   2  -5   3  131.29    8.26
  -2   5  -3  144.71    8.47
  -2   5  -3  151.85   11.14
  -2  -5  -3  138.30    8.15
   2  -5   3  131.40    8.24
  -2  -5  -3  134.88    8.23
  -2   5  -3  144.12    8.38
  -2   5  -4   13.01    2.54
  -2  -5  -4   12.04    2.49
  -2  -5  -4   14.98    2.53
   2   5   4   20.62    6.90
  -2   5  -4   13.54    4.16
  -2  -5  -4   13.22    2.78
  -2  -5  -4   16.48    2.57
  -2   5  -4   16.17    2.59
  -2  -5  -4   12.81    4.23
  -2   5  -4   15.69    2.70
  -2   5  -5   38.64    5.81
  -2  -5  -5   39.31    3.77
   2  -5   5   31.64    5.38
  -2   5  -5   47.08    3.74
  -2   5  -5   54.19    6.71
  -2   5  -5   47.72    6.88
  -2  -5  -5   40.94    5.81
   2   5   5   40.21    7.24
  -2   5  -5   46.45    3.81
   2  -5   6    7.60    3.40
  -2  -5  -6    9.74    3.37
  -2   5  -6   10.96    4.75
  -2   5  -6    5.45    4.57
   2   5   6   10.86    5.33
  -2   5  -6   11.01    2.26
  -2  -5  -6    8.58    2.47
  -2   5  -6   16.44    4.28
   2  -5   6    5.80    2.22
  -2  -5  -6    5.14    2.59
  -2  -5  -6    9.84    2.72
  -2   5  -6    9.13    2.26
   2   5   7   18.59    4.68
  -2   5  -7   21.69    2.39
  -2  -5  -7   18.84    2.56
  -2   5  -7   20.97    3.94
   2  -5   7    7.67    4.54
  -2   5  -7   16.56    2.23
  -2  -5  -7   17.33    2.45
  -2  -5  -7   13.56    2.41
   2  -5   7    2.43    1.96
  -2   5  -8    0.07    1.36
  -2  -5  -8   -0.28    1.71
  -2   5  -9   86.33    4.85
   2   6  -8   12.36    1.39
   2   6  -7    7.47    1.74
   2  -6  -7    9.73    1.89
   2   6  -7    9.96    3.03
   2  -6  -7   10.50    1.94
  -2  -6   7    7.45    1.57
   2  -6  -6    6.44    2.42
  -2  -6   6    9.43    3.54
  -2   6   6    4.61    4.21
   2   6  -6    4.42    3.85
   2   6  -6    8.39    4.03
   2   6  -6    8.84    4.03
   2   6  -5   17.11    4.51
   2   6  -5   14.97    4.33
   2   6  -5   12.28    2.25
  -2   6   5   14.02    5.75
   2   6  -5   12.15    2.30
   2   6  -5    9.62    3.94
   2  -6  -5   12.84    2.33
  -2  -6   5   12.87    2.35
  -2  -6   5   11.77    4.28
   2   6  -5    7.76    2.43
   2  -6  -5   11.26    2.48
   2   6  -4   16.68    4.58
  -2  -6   4   31.52    5.35
   2  -6  -4   26.13    2.78
   2   6  -4   21.70    3.06
   2  -6  -4   29.73    2.61
   2  -6  -4   27.15    4.97
   2   6  -4   27.94    5.29
   2   6  -4   27.83    5.31
  -2   6   4   31.01    6.49
   2  -6  -4   27.37    3.07
   2   6  -4   20.48    3.00
   2  -6  -4   24.61    2.83
   2  -6  -4   28.25    2.86
   2   6  -4   30.17    2.95
   2   6  -3    2.93    5.67
   2  -6  -3   -1.07    2.31
   2  -6  -3    4.37    4.11
   2  -6  -3    1.10    1.92
  -2   6   3    5.57    5.66
  -2  -6   3    2.92    4.13
   2  -6  -3   -1.88    3.76
   2   6  -3    2.13    2.46
   2  -6  -3    3.10    2.27
   2   6  -3   -0.57    2.02
   2   6  -3    1.79    3.77
  -2   6   2  130.89   10.28
   2   6  -2  107.72    8.69
  -2   6   2  103.91    6.88
   2   6  -2  110.41    7.17
   2  -6  -2  112.93    6.90
  -2  -6   2   99.02    6.62
   2  -6  -2  103.92    6.47
   2  -6  -2  103.10    6.51
  -2  -6   2   94.49    6.60
   2  -6  -2  104.77    6.83
   2   6  -2  113.65   10.73
   2  -6  -2  103.97    9.53
   2   6  -2  113.95    6.66
   2  -6  -1    2.50    1.71
   2   6  -1    4.64    4.44
  -2   6   1   -1.81    5.63
   2  -6  -1    4.94    2.77
  -2  -6   1    1.23    2.34
   2  -6  -1    3.57    2.72
  -2  -6   1    0.56    2.44
   2  -6  -1    2.78    3.31
  -2  -6   1    1.11    3.93
   2  -6  -1    1.72    3.88
  -2  -6   1    0.52    3.83
   2  -6  -1    2.81    3.73
  -2  -6   1   -1.45    3.00
   2   6  -1    1.51    3.80
  -2   6   1    0.84    2.44
   2   6  -1    4.42    2.53
  -2  -6   0   12.09    2.11
   2  -6   0   11.51    2.16
   2  -6   0    9.91    2.92
  -2  -6   0    6.86    2.58
  -2  -6   0    8.02    4.11
  -2  -6   0    8.03    3.83
   2  -6   0   10.72    4.18
   2  -6   0    7.62    4.10
  -2  -6   0   12.14    2.62
   2  -6   0   13.79    2.96
  -2  -6   0   11.94    2.77
  -2   6   0   11.62    2.85
   2   6   0   10.45    2.75
  -2  -6   0   10.09    3.67
   2  -6   0   13.37    4.37
   2   6   0    9.45    5.21
  -2   6   0   11.76    5.20
   2   6   1   25.32    6.09
  -2   6  -1   26.09    5.81
  -2   6  -1   33.61    3.56
   2   6   1   31.81    3.37
  -2  -6  -1   28.70    4.61
   2  -6   1   28.98    4.82
   2  -6   1   29.38    3.55
  -2  -6  -1   32.13    3.38
  -2  -6  -1   29.86    3.18
  -2  -6  -1   32.93    5.51
   2  -6   1   33.70    3.10
  -2  -6  -1   27.57    3.33
   2  -6   1   31.69    3.56
   2   6   2   10.50    6.23
  -2   6  -2   -0.58    6.22
  -2  -6  -2    8.67    2.68
   2  -6   2    9.22    2.67
  -2  -6  -2   10.31    2.29
  -2  -6  -2    5.45    3.92
   2   6   2    6.31    5.48
  -2   6  -2    8.09    4.58
  -2  -6  -2    7.50    2.24
  -2   6  -2    7.60    1.97
   2  -6   2    9.08    2.29
   2   6   2    8.99    2.37
  -2   6  -2    6.66    2.62
   2  -6   2    6.15    2.68
  -2  -6  -2    8.73    2.67
  -2   6  -3    8.50    6.47
   2   6   3   -7.18    6.52
   2  -6   3   -0.23    2.26
  -2   6  -3    2.09    3.61
  -2  -6  -3    2.53    3.69
  -2   6  -3   -0.43    3.82
   2   6   3    1.05    5.84
  -2  -6  -3    5.60    3.70
   2  -6   3    0.56    4.03
  -2  -6  -3   -1.54    2.41
   2  -6   3   -0.35    2.36
  -2   6  -3   -0.87    2.29
  -2   6  -3   -0.59    1.93
  -2  -6  -3    1.10    2.20
  -2  -6  -3   -1.41    2.44
  -2  -6  -4  239.87   13.77
   2   6   4  252.25   17.04
   2  -6   4  231.40   13.93
  -2  -6  -4  247.26   13.75
  -2   6  -4  218.74   13.95
  -2   6  -4  259.45   14.05
  -2   6  -4  213.82   16.09
  -2  -6  -4  222.68   16.51
   2  -6   4  238.91   16.51
  -2  -6  -4  253.12   16.92
  -2  -6  -4  246.55   13.74
  -2   6  -4  254.58   13.94
  -2  -6  -5   24.06    4.56
   2   6   5   16.00    5.65
  -2  -6  -5   18.01    2.64
  -2   6  -5   15.62    4.38
  -2   6  -5   18.93    2.54
   2  -6   5   14.88    2.52
  -2   6  -5   18.50    2.53
   2  -6   5   18.45    4.48
  -2  -6  -6   31.27    3.18
   2   6   6   38.14    5.78
   2   6   6   25.27    2.83
  -2  -6  -6   29.49    2.93
  -2   6  -6   26.95    2.92
  -2   6  -6   28.57    4.49
   2  -6   6   27.29    4.28
  -2   6  -6   38.51    3.06
   2  -6   6   37.59    2.99
   2   6   6   30.76    2.90
  -2  -6  -6   32.95    3.01
   2  -6   7    3.73    1.35
  -2  -6  -7    5.43    1.93
  -2   6  -7    4.29    2.49
  -2   6  -7    6.82    1.62
  -2   6  -7    5.33    1.55
  -2   6  -8    4.64    0.94
   2   7  -7    1.27    0.96
  -2  -7   6   14.69    1.81
   2  -7  -6   16.85    2.10
   2   7  -6   14.63    1.90
   2  -7  -6   17.10    2.04
   2  -7  -5   10.05    2.16
   2   7  -5    6.88    3.21
   2   7  -5    6.65    2.00
  -2   7   5   10.97    4.58
  -2  -7   5    8.66    3.68
  -2  -7   5   11.57    1.94
  -2  -7   5   10.27    2.04
  -2   7   4  171.49   12.22
   2   7  -4  147.89   11.67
  -2  -7   4  161.50   11.96
   2  -7  -4  154.73    9.28
  -2  -7   4  165.57    9.56
   2  -7  -3    2.24    2.24
  -2  -7   3    0.55    3.67
   2  -7  -3    0.62    3.53
   2   7  -3    4.67    3.49
   2   7  -3    3.19    2.29
  -2   7   3    5.40    5.17
  -2  -7   3    2.05    2.49
   2   7  -3    4.07    5.66
   2  -7  -3    3.24    2.23
   2  -7  -3    5.45    2.22
   2  -7  -3    3.14    1.63
   2  -7  -2   14.32    4.24
   2   7  -2    7.65    2.65
  -2   7   2    3.16    2.13
  -2   7   2   13.38    5.66
  -2  -7   2    9.82    2.65
  -2  -7   2    6.67    3.97
   2  -7  -2   13.31    4.58
  -2  -7   2   13.72    3.77
   2  -7  -2    5.74    1.76
  -2  -7   2    7.67    2.07
   2  -7  -2    6.46    2.42
  -2  -7   2   11.54    2.25
  -2   7   2    6.24    5.29
   2   7  -2    6.04    6.50
  -2  -7   2    6.06    2.17
   2  -7  -2   13.08    2.55
  -2  -7   1   30.35    3.15
   2  -7  -1   26.50    3.36
   2   7  -1   27.44    3.47
  -2   7   1   34.72    3.56
  -2   7   1   31.65    6.03
   2   7  -1   29.75    5.26
   2   7  -1   25.69    3.46
  -2  -7   1   35.81    2.97
   2   7  -1   27.96    6.63
  -2   7   1   24.66    6.44
   2   7  -1   28.05    3.45
  -2  -7   1   35.23    3.22
   2  -7  -1   38.72    5.47
  -2  -7   1   28.91    5.04
  -2  -7   1   36.82    5.29
   2  -7  -1   26.46    4.56
   2  -7  -1   31.09    5.47
   2  -7  -1   35.08    3.45
   2  -7  -1   31.52    3.06
  -2  -7   1   34.82    3.41
  -2  -7   0   80.96    7.34
   2   7   0   77.13    9.39
  -2   7   0   72.08    8.82
  -2  -7   0   73.86    5.14
   2  -7   0   82.06    5.37
   2   7   0   84.03    5.53
  -2   7   0   81.41    5.54
  -2   7   0   74.18    7.76
   2   7   0   64.98    7.28
   2   7   0   71.12    5.34
   2  -7   0   74.24    4.86
  -2   7   0   51.21    4.68
   2  -7   0   76.91    7.22
  -2  -7   0   60.43    7.12
   2  -7   0   63.58    7.30
  -2  -7   0   81.08    7.11
   2  -7   0   74.52    5.28
  -2  -7   0   75.80    5.13
   2   7   0   60.05    5.25
   2  -7   0   76.96    5.15
  -2  -7   0   83.79    5.19
  -2  -7  -1  129.55   10.66
  -2   7  -1  129.11    8.47
   2   7   1  137.51    8.34
  -2   7  -1  136.01   10.50
   2   7   1  139.37   10.85
  -2  -7  -1  134.46    8.07
   2  -7   1  137.20    8.20
  -2   7  -1  119.42   11.71
   2   7   1  132.66   11.70
   2  -7   1  127.05    8.15
  -2  -7  -1  132.31    8.07
  -2  -7  -1  120.50   10.73
   2  -7   1  118.01   10.31
  -2  -7  -1  127.93    9.74
   2  -7   1  137.12   10.64
   2  -7   1  125.06    7.93
  -2  -7  -1  129.59    7.92
  -2  -7  -2  270.98   15.09
  -2  -7  -2  251.38   17.95
   2   7   2  246.35   15.35
  -2   7  -2  273.78   15.73
  -2   7  -2  265.61   17.43
   2   7   2  272.58   17.95
  -2  -7  -2  265.32   18.37
   2  -7   2  278.83   15.40
  -2   7  -2  299.98   19.07
   2   7   2  273.12   18.69
   2  -7   2  257.59   15.30
  -2  -7  -2  284.76   15.37
   2  -7   2  275.27   17.94
  -2  -7  -2  279.76   15.34
   2  -7   2  274.66   15.35
  -2  -7  -2  263.98   15.07
   2  -7   3    5.93    2.16
  -2  -7  -3    3.71    3.34
  -2   7  -3    6.00    3.62
   2   7   3    3.40    5.31
   2   7   3    4.19    5.66
  -2   7  -3    7.64    2.37
   2  -7   3    7.00    2.20
  -2  -7  -3    9.26    2.24
  -2  -7  -3    7.72    2.18
  -2  -7  -3    8.63    2.31
  -2  -7  -3    7.93    4.15
   2  -7   3    8.72    4.09
  -2  -7  -3    6.46    1.56
   2  -7   3    7.75    2.15
   2  -7   4   -5.52    3.86
   2  -7   4   -0.38    1.88
  -2   7  -4    1.99    1.82
   2   7   4    1.38    4.71
  -2   7  -5   15.81    2.09
   2   7   5   12.29    4.46
   2   7   5   13.64    2.60
  -2  -7  -5   14.70    2.21
  -2  -7  -5   15.83    2.56
   2  -7   5   14.82    3.69
   2  -7   5   19.11    4.79
   2  -7   5   14.15    2.15
  -2   7  -5   14.82    2.10
   2   7   5   12.17    2.56
   2   7   6   11.26    1.68
   2  -7   6   15.19    1.58
  -2  -7  -6   16.90    2.07
   2   7   6   12.15    1.67
  -2   7  -6   15.30    1.78
   2  -7   6   16.91    1.78
  -2  -7  -7    1.24    1.09
  -2   7  -7    0.80    0.81
  -2   8   5    2.17    1.47
   2  -8  -5   -1.03    1.34
  -2  -8   5    0.55    1.09
   2   8  -5   -0.96    1.19
  -2   8   5    0.93    1.48
  -2  -8   5    0.63    1.04
   2  -8  -5    2.26    1.52
  -2   8   5   -0.25    1.32
  -2   8   4   18.33    2.28
   2   8  -4   17.44    2.25
  -2  -8   4   25.57    3.77
  -2  -8   4   21.88    2.10
  -2  -8   4   26.53    2.29
   2  -8  -4   25.74    2.21
  -2  -8   3   28.98    2.72
   2  -8  -3   21.66    2.25
   2   8  -3   25.30    2.80
  -2  -8   3   27.54    2.45
   2  -8  -3   30.44    2.59
   2   8  -3   22.95    2.56
  -2   8   3   21.14    2.52
  -2  -8   3   25.33    4.19
   2  -8  -3   29.77    2.50
   2  -8  -3   29.78    2.57
   2   8  -2    5.46    5.36
  -2  -8   2    6.74    1.80
  -2  -8   2    3.44    3.24
  -2  -8   2    4.97    2.88
   2  -8  -2    5.64    2.08
   2  -8  -2    4.05    1.53
  -2  -8   2    7.62    2.21
  -2   8   2   10.47    4.42
   2   8  -2    9.46    2.33
  -2   8   2    4.85    1.67
  -2   8   2    7.88    1.94
   2  -8  -2    6.21    1.77
  -2  -8   2    6.06    1.67
   2  -8  -2    7.25    2.18
  -2  -8   2    3.96    1.74
   2  -8  -1   53.64    3.72
  -2   8   1   52.07    7.06
   2   8  -1   61.27    7.58
  -2  -8   1   55.42    3.92
  -2  -8   1   55.59    3.66
   2   8  -1   59.02    3.96
  -2   8   1   54.54    4.19
  -2  -8   1   61.50    3.98
   2   8  -1   48.68    3.90
  -2  -8   1   59.78    5.77
  -2  -8   1   54.58    6.08
   2  -8  -1   48.10    5.31
   2  -8  -1   58.55    6.46
  -2   8   1   42.49    3.60
   2  -8  -1   52.37    3.85
   2   8  -1   56.08    5.82
  -2   8   1   58.39    6.31
   2   8   0    2.19    3.82
  -2   8   0    7.25    4.14
   2   8   0    1.62    2.58
  -2   8   0    2.24    2.50
   2  -8   0    0.87    1.54
  -2   8   0    6.04    5.32
   2   8   0    3.65    5.78
   2   8   0    3.32    2.62
  -2   8   0    1.40    2.45
  -2  -8   0   -1.93    3.02
   2  -8   0    5.53    3.50
   2  -8   0   -1.74    3.03
  -2  -8   0    2.64    3.28
   2  -8   0    3.65    2.03
   2   8   1   28.85    5.34
  -2   8  -1   29.25    4.87
   2  -8   1   30.36    2.69
   2   8   1   34.57    3.60
   2  -8   1   31.29    2.73
  -2  -8  -1   27.15    2.65
   2  -8   1   34.47    3.08
  -2  -8  -1   30.96    2.80
   2  -8   1   33.68    3.09
  -2  -8  -1   36.47    3.13
  -2  -8  -1   33.79    3.04
   2  -8   1   35.25    3.10
   2   8   1   33.16    3.57
   2   8   1   29.48    3.05
   2   8   1   35.60    6.79
   2  -8   1   30.00    4.64
   2  -8   1   30.94    4.66
  -2  -8  -1   25.30    4.91
   2   8   2   22.09    5.74
  -2  -8  -2   28.46    2.82
   2  -8   2   29.93    2.71
   2   8   2   20.05    4.97
   2  -8   2   27.10    2.56
   2   8   2   26.92    3.45
   2  -8   2   25.24    2.64
  -2  -8  -2   26.22    2.38
   2  -8   2   25.06    2.39
  -2   8  -2   26.86    3.02
   2  -8   2   29.35    3.01
   2   8   2   25.83    3.36
  -2  -8  -2   28.85    2.79
   2  -8   2   31.19    4.52
  -2  -8  -2   25.86    4.43
   2   8   3   53.87    4.24
   2  -8   3   54.85    3.69
   2  -8   3   59.42    5.62
  -2  -8  -3   44.47    3.39
   2  -8   3   48.68    3.47
  -2  -8  -3   57.31    3.50
  -2   8  -3   59.11    4.04
   2  -8   3   56.69    3.94
  -2   8  -3   51.69    3.77
   2  -8   3   53.26    3.46
   2  -8   3   50.07    3.48
   2   8   3   50.02    4.20
   2   8   4   44.54    3.63
   2  -8   4   44.41    4.72
   2   8   4   46.42    3.62
   2  -8   4   51.21    3.37
  -2   8  -4   45.81    3.38
   2  -8   4   47.40    3.42
  -2  -8  -4   48.13    3.48
  -2   8  -4   39.16    3.32
  -2  -8  -4   56.81    3.23
   2  -8   5   15.50    1.62
  -2  -8  -5   20.68    1.88
   2   8   5   16.87    1.76
   2   8   5   17.21    1.74
  -2   8  -5   15.19    1.64
  -2  -9   3   17.14    1.48
  -2   9   3   16.04    1.73
  -2   9   3   15.97    1.75
  -2   9   2    5.34    1.71
  -2   9   2    4.38    1.68
  -2  -9   2    3.23    1.38
   2  -9  -2    4.17    1.33
   2  -9  -2    2.49    1.30
   2   9  -2    2.98    1.26
  -2  -9   1    6.35    1.52
   2  -9  -1    7.55    1.53
  -2   9   1    5.34    1.24
   2  -9  -1    8.37    1.53
   2   9  -1    4.45    1.45
  -2  -9   0   -0.36    1.00
   2  -9   0    1.83    1.03
  -2  -9   0   -1.03    1.29
  -2   9   0    2.61    1.50
   2  -9   0    0.60    1.42
   2  -9   0   -0.53    1.44
  -2   9  -1   19.68    2.10
   2   9   1   25.57    2.21
   2   9   1   25.24    2.22
   2  -9   1   20.16    1.86
   2  -9   1   19.30    1.86
   2  -9   1   17.35    1.81
  -2  -9  -2   12.49    1.57
   2  -9   2   12.53    1.61
  -2   9  -2   13.19    1.74
   2   9   2   13.34    1.91
   2   9   2   13.80    1.98
  -2   9  -2   10.39    1.48
   2  -9   2   11.97    1.28
   2  -9   2   12.37    1.28
   2   9   3    6.50    1.45
  -2  -9  -3    4.38    1.20
   2  -9   3    5.38    1.16
   2   9   3    7.69    1.48
  -2   9  -3    4.65    1.04
   3   0  -9    1.05    1.31
   3   0  -9   -2.14    1.91
   3   0  -9   -0.46    1.97
   3   0  -9   -1.87    1.85
   3   0  -9    3.27    1.94
   3   0  -8   19.26    2.15
   3   0  -8   18.97    2.59
   3   0  -8   16.47    2.69
   3   0  -8   18.81    2.53
   3   0  -8   21.23    2.67
   3   0  -7   -0.80    1.79
   3   0  -7   -1.68    2.33
   3   0  -7    0.25    2.37
   3   0  -7   -2.24    2.32
   3   0  -7   -1.20    2.02
   3   0  -6   36.86    3.38
   3   0  -6   35.76    3.44
   3   0  -6   42.86    3.52
  -3   0   6   38.91    5.28
   3   0  -6   39.33    3.23
   3   0  -6   42.45    3.35
   3   0  -6   40.08    3.22
   3   0  -6   32.94    4.47
   3   0  -6   36.65    5.19
   3   0  -6   33.33    5.25
   3   0  -5    0.71    3.14
   3   0  -5   -0.93    2.64
  -3   0   5    0.46    2.73
   3   0  -5   -1.77    3.25
   3   0  -4    4.70    2.93
   3   0  -4    2.38    2.29
   3   0  -4    1.11    2.91
  -3   0   4    5.13    2.31
   3   0  -3   -1.25    2.46
   3   0  -3   -1.66    2.42
   3   0  -2  801.01   43.22
   3   0  -1   -0.06    1.44
  -3   0   0    1.00    1.03
   3   0   0    2.05    1.58
   3   0   1   -0.88    1.33
   3   0   2 1156.47   63.74
  -3   0  -2 1281.61   64.40
  -3   0  -3   -0.82    2.06
  -3   0  -3    1.56    1.91
   3   0   3   -0.19    0.83
  -3   0  -3   -0.33    1.28
  -3   0  -3   -0.26    1.46
  -3   0  -4  942.47   54.40
  -3   0  -4 1056.14   55.12
  -3   0  -4 1024.99   55.34
  -3   0  -4  982.50   54.84
  -3   0  -4 1054.92   55.11
  -3   0  -4 1011.55   54.84
  -3   0  -5    1.80    2.74
  -3   0  -5   -2.96    3.21
  -3   0  -5    0.30    2.68
  -3   0  -5   -0.14    2.08
  -3   0  -5   -0.30    2.01
  -3   0  -6  113.17    7.27
  -3   0  -6  114.26    7.19
  -3   0  -6  106.86    7.07
  -3   0  -6  115.45    7.01
  -3   0  -6   99.15    8.59
  -3   0  -6  127.63    6.99
  -3   0  -6  122.02    8.86
  -3   0  -6  113.30    7.08
  -3   0  -6  114.83    7.09
  -3   0  -6  128.55    9.28
  -3   0  -7    0.47    2.45
  -3   0  -7    1.51    1.81
  -3   0  -7   -1.96    2.21
  -3   0  -7   -0.34    1.92
  -3   0  -7    0.96    2.45
  -3   0  -7    1.00    2.04
  -3   0  -8   51.93    4.06
  -3   0  -8   56.63    3.99
  -3   0  -8   52.83    5.65
  -3   0  -8   54.00    4.25
  -3   0  -9   -0.90    2.00
  -3   0  -9    1.28    2.18
  -3   0  -9    1.17    1.62
  -3   0  -9    0.30    1.90
  -3   0 -10    0.71    1.33
  -3   0 -10   -1.69    1.38
   3   1 -10   47.64    3.28
   3  -1  -9   35.82    2.64
   3  -1  -9   31.68    2.79
   3   1  -9   31.69    2.87
   3   1  -9   30.44    2.77
   3   1  -9   29.59    2.73
   3  -1  -9   27.43    2.62
   3   1  -9   28.68    2.85
   3  -1  -8    3.48    2.17
   3   1  -8    3.10    2.09
   3  -1  -8    5.93    1.80
   3   1  -8    2.95    3.36
   3   1  -8    3.83    1.96
   3  -1  -8    3.35    2.08
   3  -1  -8    5.68    2.15
   3   1  -8    2.52    2.18
   3   1  -8    5.88    3.94
   3  -1  -8    6.96    2.16
   3   1  -8    5.43    2.19
   3   1  -8    5.55    3.14
   3   1  -7  913.49   52.04
   3  -1  -7  989.86   52.09
   3   1  -7  912.36   51.91
   3  -1  -7  984.07   51.94
   3  -1  -7  916.37   51.91
   3   1  -7  904.33   51.71
   3   1  -7 1023.66   51.74
   3  -1  -7  987.57   51.72
   3  -1  -7  945.89   51.85
   3   1  -7  995.60   51.95
   3   1  -6    3.41    3.88
   3   1  -6    8.19    2.14
   3  -1  -6    3.52    2.07
   3   1  -6    2.38    2.16
   3  -1  -6    2.21    2.16
   3   1  -6   -0.49    4.01
   3  -1  -6    3.10    1.60
  -3   1   6    0.57    2.70
   3  -1  -6    3.81    2.15
   3   1  -6    5.20    2.30
   3  -1  -6    4.97    2.36
   3   1  -6    3.50    2.39
   3   1  -6    4.14    1.68
   3  -1  -6    6.03    1.97
   3   1  -6    3.79    1.69
   3   1  -6    8.57    3.25
   3  -1  -6    4.49    2.05
   3   1  -6    4.50    2.05
   3  -1  -5   13.48    2.17
   3  -1  -5   16.74    3.45
   3   1  -5   14.74    4.08
   3   1  -5   16.34    4.08
   3  -1  -5   15.49    3.24
  -3  -1   5   16.77    3.65
  -3   1   5   15.48    3.30
   3  -1  -5   13.91    2.62
   3   1  -5   23.02    3.76
   3   1  -4  246.52   15.19
   3  -1  -4  234.68   14.54
  -3   1   4  247.40   14.06
   3  -1  -4  239.27   14.53
   3   1  -4  238.36   15.10
  -3  -1   4  260.53   15.35
   3  -1  -4  236.97   14.13
   3   1  -4  246.88   14.94
   3   1  -3  942.71   52.55
   3   1  -3  931.50   52.51
  -3  -1   3  972.86   52.54
   3  -1  -3  966.57   52.08
   3  -1  -3  956.70   51.37
   3   1  -3  955.46   52.39
  -3   1   3  948.29   51.79
  -3   1   2  135.26    7.50
   3   1  -2  119.67    8.33
  -3  -1   2  120.65    7.78
   3  -1  -2  121.51    7.75
   3   1  -1  101.29    6.86
  -3  -1   1  105.21    6.12
   3  -1  -1  108.33    6.49
  -3  -1   1   99.72    6.11
  -3   1   0  263.19   14.84
   3   1   0  269.40   15.06
  -3  -1   0  272.91   14.98
  -3   1  -1 6900.21  387.17
   3   1   1 7496.46  387.17
  -3  -1  -1 7006.61  387.37
  -3  -1  -1 7610.02  387.40
  -3   1  -2  164.52    9.77
   3   1   2  163.56    9.74
  -3   1  -2  175.06   10.12
  -3  -1  -2  165.97    9.81
  -3  -1  -2  152.05    9.98
  -3  -1  -3   41.33    3.48
   3   1   3   41.54    3.59
  -3   1  -3   39.73    4.22
  -3  -1  -3   37.29    3.56
  -3   1  -3   41.76    3.96
  -3  -1  -3   38.09    3.45
   3   1   3   39.86    3.86
  -3  -1  -3   38.64    3.74
  -3   1  -3   42.94    4.29
  -3  -1  -4   57.39    3.55
  -3   1  -4   57.31    5.21
  -3  -1  -4   53.63    4.70
  -3  -1  -4   59.80    4.81
  -3  -1  -4   48.74    4.29
  -3   1  -4   54.48    3.96
  -3  -1  -4   52.35    4.46
   3   1   4   55.07    5.03
  -3   1  -4   59.31    4.46
  -3   1  -4   60.87    5.42
  -3   1  -4   53.85    3.60
   3   1   4   58.36    4.83
  -3   1  -4   60.97    5.50
  -3  -1  -5   41.96    3.31
  -3   1  -5   37.49    3.33
  -3   1  -5   33.51    3.17
  -3   1  -5   28.70    4.63
  -3  -1  -5   35.61    3.07
  -3  -1  -5   31.71    3.22
  -3   1  -5   39.49    3.42
  -3   1  -5   42.18    3.16
  -3  -1  -5   38.89    2.91
  -3   1  -5   37.94    2.93
  -3  -1  -5   44.39    3.00
  -3   1  -5   43.78    4.96
  -3  -1  -5   40.83    4.54
  -3   1  -5   30.33    4.59
  -3   1  -6  124.12    7.36
  -3  -1  -6  126.35    7.50
  -3  -1  -6  132.79    7.38
  -3   1  -6  128.80    9.73
  -3  -1  -6  124.31    7.53
  -3   1  -6  130.41    7.67
  -3  -1  -6  121.46    7.37
  -3   1  -6  116.45    7.46
  -3   1  -6  115.85    9.56
  -3   1  -6  111.97    7.30
  -3  -1  -6  118.29    7.36
  -3   1  -6  115.99    7.35
  -3  -1  -6  129.59    9.28
  -3   1  -6  125.11    9.82
  -3  -1  -6  137.43    7.42
  -3   1  -6  111.69    7.65
  -3   1  -6  113.03    7.40
  -3  -1  -6  111.55    7.47
  -3  -1  -7    7.94    2.67
  -3   1  -7    5.06    2.39
  -3   1  -7    5.88    2.03
  -3  -1  -7    8.51    2.07
  -3  -1  -7    6.46    2.54
  -3  -1  -7    3.35    2.28
  -3   1  -7    6.53    2.57
  -3   1  -7   -3.19    3.38
  -3  -1  -7    5.80    1.99
  -3   1  -7    4.86    2.03
  -3   1  -7    5.94    2.31
  -3  -1  -7    5.92    2.13
  -3   1  -8  139.72    8.74
  -3  -1  -8  144.07    8.67
  -3  -1  -8  146.76    8.63
  -3   1  -8  139.18    8.58
  -3   1  -8  154.64    8.65
  -3  -1  -8  148.96    8.61
  -3   1  -8  145.47    8.55
  -3   1  -8  129.72   10.61
  -3  -1  -8  129.50   10.15
  -3  -1  -9  112.42    6.86
  -3   1  -9  111.13    6.93
  -3  -1  -9  119.04    6.83
  -3   1  -9  123.05    6.82
  -3   1  -9  110.98    8.45
  -3   1  -9  106.35    6.80
  -3  -1 -10   16.35    1.63
  -3   1 -10   14.45    1.66
  -3  -1 -10   14.91    1.55
   3   2 -10   65.22    4.06
   3   2  -9    8.83    1.89
   3   2  -9    8.57    1.82
   3  -2  -9    8.08    1.73
   3   2  -9    4.69    1.84
   3   2  -9    1.11    3.31
   3   2  -9    6.70    3.15
   3   2  -9    1.44    2.61
   3   2  -8  176.85   13.27
   3   2  -8  182.87   10.88
   3  -2  -8  190.81   10.74
   3   2  -8  189.12   10.69
   3  -2  -8  184.95   10.55
   3   2  -8  173.06   10.83
   3   2  -8  161.97   13.10
   3   2  -8  190.97   10.77
   3  -2  -8  194.25   10.66
   3   2  -8  168.10   12.89
   3  -2  -7  301.60   16.29
   3  -2  -7  287.17   15.86
   3   2  -7  272.00   16.17
   3  -2  -7  271.41   16.05
   3   2  -7  266.42   18.72
   3   2  -7  315.36   15.99
   3  -2  -7  282.01   15.89
   3  -2  -7  289.13   15.93
   3   2  -7  300.12   16.06
   3   2  -7  285.53   18.73
   3   2  -7  253.28   15.92
   3  -2  -7  310.80   16.14
   3   2  -7  251.47   16.09
   3  -2  -7  299.65   15.98
   3   2  -7  269.19   16.02
   3   2  -7  298.15   19.10
   3  -2  -6   59.34    4.12
   3   2  -6   47.00    4.05
   3  -2  -6   44.25    3.80
   3  -2  -6   49.36    3.94
   3   2  -6   52.21    6.74
   3  -2  -6   47.35    3.96
   3   2  -6   57.55    4.12
   3   2  -6   47.30    3.97
   3  -2  -6   53.04    3.81
   3   2  -6   47.23    6.15
   3   2  -6   52.14    3.95
   3  -2  -6   54.53    3.93
   3  -2  -6   48.61    3.84
   3   2  -6   55.56    3.99
   3  -2  -6   53.08    3.79
   3   2  -6   51.05    3.93
   3   2  -6   45.66    6.65
   3   2  -5   79.85    5.09
   3  -2  -5   70.49    4.84
   3  -2  -5   82.27    5.01
   3  -2  -5   77.72    4.90
   3  -2  -5   70.75    4.77
   3   2  -5   78.01    4.91
   3   2  -5   85.16    7.24
   3   2  -5   75.77    7.45
   3  -2  -5   76.81    4.90
   3   2  -5   80.40    4.94
   3   2  -5   64.38    4.85
   3   2  -5   82.63    7.46
   3  -2  -5   74.69    4.93
   3   2  -5   72.67    4.95
   3  -2  -4  308.46   17.83
   3   2  -4  288.28   18.20
   3   2  -4  285.08   18.37
   3   2  -4  304.08   18.52
   3   2  -3    3.57    2.78
   3  -2  -3    3.22    2.31
   3   2  -3    4.18    2.91
   3  -2  -3    5.47    1.08
   3   2  -3    2.74    3.13
   3   2  -3    7.69    2.74
   3   2  -3    1.58    1.59
   3  -2  -3    5.51    1.97
   3  -2  -2    7.92    2.49
   3  -2  -2    6.25    2.41
   3   2  -2    7.86    3.05
  -3   2   2    9.69    2.95
   3   2  -2    4.10    2.68
   3   2  -2    3.66    2.63
   3   2  -2    5.94    1.75
   3   2  -1   65.43    5.21
   3  -2  -1   65.45    4.88
   3   2  -1   68.52    5.87
   3   2  -1   56.33    4.38
  -3   2   1   68.48    4.98
  -3  -2   0   47.54    4.05
   3   2   0   56.41    4.81
  -3  -2   0   63.75    4.36
   3   2   0   44.68    3.02
   3  -2   0   57.06    4.27
   3   2   0   56.92    5.23
  -3   2   0   54.00    4.20
  -3  -2  -1 5134.61  276.83
  -3   2  -1 5080.12  276.50
   3   2   1 5116.72  276.58
   3   2   1 5283.29  276.71
  -3   2  -1 5071.27  276.71
  -3  -2  -1 5322.84  276.94
  -3  -2  -1 5200.76  276.93
  -3  -2  -2   96.31    6.41
  -3   2  -2   84.68    6.24
  -3  -2  -2   86.19    6.38
  -3   2  -2   93.86    6.60
  -3  -2  -2   91.67    6.12
  -3   2  -2   87.29    6.47
  -3  -2  -2   93.91    6.40
  -3   2  -2   91.01    6.46
  -3   2  -2   91.10    6.09
   3   2   2   77.26    6.20
  -3   2  -2   93.99    6.83
   3  -2   2   88.77    6.25
  -3  -2  -3   24.11    2.95
   3  -2   3   24.86    3.34
  -3   2  -3   33.00    4.11
  -3  -2  -3   26.41    2.19
   3   2   3   27.00    3.65
  -3   2  -3   26.54    4.02
  -3  -2  -3   21.91    3.15
   3   2   3   24.11    2.86
  -3   2  -3   32.10    3.54
  -3  -2  -3   36.33    3.14
  -3  -2  -3   23.93    3.44
  -3   2  -3   31.81    3.71
  -3   2  -4  979.56   51.37
   3   2   4  997.03   50.95
  -3   2  -4  875.27   49.18
   3  -2   4  927.14   50.51
  -3  -2  -4  988.26   50.55
  -3   2  -4  890.01   51.06
  -3  -2  -4  900.94   50.68
  -3   2  -4 1005.91   51.43
  -3  -2  -4  895.92   49.35
  -3  -2  -4  925.53   50.35
  -3  -2  -5  362.82   19.41
  -3  -2  -5  379.76   19.45
  -3   2  -5  350.13   21.77
  -3  -2  -5  391.21   21.06
  -3   2  -5  365.46   21.79
  -3   2  -5  347.22   19.52
  -3  -2  -5  323.93   19.36
  -3  -2  -5  356.19   19.40
  -3   2  -5  347.50   21.78
   3   2   5  360.53   21.58
  -3   2  -5  347.17   19.50
  -3   2  -5  361.70   19.43
  -3  -2  -5  321.20   19.30
  -3   2  -5  364.75   19.32
  -3   2  -5  332.88   19.60
  -3  -2  -6   98.98    5.83
  -3   2  -6   81.36    5.57
  -3   2  -6   93.35    5.75
  -3  -2  -6   96.19    5.77
  -3   2  -6  103.27    8.64
  -3   2  -6   88.45    8.06
  -3  -2  -6   85.74    7.20
  -3   2  -6   81.35    5.92
  -3  -2  -6   86.88    5.71
  -3  -2  -6  103.15    5.78
  -3   2  -6   86.25    5.77
  -3  -2  -6   83.84    5.80
  -3   2  -6   98.16    8.71
  -3  -2  -6   73.95    5.56
  -3   2  -6   93.19    5.97
  -3   2  -6   82.90    5.73
  -3  -2  -6   81.38    5.87
  -3  -2  -7   41.44    3.75
  -3   2  -7   46.99    3.99
  -3  -2  -7   46.27    4.04
  -3   2  -7   55.34    3.96
  -3  -2  -7   50.56    3.85
  -3  -2  -7   54.51    3.86
  -3   2  -7   39.72    3.54
  -3   2  -7   52.41    3.82
  -3   2  -7   58.61    6.38
  -3   2  -7   44.53    6.10
  -3   2  -7   43.72    3.68
  -3  -2  -7   50.08    3.89
  -3   2  -7   47.47    5.99
  -3   2  -8   10.70    3.76
  -3  -2  -8   13.26    2.56
  -3   2  -8   13.09    2.45
  -3   2  -8   10.80    2.40
  -3  -2  -8   13.55    2.18
  -3   2  -8   15.30    2.14
  -3   2  -9  121.11    7.49
  -3  -2  -9  125.34    7.40
  -3   2  -9  124.76    7.51
  -3  -2  -9  128.64    7.48
  -3   2  -9  141.35    7.49
  -3   2  -9  124.26    9.14
  -3  -2 -10    4.40    1.15
  -3   2 -10    2.24    1.03
  -3   2 -10    3.15    1.03
   3   3 -10   -2.99    1.04
   3   3  -9   15.61    2.01
   3  -3  -9   15.07    1.89
   3   3  -9   12.73    2.97
   3   3  -9   13.10    1.75
   3   3  -9   17.57    3.55
   3   3  -9    6.78    3.44
   3  -3  -8    1.30    1.81
   3   3  -8    9.38    3.48
   3   3  -8    2.66    4.00
   3   3  -8    3.20    4.04
   3   3  -7   19.67    2.68
   3  -3  -7   14.91    2.39
   3   3  -7   19.04    2.54
   3   3  -7   21.60    5.14
   3   3  -7   21.02    4.85
   3  -3  -7   21.73    2.34
   3   3  -7   20.20    2.43
   3  -3  -7   16.16    2.44
   3  -3  -7   14.49    2.49
   3  -3  -7   18.30    2.38
   3   3  -7   17.90    2.56
   3   3  -7   18.89    4.46
   3   3  -7   17.18    2.43
   3   3  -6  164.99    9.61
   3  -3  -6  183.44    9.52
   3   3  -6  153.75    9.83
   3  -3  -6  158.91    9.65
   3  -3  -6  146.92    9.58
   3   3  -6  179.05    9.96
   3  -3  -6  171.29    9.78
   3  -3  -6  179.91    9.80
   3  -3  -6  145.19    9.55
   3   3  -6  171.64    9.90
   3   3  -5  434.03   26.94
   3   3  -5  455.22   24.34
   3  -3  -5  465.97   24.23
   3  -3  -5  439.97   24.25
   3   3  -5  442.37   24.39
   3  -3  -5  395.57   24.13
   3   3  -5  432.33   24.07
   3  -3  -5  458.28   26.41
   3   3  -5  428.08   26.83
   3  -3  -5  450.96   24.29
   3   3  -5  516.36   24.22
   3  -3  -5  374.08   24.02
  -3   3   5  450.20   26.25
   3   3  -5  447.88   26.98
   3   3  -5  474.43   24.46
   3   3  -4  448.19   27.69
  -3  -3   4  439.72   26.78
   3  -3  -4  473.83   25.42
  -3   3   4  497.84   27.28
   3   3  -4  471.41   27.82
   3   3  -4  479.04   25.63
   3  -3  -4  451.58   27.31
   3   3  -4  460.79   25.51
   3   3  -4  453.11   27.72
   3   3  -4  477.83   27.18
   3  -3  -4  456.34   25.53
  -3  -3   3    6.77    2.66
   3  -3  -3    7.19    1.38
   3   3  -3   13.14    3.56
   3  -3  -3   13.35    3.29
   3  -3  -3   10.68    2.46
   3   3  -3   10.04    4.03
  -3   3   3    8.61    3.77
   3   3  -3    4.33    3.40
   3   3  -3   10.14    2.33
   3   3  -3    9.77    3.57
   3  -3  -2  108.96    7.62
  -3  -3   2  103.49    6.74
   3   3  -2   95.56    7.47
  -3   3   2   93.45    7.11
   3   3  -2  101.87    7.65
  -3   3   2  102.26    7.43
   3   3  -2  105.71    6.69
   3   3  -2   99.59    7.51
   3  -3  -2  105.40    7.01
  -3  -3   2   96.81    7.17
   3  -3  -2   99.82    7.51
   3   3  -1  112.27    7.22
   3  -3  -1  112.37    7.97
  -3  -3   1  109.01    7.62
   3   3  -1  120.51    7.83
   3   3  -1  113.78    8.30
  -3   3   1  120.20    7.98
   3   3  -1  115.87    7.55
  -3   3   1  128.35    7.94
   3   3  -1  121.67    8.83
   3   3  -1  109.91    7.70
   3  -3  -1  115.16    7.66
   3  -3  -1  116.95    7.96
  -3  -3   1  112.97    7.96
   3  -3   0   11.96    2.58
  -3  -3   0   10.74    2.69
   3  -3   0   11.77    2.65
   3   3   0    6.30    3.74
  -3   3   0    5.37    3.47
   3   3   0   15.63    3.25
   3   3   0   12.87    4.18
  -3   3   0   10.69    3.24
   3  -3   0    9.05    2.51
   3   3   0    9.97    1.37
  -3  -3   0   14.28    2.71
  -3   3  -1 2227.03  122.21
   3   3   1 2260.54  122.21
  -3   3  -1 2222.45  121.95
  -3  -3  -1 2294.70  122.47
   3  -3   1 2427.08  122.14
   3  -3   1 2239.04  122.06
  -3  -3  -1 2228.50  122.30
  -3   3  -1 2262.04  122.12
  -3  -3  -1 2129.53  121.83
   3  -3   1 2357.45  122.29
  -3   3  -1 2278.58  121.90
   3   3   1 2227.03  122.13
  -3   3  -1 2285.20  122.13
  -3  -3  -1 2263.36  121.11
  -3   3  -2  122.22    8.45
  -3  -3  -2  124.26    8.26
   3  -3   2  112.52    7.65
  -3  -3  -2  116.61    6.94
   3  -3   2  124.79    8.34
   3   3   2  124.44    8.42
  -3   3  -2  110.92    7.97
  -3   3  -2  120.59    8.48
  -3  -3  -2  128.52    8.51
  -3   3  -2  107.70    8.15
  -3   3  -2  119.67    7.11
   3   3   2  121.24    8.65
  -3   3  -2  123.83    8.82
  -3   3  -3  106.34    7.54
  -3   3  -3  107.54    8.29
  -3   3  -3  103.27    7.81
  -3   3  -3   96.50    5.90
   3   3   3  103.85    8.26
   3  -3   3  114.17    7.80
  -3   3  -3  113.00    8.34
  -3  -3  -3  104.23    7.52
  -3  -3  -3  102.73    6.19
   3  -3   4  282.32   17.26
   3   3   4  284.29   17.62
  -3  -3  -4  299.35   15.56
  -3  -3  -4  281.07   15.48
  -3   3  -4  285.02   17.08
  -3  -3  -4  289.00   15.42
  -3   3  -4  294.51   17.98
  -3   3  -4  265.37   15.30
  -3   3  -4  266.15   15.66
  -3   3  -4  288.44   15.47
  -3  -3  -4  255.72   15.53
  -3  -3  -4  283.93   17.12
  -3   3  -4  254.12   17.46
  -3  -3  -4  256.69   17.20
  -3   3  -4  276.88   17.83
  -3   3  -5    1.39    2.02
  -3  -3  -5    3.65    1.85
   3   3   5    1.59    5.15
  -3  -3  -5    0.43    2.86
  -3   3  -5    5.24    4.39
  -3   3  -5    2.53    2.14
  -3  -3  -5    1.97    2.76
  -3   3  -5    2.59    2.20
  -3   3  -5    0.52    4.37
  -3  -3  -5    3.36    2.39
  -3   3  -5   -0.52    3.87
  -3   3  -5    0.43    2.43
  -3  -3  -6    7.60    2.86
  -3   3  -6    4.08    2.30
  -3  -3  -6    5.90    2.59
  -3   3  -6    7.55    2.09
  -3  -3  -6   -0.56    2.83
  -3   3  -6    4.40    2.50
  -3   3  -6    6.03    2.25
  -3  -3  -6    5.78    2.08
  -3   3  -7   84.65    5.85
  -3   3  -7   91.79    8.51
  -3  -3  -7   99.34    5.92
  -3  -3  -7   93.89    5.85
   3  -3   7   69.65    7.99
  -3   3  -7   94.40    8.89
  -3   3  -7   99.08    8.77
  -3  -3  -7   80.15    5.96
  -3   3  -7   98.60    5.88
  -3   3  -7   86.48    5.83
  -3   3  -7   90.20    5.99
  -3   3  -8   37.82    4.92
  -3   3  -8   35.48    3.05
  -3  -3  -9   55.03    3.70
  -3   3  -9   58.56    3.59
  -3   3  -9   55.00    5.14
  -3   3  -9   53.66    3.65
   3   4  -9   25.33    2.17
   3   4  -8    0.94    3.05
   3   4  -8    1.35    1.87
   3   4  -8   -1.44    3.80
   3   4  -8    1.92    3.72
   3   4  -8   -0.74    1.59
   3  -4  -8   -0.30    1.83
   3  -4  -8    2.00    1.63
   3   4  -7   44.19    3.60
   3  -4  -7   44.10    3.61
   3   4  -7   44.46    6.43
   3   4  -7   41.71    5.84
   3   4  -7   42.94    3.65
   3   4  -7   50.63    6.39
   3   4  -7   44.30    3.77
   3   4  -7   48.37    3.74
   3  -4  -7   43.36    3.48
   3   4  -6    3.85    4.16
   3   4  -6    5.22    2.35
   3   4  -6    1.12    2.05
  -3  -4   6    3.93    4.00
   3   4  -6    1.89    4.15
  -3   4   6    3.86    4.48
   3  -4  -6    3.14    2.26
   3  -4  -6    0.92    1.98
   3   4  -6    4.92    2.23
   3   4  -6    3.78    4.51
   3  -4  -6    3.40    1.89
   3   4  -5   55.37    4.25
   3  -4  -5   46.78    4.14
   3   4  -5   42.40    6.68
   3   4  -5   54.47    4.28
  -3   4   5   54.11    7.15
   3   4  -5   52.32    4.17
   3   4  -5   50.32    3.98
   3  -4  -5   55.84    3.94
   3   4  -5   50.69    6.80
   3  -4  -5   58.81    4.25
   3  -4  -5   58.88    6.39
   3   4  -5   54.75    6.88
   3  -4  -4    4.66    1.65
   3   4  -4    4.11    2.26
   3   4  -4   -2.57    5.58
   3   4  -4    1.67    2.12
   3  -4  -4    3.98    1.98
   3  -4  -4    5.89    3.47
   3   4  -4    8.73    4.48
   3   4  -4    5.60    2.12
   3   4  -4    6.94    4.41
   3  -4  -4    5.96    2.03
   3   4  -4    7.18    4.30
   3  -4  -4    4.19    2.06
   3   4  -4    4.58    2.02
   3  -4  -4    4.60    1.70
   3   4  -3   19.49    4.45
   3  -4  -3   18.39    4.10
   3  -4  -3   18.56    1.98
  -3   4   3   14.76    4.80
   3   4  -3   21.79    2.41
   3   4  -3   18.24    5.36
   3   4  -3   20.82    4.35
   3   4  -3   10.15    4.13
   3   4  -3   18.57    2.40
   3  -4  -3   16.09    3.27
   3  -4  -3   16.27    4.11
  -3  -4   3   13.47    3.60
   3  -4  -3   15.24    2.23
   3  -4  -2  175.93   11.65
   3   4  -2  178.05   12.09
   3  -4  -2  183.33   10.15
  -3  -4   2  167.53   11.33
   3  -4  -2  175.08   12.28
  -3  -4   2  188.11   12.07
  -3   4   2  189.01   12.22
   3   4  -2  187.45   11.40
   3  -4  -2  176.07   12.33
   3   4  -2  192.56   12.29
   3   4  -2  174.27   12.41
  -3   4   2  177.21   12.00
   3  -4  -1    1.78    2.81
   3  -4  -1    1.15    2.39
  -3  -4   1   -1.41    2.91
   3   4  -1    1.82    2.64
   3  -4  -1    1.56    1.33
   3   4  -1    1.82    2.56
  -3  -4   1    2.35    1.14
   3   4  -1    1.11    3.29
  -3   4   1   -4.45    4.14
   3   4  -1    1.64    4.67
   3  -4  -1   -2.10    2.63
  -3   4   1   -4.58    4.56
  -3  -4   1    1.25    2.33
  -3  -4   0    0.34    2.60
   3  -4   0    3.69    2.85
  -3  -4   0    2.83    1.33
   3  -4   0    2.11    1.42
   3  -4   0    1.98    2.57
  -3  -4   0    0.59    2.72
  -3  -4   0    4.93    2.99
   3  -4   0    0.60    2.72
   3   4   0    0.33    4.95
   3   4   0    8.09    3.79
   3   4   0    2.59    4.74
  -3   4   0    1.21    4.43
  -3   4   0    2.36    3.56
   3  -4   1 1368.92   72.68
  -3  -4  -1 1347.87   72.20
  -3   4  -1 1322.12   70.83
  -3   4  -1 1272.45   72.19
  -3  -4  -1 1347.05   72.87
  -3  -4  -1 1289.50   71.07
   3  -4   1 1306.50   72.47
  -3   4  -1 1317.49   72.68
   3   4   1 1307.75   72.68
   3   4   1 1279.29   72.53
  -3   4  -1 1340.66   72.26
   3   4   1 1334.57   72.47
   3  -4   1 1423.89   72.68
   3   4   2  526.38   29.25
  -3   4  -2  513.88   28.99
  -3   4  -2  532.21   29.54
   3   4   2  539.54   29.68
  -3   4  -2  543.22   29.78
  -3   4  -2  502.82   29.22
  -3  -4  -2  491.08   29.59
  -3   4  -2  485.74   27.38
  -3  -4  -2  495.99   27.69
   3  -4   2  503.96   28.91
  -3  -4  -2  516.67   29.51
   3  -4   2  531.28   29.54
  -3   4  -2  555.26   29.61
  -3  -4  -3   12.03    2.09
  -3  -4  -3    8.37    3.39
   3  -4   3   14.09    4.00
  -3  -4  -3   17.24    2.27
  -3   4  -3   11.89    5.63
   3   4   3   17.97    5.68
  -3  -4  -3   15.43    3.79
  -3   4  -3   11.31    3.71
  -3   4  -3   18.15    4.52
  -3   4  -3   16.49    4.17
  -3   4  -3   15.88    4.42
  -3  -4  -3   14.89    2.27
  -3   4  -3   12.34    2.16
  -3  -4  -3   17.04    2.29
  -3  -4  -3   11.74    2.24
  -3   4  -4   60.37    6.97
   3  -4   4   64.72    6.57
  -3  -4  -4   52.91    6.02
  -3  -4  -4   59.85    4.17
  -3   4  -4   55.72    4.16
  -3  -4  -4   55.71    4.35
  -3  -4  -4   57.89    6.24
   3   4   4   51.53    7.62
  -3   4  -4   80.44    7.37
  -3   4  -4   58.12    6.19
  -3   4  -4   49.21    6.28
  -3  -4  -4   60.48    4.20
  -3   4  -4   50.22    4.15
  -3  -4  -4   64.70    4.05
  -3  -4  -4   65.03    4.29
  -3   4  -4   50.39    4.29
   3  -4   5   38.54    5.26
  -3  -4  -5   37.19    5.23
  -3   4  -5   43.97    3.53
  -3  -4  -5   44.09    3.37
  -3  -4  -5   41.63    3.71
  -3   4  -5   36.56    3.74
  -3   4  -6   64.77    5.00
  -3  -4  -6   64.69    5.02
  -3  -4  -6   79.06    4.86
  -3   4  -6   67.26    7.55
  -3   4  -6   68.57    4.84
   3   4   6   66.53    8.01
  -3   4  -6   68.97    7.93
  -3   4  -6   76.21    8.14
  -3  -4  -6   76.28    5.03
  -3  -4  -6   59.01    4.99
  -3  -4  -7    2.41    2.40
  -3   4  -7    1.68    3.37
  -3   4  -7    1.11    1.93
  -3  -4  -7    6.08    2.55
  -3   4  -7    0.15    1.95
   3   4   7    2.83    4.52
  -3  -4  -7    0.61    2.26
   3  -4   7   -6.95    4.83
  -3  -4  -8   10.55    2.21
  -3  -4  -8    7.03    2.17
  -3   4  -8    9.22    1.79
  -3   4  -8    6.82    2.97
  -3   4  -8   11.66    1.89
  -3   4  -9   31.62    2.28
  -3  -4  -9   32.93    2.32
   3   5  -9    6.04    0.96
   3   5  -8    7.29    2.85
   3   5  -8    0.37    2.95
   3   5  -8    3.73    3.20
   3   5  -8    4.07    1.63
   3   5  -7    3.12    3.86
   3   5  -7    0.52    3.75
   3  -5  -7    3.62    1.63
   3  -5  -7    0.56    1.96
  -3  -5   7    1.50    2.79
   3   5  -7    2.68    1.83
   3   5  -7    4.24    3.46
   3  -5  -7   -0.15    2.15
   3   5  -6   19.27    2.86
   3   5  -6   21.53    5.20
   3   5  -6   17.91    2.44
  -3  -5   6   25.07    4.96
   3   5  -6   28.80    5.60
  -3   5   6   25.73    5.37
   3  -5  -6   23.00    2.87
   3   5  -6   22.43    2.83
   3   5  -6   19.49    4.90
   3  -5  -6   26.21    2.42
   3  -5  -6   24.39    2.75
   3   5  -5  136.71    8.35
   3  -5  -5  120.84    7.91
   3  -5  -5  121.19    8.11
   3   5  -5  139.18    8.22
  -3   5   5  143.22   11.05
   3   5  -5  141.06   11.22
   3   5  -5  125.61    8.15
   3  -5  -5  142.45    7.92
   3  -5  -5  135.19    8.19
   3   5  -5  124.11   10.93
  -3  -5   5  128.63   10.95
   3   5  -5  135.86   11.14
   3   5  -5  141.37    8.34
   3  -5  -4    0.10    2.12
   3   5  -4    1.32    2.20
   3  -5  -4    0.59    3.79
   3  -5  -4    0.84    1.60
   3   5  -4    0.16    2.17
  -3   5   4   -0.47    5.68
   3  -5  -4    1.70    2.21
   3   5  -4    1.29    2.34
   3   5  -4   -2.01    2.32
   3  -5  -4    1.00    1.68
   3  -5  -4    0.80    2.07
   3  -5  -3   35.20    3.08
  -3  -5   3   35.76    5.09
   3  -5  -3   39.79    4.84
   3  -5  -3   39.93    5.88
  -3  -5   3   35.82    5.78
   3  -5  -3   38.49    3.50
   3   5  -3   45.83    6.93
   3   5  -3   34.71    5.54
   3   5  -3   35.15    5.65
   3  -5  -3   48.65    6.03
  -3   5   3   30.17    6.35
   3  -5  -3   38.06    3.45
   3   5  -3   41.80    3.37
   3   5  -3   42.01    6.15
   3  -5  -3   39.41    3.35
   3   5  -3   35.48    3.56
   3  -5  -2  199.20   13.69
  -3  -5   2  212.17   13.51
  -3  -5   2  201.53   13.77
   3  -5  -2  207.24   12.93
  -3  -5   2  200.30   10.99
   3  -5  -2  193.92   11.11
   3   5  -2  182.37   12.87
   3   5  -2  202.92   14.27
  -3   5   2  195.01   13.55
   3   5  -2  203.58   13.11
   3   5  -2  180.04   12.47
   3  -5  -2  193.77   10.99
   3  -5  -2  192.17   10.84
   3   5  -2  175.25   10.93
   3  -5  -2  196.14   11.14
   3   5  -2  160.34   10.92
  -3  -5   2  194.59   10.99
   3   5  -2  187.92   11.30
  -3   5   2  200.29   11.25
   3   5  -2  184.08   13.57
   3   5  -2  208.12   11.10
   3  -5  -2  189.27   13.64
   3  -5  -1   70.71    6.41
   3  -5  -1   52.41    6.41
  -3  -5   1   91.65    7.25
  -3  -5   1   71.68    4.73
   3  -5  -1   66.23    4.90
   3  -5  -1   65.51    6.75
   3  -5  -1   69.86    4.46
  -3   5   1   67.33    7.71
   3   5  -1   62.84    8.19
   3   5  -1   74.86    6.57
  -3   5   1   64.48    7.20
   3  -5  -1   69.29    4.48
  -3  -5   1   61.06    6.27
  -3  -5   1   70.59    6.86
  -3   5   1   66.98    4.95
   3   5  -1   69.22    4.95
   3  -5  -1   69.47    4.95
  -3  -5   1   65.94    4.72
   3   5   0  544.57   31.63
  -3   5   0  532.15   31.40
  -3  -5   0  502.98   29.07
   3  -5   0  535.43   29.22
   3  -5   0  554.00   31.42
  -3  -5   0  504.61   31.17
  -3   5   0  540.52   30.98
   3   5   0  531.18   30.75
  -3   5   0  555.36   29.41
   3   5   0  546.12   29.36
   3  -5   0  552.59   29.11
  -3  -5   0  542.24   31.00
   3  -5   0  553.98   31.10
   3  -5   0  538.08   29.23
  -3  -5   0  522.11   29.10
   3  -5   0  547.10   31.36
  -3  -5   0  553.81   31.62
  -3  -5   0  506.20   29.06
  -3  -5  -1   16.93    3.69
   3  -5   1   15.27    4.00
  -3  -5  -1   17.78    4.39
   3  -5   1    9.59    3.48
  -3  -5  -1   14.87    2.53
   3   5   1   11.12    6.44
  -3   5  -1   10.68    5.86
  -3  -5  -1   14.01    2.55
   3  -5   1   10.60    2.82
   3   5   1   11.63    5.03
  -3   5  -1    9.51    4.71
  -3  -5  -1   17.32    3.88
   3  -5   1   15.95    3.86
  -3   5  -1    9.30    2.08
  -3  -5  -1   12.22    2.52
   3  -5   1   17.05    2.89
   3  -5   1   10.92    2.13
   3   5   1   16.78    2.55
  -3   5  -1   15.01    2.52
  -3  -5  -1   13.90    2.09
   3  -5   2  867.48   48.79
   3  -5   2  858.53   46.58
  -3  -5  -2  842.42   46.49
   3   5   2  823.64   48.92
  -3   5  -2  874.92   49.20
  -3  -5  -2  804.64   46.36
   3  -5   2  797.28   48.27
  -3  -5  -2  819.05   48.91
  -3   5  -2  848.87   48.45
  -3  -5  -2  812.09   49.00
  -3  -5  -2  857.29   46.51
   3  -5   2  885.60   46.62
  -3   5  -2  877.61   46.62
  -3   5  -2  889.71   46.26
  -3   5  -2  866.50   46.76
   3   5   2  933.45   46.70
  -3  -5  -2  826.38   46.35
  -3  -5  -3  347.93   21.70
   3  -5   3  372.23   21.72
  -3  -5  -3  359.25   18.99
   3  -5   3  343.46   19.04
  -3   5  -3  369.11   21.12
   3   5   3  338.90   21.80
  -3   5  -3  375.54   22.07
  -3  -5  -3  322.58   18.71
  -3  -5  -3  332.92   18.94
   3  -5   3  331.24   19.02
  -3   5  -3  358.06   19.24
  -3   5  -3  337.64   19.14
  -3  -5  -3  320.95   18.89
  -3   5  -3  396.54   22.21
  -3  -5  -3  324.87   21.61
  -3   5  -3  333.42   21.27
   3   5   3  354.03   22.05
  -3  -5  -4   98.08    6.03
  -3   5  -4   95.89    6.18
  -3  -5  -4   90.50    5.99
  -3   5  -4   91.38    6.15
  -3   5  -4   87.97    6.19
  -3  -5  -4   90.71    6.14
  -3   5  -4   97.55    8.18
   3   5   4   93.14    9.68
  -3  -5  -4   91.40    8.63
  -3   5  -5  199.63   11.88
  -3   5  -5  192.02   14.29
   3  -5   5  193.54   14.07
  -3   5  -5  205.95   14.92
  -3   5  -5  204.95   11.66
   3   5   5  195.68   14.90
  -3   5  -5  199.58   14.81
  -3  -5  -5  200.89   11.65
  -3  -5  -5  188.70   14.11
   3   5   6   51.32    7.76
  -3  -5  -6   76.78    7.20
  -3   5  -6   72.71    5.09
  -3  -5  -6   60.24    5.02
  -3   5  -6   70.60    7.24
  -3  -5  -6   79.81    5.05
  -3   5  -6   72.63    4.93
   3  -5   6   73.55    4.96
  -3  -5  -6   65.95    5.01
  -3   5  -7    7.41    1.94
  -3  -5  -7   11.21    2.35
  -3  -5  -7    4.80    2.27
  -3   5  -7    5.62    3.25
   3  -5   7    0.73    1.56
   3   5   7    3.87    4.26
  -3   5  -7    6.74    1.87
   3  -5   7   12.06    4.48
  -3   5  -8   34.56    4.17
  -3   5  -8   46.13    3.09
  -3   5  -8   41.57    2.93
  -3  -5  -8   41.05    2.98
  -3  -5  -8   42.29    3.02
   3   6  -8    0.61    0.97
   3   6  -7    3.06    2.77
   3  -6  -7   -0.28    1.70
   3   6  -7    0.44    1.60
  -3  -6   7   -1.03    1.37
   3   6  -6   -0.53    3.53
  -3  -6   6    2.25    3.28
  -3   6   6   -1.46    4.13
   3   6  -6    4.83    3.74
   3   6  -6    4.81    3.82
   3  -6  -6    3.87    2.27
   3   6  -6    1.91    1.91
   3  -6  -6   -0.10    2.12
   3   6  -5    1.32    1.90
   3   6  -5   -1.63    4.06
   3   6  -5    2.71    3.80
  -3   6   5    2.33    5.07
   3  -6  -5    1.03    2.01
  -3  -6   5   -0.20    2.05
   3   6  -5    5.44    4.06
   3  -6  -5    2.80    2.35
  -3  -6   5   -4.50    4.17
   3   6  -5    1.22    2.05
   3   6  -4   12.59    4.34
   3  -6  -4   11.23    1.99
  -3  -6   4   10.78    4.59
   3   6  -4   13.15    2.63
   3   6  -4   13.84    4.65
   3   6  -4   14.50    2.37
   3  -6  -4   12.08    2.26
   3  -6  -4   15.86    4.27
   3   6  -4   10.88    5.75
   3   6  -4   19.76    4.66
  -3   6   4   13.60    5.43
   3  -6  -4   13.14    2.64
   3   6  -4   13.70    2.61
   3   6  -4   18.34    2.56
   3  -6  -4   13.98    2.34
   3  -6  -4   20.19    2.45
   3  -6  -3   -0.47    2.20
   3   6  -3   -1.27    1.93
  -3  -6   3    2.12    3.43
   3  -6  -3    2.52    3.85
  -3  -6   3   -1.77    3.88
  -3   6   3   -3.00    5.46
   3  -6  -3   -0.88    1.85
   3   6  -3    1.43    2.52
   3   6  -3   -1.22    3.89
   3  -6  -3   -1.26    3.50
   3  -6  -3   -0.12    2.21
   3   6  -3    4.05    6.20
   3  -6  -2   87.39    8.45
   3   6  -2   90.27    9.48
  -3   6   2   84.18    5.62
   3   6  -2   90.65    5.91
  -3   6   2   86.62    8.55
   3   6  -2   80.58    5.43
   3  -6  -2   90.93    5.37
  -3  -6   2   58.12    5.35
   3  -6  -2   87.84    5.64
  -3  -6   2   47.56    5.35
   3  -6  -2   88.71    5.62
   3   6  -2   81.11    5.45
   3  -6  -2   87.04    5.28
  -3   6   1   94.65    8.98
   3   6  -1   86.22    7.88
   3   6  -1   89.15    6.00
  -3   6   1   88.21    6.03
   3  -6  -1   83.34    5.38
   3   6  -1   78.49    5.86
   3  -6  -1   80.15    5.79
   3   6  -1   73.29    5.76
  -3  -6   1   87.96    5.65
   3  -6  -1   88.97    5.89
  -3  -6   1   82.57    5.59
   3  -6  -1   79.97    7.52
   3  -6  -1   94.52    8.47
  -3  -6   1   87.66    7.57
  -3  -6   1   84.46    5.75
   3   6  -1   71.35    7.95
   3  -6   0    3.81    2.72
  -3  -6   0    6.56    2.56
  -3  -6   0   -0.54    3.55
   3  -6   0    3.27    3.80
   3   6   0   -1.62    4.85
  -3   6   0   -0.89    5.03
  -3   6   0    0.17    2.66
   3   6   0    3.18    2.46
   3  -6   0    2.21    1.96
  -3  -6   0    2.05    2.44
   3  -6   0    1.72    2.78
  -3   6   0    1.17    2.17
  -3  -6   0    2.27    2.56
  -3  -6   0    2.35    3.67
  -3  -6   0    8.78    3.99
   3  -6   0   -0.99    3.75
   3  -6   0   -4.36    4.02
  -3  -6  -1   71.97    5.17
   3  -6   1   66.94    5.34
  -3  -6  -1   90.29    8.03
   3  -6   1   75.27    5.43
  -3  -6  -1   68.43    5.17
  -3   6  -1   67.79    7.67
   3   6   1   82.90    8.04
  -3   6  -1   64.77    4.70
   3  -6   1   60.21    6.91
  -3  -6  -1   78.94    6.87
   3  -6   1   79.48    5.07
   3   6   1   77.13    5.38
  -3   6  -1   80.35    5.63
  -3  -6  -1   75.85    5.11
  -3  -6  -2    1.43    2.47
   3  -6   2    3.25    2.70
  -3   6  -2    0.92    1.85
  -3  -6  -2    0.62    3.77
  -3  -6  -2    4.30    2.15
   3   6   2   -3.40    6.01
  -3   6  -2    1.32    4.61
  -3  -6  -2    3.91    2.16
   3  -6   2    4.62    2.15
  -3   6  -2    1.42    2.49
   3   6   2    4.86    2.10
  -3  -6  -2    5.78    2.50
   3  -6   2    2.49    2.72
  -3   6  -2    0.59    6.57
   3   6   2    5.08    6.36
   3   6   3    2.83    6.38
  -3  -6  -3    1.17    2.33
   3  -6   3    3.92    2.40
  -3   6  -3    1.19    2.15
  -3  -6  -3   -1.28    4.37
   3   6   3   10.57    6.11
  -3   6  -3    6.59    4.00
  -3   6  -3    4.35    2.35
  -3  -6  -3    4.96    4.05
   3  -6   3    5.05    3.96
  -3  -6  -3    4.39    1.82
  -3  -6  -3    5.47    2.17
   3  -6   3    3.58    2.41
  -3  -6  -3    6.96    2.38
   3   6   4  133.37   11.29
  -3  -6  -4  126.02    7.88
  -3   6  -4  132.73   10.01
   3   6   4  122.10   11.14
   3  -6   4  127.05    8.04
  -3  -6  -4  136.44    7.92
   3  -6   4  122.67   10.29
  -3   6  -4  115.71   10.02
  -3   6  -4  128.24    7.95
  -3  -6  -4  140.08    7.94
  -3   6  -4  124.46    8.08
  -3   6  -4  124.35    8.12
  -3  -6  -4  157.75   11.23
  -3  -6  -4  130.28   10.68
  -3   6  -5   10.02    2.24
  -3  -6  -5    7.58    3.54
   3   6   5    9.75    5.42
  -3  -6  -5    5.01    2.64
  -3   6  -5   -1.54    3.42
   3  -6   5   -1.54    3.73
   3  -6   5    6.67    2.16
  -3   6  -5    2.72    2.02
  -3  -6  -5    4.88    2.22
   3  -6   6    7.79    4.82
  -3  -6  -6    3.70    2.09
  -3   6  -6    4.71    1.90
   3   6   6   -2.45    4.29
  -3   6  -6    2.85    1.84
  -3  -6  -6    7.64    2.20
  -3  -6  -6    4.68    2.43
   3  -6   6    2.27    2.88
   3   6   6    3.47    2.03
   3   6   6    3.22    1.99
  -3   6  -6    6.54    3.26
   3  -6   6    1.92    1.80
  -3   6  -7    4.68    1.48
  -3   6  -7    8.31    1.66
  -3  -6  -7    5.07    1.66
  -3  -6  -7    9.06    1.91
   3  -6   7    5.47    1.29
  -3   6  -8    1.81    0.81
   3   7  -7   31.02    2.14
   3  -7  -6   64.24    3.87
   3  -7  -6   60.67    3.87
   3   7  -6   59.57    3.88
  -3  -7   6   50.15    3.74
  -3  -7   5  155.20   10.02
  -3  -7   5  176.09    9.81
   3  -7  -5  183.62    9.98
   3   7  -5  169.78   10.02
  -3  -7   5  198.72   12.41
   3   7  -5  161.79   12.04
   3   7  -4    1.01    3.31
   3  -7  -4    0.45    1.43
  -3   7   4    1.80    5.04
  -3  -7   4    6.14    3.75
   3   7  -3   16.03    6.19
  -3   7   3   18.48    5.63
  -3  -7   3   22.04    2.80
   3  -7  -3   22.84    2.38
   3   7  -3   18.70    4.26
   3  -7  -3   17.60    2.26
   3  -7  -3   14.09    2.65
  -3  -7   3   17.49    3.77
  -3  -7   3   23.01    4.75
   3   7  -3   17.41    2.81
   3  -7  -3   21.17    2.69
   3  -7  -3   23.02    2.65
  -3  -7   2   -0.37    2.39
  -3   7   2    1.48    5.14
  -3   7   2    2.23    2.15
   3   7  -2    2.41    2.39
  -3  -7   2    0.51    1.94
   3  -7  -2    0.38    2.28
  -3  -7   2   -4.95    4.27
   3  -7  -2   -0.63    3.85
  -3  -7   2    0.56    3.16
   3  -7  -2   -1.35    2.96
   3  -7  -2    0.42    1.64
   3  -7  -2    1.12    2.32
  -3  -7   2   -1.21    1.97
   3   7  -2   -5.99    6.09
   3  -7  -1   81.85    7.66
  -3  -7   1   99.60    8.35
  -3  -7   1   88.33    5.67
   3  -7  -1   85.40    5.90
  -3   7   1   85.41    8.88
   3   7  -1   84.13    9.58
  -3  -7   1   90.83    8.49
   3  -7  -1   84.45    8.38
   3  -7  -1   84.11    5.63
   3   7  -1   91.98    7.81
  -3   7   1   79.56    8.36
   3   7  -1   78.49    5.77
  -3  -7   1   92.58    5.58
   3  -7  -1   82.65    5.82
   3   7  -1   75.87    5.75
  -3  -7   1   83.66    5.62
  -3   7   1   82.24    5.50
  -3  -7   1   82.44    5.80
   3  -7  -1   84.84    5.55
  -3   7   1   92.10    6.12
   3   7  -1   91.55    6.13
   3  -7   0   -0.73    1.82
   3  -7   0   -2.33    2.63
  -3  -7   0    0.71    2.18
  -3  -7   0   -0.24    2.44
  -3  -7   0    0.56    2.74
   3  -7   0    0.69    2.47
  -3  -7   0    2.86    2.28
   3   7   0   -1.71    4.42
  -3   7   0   -4.35    4.68
   3   7   0   -0.92    2.86
  -3  -7   0   -0.63    3.48
   3  -7   0   -1.06    3.42
  -3  -7   0    3.85    3.17
   3  -7   0    1.76    3.55
  -3   7   0    0.85    1.82
   3   7   0    3.11    2.89
  -3   7   0   -0.39    2.40
   3   7   0    3.68    2.41
   3   7   0   -6.63    6.30
  -3   7   0   -0.58    5.74
   3  -7   1    4.70    2.67
  -3  -7  -1    5.32    2.41
  -3  -7  -1    5.23    2.27
  -3   7  -1    8.43    4.79
   3   7   1   10.89    5.00
   3  -7   1    5.63    1.94
   3  -7   1    0.55    3.78
  -3  -7  -1    3.19    3.74
   3  -7   1   14.13    3.83
  -3   7  -1    8.69    2.69
   3   7   1    6.43    2.29
  -3  -7  -1    7.80    3.71
  -3  -7  -1    5.84    2.33
   3  -7   1    7.03    2.62
  -3   7  -1    8.96    6.17
   3   7   1    2.38    6.43
   3  -7   2    3.28    2.48
  -3  -7  -2    6.41    1.98
  -3  -7  -2    6.84    3.71
   3   7   2    3.33    4.94
  -3   7  -2    4.93    3.99
   3  -7   2    5.98    2.10
  -3   7  -2    7.45    2.63
   3   7   2    5.20    5.72
   3  -7   2   14.23    4.62
  -3  -7  -2    6.92    2.47
  -3  -7  -2    6.85    2.34
   3  -7   2    2.29    2.49
   3  -7   2    6.11    4.03
  -3  -7  -2    9.46    4.31
  -3  -7  -3   81.77    5.00
  -3   7  -3   81.47    7.19
   3   7   3   86.90    8.36
   3  -7   3   76.84    5.19
  -3  -7  -3   70.25    4.91
  -3  -7  -3   85.14    7.95
  -3   7  -3   84.04    5.56
   3  -7   3   94.18    7.94
  -3  -7  -3   76.89    5.16
   3  -7   3   72.73    5.11
  -3   7  -3   67.56    5.20
  -3  -7  -3   76.26    7.62
   3  -7   3   66.57    5.11
  -3  -7  -3   82.45    5.20
   3  -7   3   84.87    7.98
   3   7   3   66.47    8.39
   3   7   4   13.11    5.31
   3  -7   4   13.77    2.28
   3  -7   4   14.75    3.91
  -3  -7  -4   18.55    4.27
  -3   7  -4   12.72    2.29
   3  -7   4    5.82    4.95
  -3   7  -4   15.90    2.13
  -3  -7  -5   59.67    4.18
  -3  -7  -5   67.48    4.09
   3   7   5   48.39    4.18
  -3   7  -5   65.04    4.12
   3  -7   5   67.89    5.97
   3   7   5   52.77    6.38
   3  -7   5   64.90    6.53
   3   7   5   50.01    4.18
   3  -7   5   56.34    4.06
  -3   7  -5   56.71    4.03
   3   7   6    0.79    1.28
  -3   7  -6    2.04    1.32
   3  -7   6   -0.29    1.33
   3  -7   6    0.46    1.21
  -3  -7  -6    1.14    1.78
   3   7   6    1.72    1.29
  -3   7  -7    4.57    0.83
  -3  -7  -7    3.48    1.08
  -3   8   5   18.05    1.99
  -3   8   5   13.93    1.93
  -3   8   5   22.39    2.03
   3   8  -5   19.07    1.96
  -3  -8   5   25.10    1.70
   3  -8  -5   22.62    2.08
   3  -8  -4   47.14    2.93
  -3  -8   4   39.52    2.86
  -3  -8   4   42.34    4.45
   3   8  -4   35.43    2.95
  -3   8   4   28.80    2.92
  -3  -8   4   39.05    2.88
  -3   8   3    8.15    2.02
   3  -8  -3   11.79    1.94
   3  -8  -3   10.35    1.53
  -3  -8   3   12.46    2.15
   3   8  -3    8.87    2.11
   3  -8  -3   11.18    1.94
   3   8  -3   10.19    1.97
  -3  -8   3   16.47    3.47
   3  -8  -3   15.28    2.04
  -3  -8   3   11.34    1.74
   3   8  -2   18.53    5.77
  -3  -8   2   25.69    2.25
   3  -8  -2   23.27    2.65
   3  -8  -2   23.47    2.38
  -3  -8   2   27.11    4.31
  -3  -8   2   22.21    3.76
  -3   8   2   19.75    2.38
  -3   8   2   19.70    4.70
  -3  -8   2   24.11    2.70
   3  -8  -2   20.42    2.22
  -3  -8   2   21.34    2.21
  -3   8   2   23.07    2.33
   3   8  -2   25.99    2.84
  -3  -8   2   20.38    2.20
   3  -8  -2   22.39    2.56
  -3   8   1   34.62    3.16
  -3   8   1   49.12    5.98
   3   8  -1   43.15    3.53
   3  -8  -1   47.63    4.94
  -3  -8   1   45.30    5.09
  -3  -8   1   44.39    5.58
   3  -8  -1   45.38    3.66
  -3  -8   1   44.12    3.39
   3  -8  -1   48.25    3.65
  -3  -8   1   51.72    3.45
   3   8  -1   40.49    3.50
   3  -8  -1   45.06    3.23
  -3  -8   1   45.90    3.56
  -3   8   1   56.44    6.85
   3   8  -1   59.49    7.13
   3  -8  -1   39.82    3.34
  -3   8   1   40.58    3.71
   3   8  -1   41.60    3.82
  -3  -8   0    7.29    2.97
   3  -8   0   19.73    3.88
  -3  -8   0   15.74    4.16
  -3  -8   0   16.67    2.34
   3  -8   0   12.94    2.24
  -3  -8   0   15.27    2.34
   3  -8   0   14.39    1.95
  -3   8   0   15.83    4.40
   3   8   0   19.95    4.22
   3   8   0   11.89    2.80
  -3   8   0   11.62    2.65
   3   8   0    5.16    5.50
   3  -8   0   14.15    1.87
  -3   8   0   13.77    2.60
   3   8   0   12.24    2.76
  -3  -8   0   13.87    2.28
  -3   8   0   11.32    2.59
   3   8   0   16.49    2.55
   3   8   1  277.08   18.47
  -3   8  -1  284.01   18.54
   3  -8   1  294.62   16.61
  -3  -8  -1  304.62   16.50
   3   8   1  298.87   16.71
   3  -8   1  300.07   16.59
   3   8   1  321.98   19.74
   3  -8   1  309.85   16.69
  -3  -8  -1  307.04   16.63
  -3  -8  -1  314.52   16.65
   3   8   1  290.66   16.74
   3  -8   1  305.37   16.69
   3  -8   1  308.92   18.93
  -3   8  -1  298.99   17.03
   3   8   1  275.18   16.75
  -3  -8  -1  294.25   19.28
   3  -8   1  270.05   16.60
   3   8   2   28.85    5.92
  -3   8  -2   23.42    2.87
   3  -8   2   22.28    2.55
   3  -8   2   22.43    2.33
   3   8   2   14.31    4.62
   3   8   2   21.40    3.29
   3   8   2   26.57    3.28
  -3  -8  -2   23.42    2.57
   3  -8   2   21.18    4.06
  -3  -8  -2   21.19    4.54
   3  -8   2   19.61    2.15
  -3  -8  -2   23.23    2.16
   3  -8   2   27.78    2.82
  -3  -8  -2   24.01    2.16
  -3  -8  -2   24.33    2.57
   3  -8   2   19.03    2.46
   3  -8   3    1.02    1.46
   3  -8   3    0.29    1.56
   3  -8   3    0.41    1.19
   3   8   3    0.97    2.56
   3  -8   3   -0.40    3.12
  -3  -8  -3   -3.10    3.24
   3   8   3   -1.44    2.63
   3  -8   3    0.13    1.46
  -3   8  -3    0.50    1.83
   3  -8   3   -0.63    2.04
  -3   8  -3    1.22    1.61
   3  -8   4   15.98    3.22
  -3   8  -4   15.28    1.89
  -3  -8  -4   15.78    2.22
   3  -8   4   17.43    2.09
   3   8   4   16.93    2.41
   3  -8   4   20.49    1.96
   3   8   4   18.05    2.45
  -3   8  -4   14.09    1.87
   3   8   5    0.99    1.27
   3   8   5    0.44    1.27
  -3  -8  -5    0.79    1.45
   3  -8   5    1.64    1.15
  -3   8  -5    2.46    1.08
  -3   9   3    1.02    1.35
  -3   9   3    1.54    1.35
  -3  -9   3    1.68    1.01
   3   9  -3    1.38    1.00
   3   9  -2    0.72    1.17
   3  -9  -2    1.10    1.25
  -3  -9   2    3.28    1.34
  -3   9   2    2.16    1.57
  -3   9   2    0.17    1.60
   3  -9  -2    4.59    1.28
   3   9  -1    7.45    1.52
   3  -9  -1   10.08    1.61
   3  -9  -1   10.67    1.63
  -3   9   1    8.76    1.37
  -3  -9   1   13.41    1.63
   3  -9   0    8.73    1.60
  -3  -9   0    8.84    1.41
   3  -9   0    7.50    1.55
  -3   9   0    6.23    1.61
   3  -9   1   85.21    4.70
  -3   9  -1   57.21    4.67
   3  -9   1   85.54    4.67
  -3  -9  -1   67.40    4.49
   3   9   1   93.23    4.82
   3  -9   1   78.63    4.66
   3   9   1   91.07    4.83
  -3   9  -1   82.32    4.96
   3  -9   2    7.10    1.12
   3  -9   2    9.19    1.38
  -3  -9  -2    7.03    1.33
   3   9   2    5.69    1.77
  -3   9  -2    4.76    1.48
   3   9   2    9.45    1.76
  -3   9  -2    5.50    1.28
   3  -9   2    7.04    1.10
   3  -9   3   20.99    1.63
  -3  -9  -3   18.82    1.57
   3   9   3   22.70    1.85
  -3   9  -3   17.95    1.56
  -3   9  -3   18.81    1.64
   4   0  -9   -0.30    1.26
   4   0  -9   -0.23    1.92
   4   0  -9   -0.82    1.74
   4   0  -9    1.99    1.77
   4   0  -9    1.83    1.92
   4   0  -8   12.10    1.95
   4   0  -8   12.26    2.60
   4   0  -8   13.50    2.32
   4   0  -8   14.17    2.44
   4   0  -8   15.62    2.38
   4   0  -7   -0.08    2.30
   4   0  -7    2.95    1.87
   4   0  -7   -0.60    2.11
   4   0  -7    1.00    2.31
   4   0  -7   -1.86    2.37
   4   0  -7   -0.82    2.08
   4   0  -6   14.16    4.23
   4   0  -6   12.29    2.12
   4   0  -6   14.72    3.50
  -4   0   6   17.77    3.90
   4   0  -6    8.43    4.10
   4   0  -6   14.31    2.42
   4   0  -6   14.34    2.49
   4   0  -6   15.02    2.56
   4   0  -6   19.89    2.58
   4   0  -6   13.09    2.20
   4   0  -5    0.31    2.56
  -4   0   5   -0.46    2.46
   4   0  -5    1.49    3.53
   4   0  -5    0.74    3.23
   4   0  -4 1708.73   92.53
   4   0  -4 1709.70   92.94
   4   0  -4 1694.61   92.92
  -4   0   4 1707.37   93.26
   4   0  -3   -1.80    2.77
   4   0  -3   -1.35    2.54
   4   0  -2 6591.74  352.47
   4   0  -1    0.85    1.76
  -4   0   0   94.13    5.85
   4   0   0  109.88    6.12
   4   0   1    0.40    1.70
  -4   0  -2  424.64   21.31
  -4   0  -2  404.36   21.20
  -4   0  -3   -2.03    2.17
  -4   0  -3   -1.12    1.89
  -4   0  -3   -0.21    2.06
  -4   0  -3   -1.47    2.28
   4   0   3    1.40    1.13
  -4   0  -3   -0.48    1.67
  -4   0  -3   -1.06    2.14
   4   0   3    2.01    2.37
  -4   0  -4  106.93    7.19
  -4   0  -4   97.44    7.00
  -4   0  -4   96.94    6.91
  -4   0  -4   93.98    7.05
  -4   0  -4  101.48    6.61
   4   0   4  103.97    6.94
  -4   0  -4   98.78    5.98
  -4   0  -4  102.94    7.43
  -4   0  -5    0.37    2.87
  -4   0  -5    2.40    2.88
  -4   0  -5    0.81    2.18
  -4   0  -5   -2.11    2.91
  -4   0  -5    1.12    2.26
  -4   0  -5   -0.32    2.14
  -4   0  -6  113.89    6.78
  -4   0  -6  103.84    6.63
  -4   0  -6  122.00    6.71
  -4   0  -6  103.70    6.78
  -4   0  -6   90.71    8.51
  -4   0  -6  106.83    6.76
  -4   0  -6  107.77    6.96
  -4   0  -6  106.84    7.01
  -4   0  -7   -1.14    1.77
  -4   0  -7    0.45    2.25
  -4   0  -7   -0.99    3.65
  -4   0  -7    0.71    2.42
  -4   0  -7    0.12    2.05
  -4   0  -7    0.86    2.46
  -4   0  -8   51.93    4.02
  -4   0  -8   50.22    3.55
  -4   0  -8   44.16    3.60
  -4   0  -8   43.88    3.74
  -4   0  -8   39.44    5.19
  -4   0  -9   -0.76    1.61
  -4   0  -9   -0.82    1.94
  -4   0  -9    3.17    1.93
  -4   0 -10   21.31    1.86
  -4   0 -10   21.73    1.88
   4   1 -10    5.37    1.47
   4  -1  -9   22.42    2.14
   4   1  -9   18.76    2.48
   4  -1  -9   22.43    2.42
   4   1  -9   23.76    2.52
   4   1  -9   20.67    2.44
   4   1  -8    3.00    3.76
   4   1  -8   -0.50    3.48
   4  -1  -8    5.29    2.04
   4   1  -8    6.21    2.23
   4  -1  -8    7.99    2.08
   4   1  -8    6.60    2.00
   4   1  -8    5.15    2.21
   4  -1  -8    4.46    2.15
   4   1  -8    2.69    2.78
   4  -1  -8    5.78    2.07
   4   1  -8    5.31    2.21
   4  -1  -8    5.26    1.73
   4  -1  -7 1076.09   62.68
   4   1  -7 1089.32   62.72
   4   1  -7 1114.01   62.84
   4  -1  -7 1177.72   62.85
   4  -1  -7 1204.75   62.91
   4   1  -7 1099.06   62.66
   4  -1  -7 1150.84   62.97
   4   1  -7 1165.26   63.01
   4   1  -7 1249.36   62.63
   4  -1  -7 1180.51   62.60
   4   1  -7 1210.82   62.87
   4  -1  -7 1263.17   62.83
   4   1  -6    0.79    2.35
   4  -1  -6    0.80    2.23
   4   1  -6    0.74    2.27
   4  -1  -6    1.69    2.17
   4   1  -6    0.45    3.26
   4  -1  -6    0.12    1.95
   4   1  -6   -0.59    1.66
   4  -1  -6    1.32    2.04
   4   1  -6    0.90    2.11
   4   1  -6   -0.20    1.64
   4  -1  -6    0.81    1.99
   4   1  -6    1.74    2.07
   4   1  -6    1.29    2.14
   4  -1  -6    0.12    2.07
   4   1  -6   -1.51    4.38
   4   1  -6    4.03    3.76
   4   1  -5  234.05   15.00
   4   1  -5  221.73   15.25
   4  -1  -5  234.64   14.71
   4  -1  -5  223.59   14.66
   4   1  -5  240.80   15.53
   4   1  -5  235.20   13.20
   4  -1  -5  236.15   13.19
   4  -1  -5  228.81   13.30
  -4   1   5  218.37   15.22
  -4  -1   5  255.88   15.72
   4   1  -5  238.65   13.27
   4  -1  -5  246.63   13.33
   4   1  -5  236.74   13.37
   4  -1  -4    9.46    1.93
   4   1  -4    1.18    2.60
  -4   1   4    5.56    1.81
   4   1  -4   11.20    3.26
   4  -1  -4    5.13    2.63
   4  -1  -4    9.47    2.84
   4   1  -4    7.78    3.26
  -4  -1   4    6.62    2.69
   4   1  -3   20.86    3.17
   4   1  -3   18.29    3.34
   4  -1  -3   20.39    2.94
   4   1  -3   21.66    3.49
   4  -1  -3   20.02    2.89
  -4  -1   3   20.10    2.82
   4  -1  -3   16.84    2.07
  -4   1   3   19.39    2.33
  -4   1   2  570.76   30.62
  -4   1   2  571.75   30.44
   4   1  -2  538.54   30.96
  -4  -1   2  548.40   30.24
  -4  -1   2  559.88   30.85
  -4   1   1  883.59   46.33
   4   1  -1  851.27   46.75
  -4  -1   1  832.94   46.39
   4   1   0 2189.27  118.29
  -4   1   0 2197.28  118.12
   4   1   0 2229.83  118.30
  -4  -1   0 2196.58  118.30
  -4  -1  -1 9445.94  510.84
  -4  -1  -1 9405.58  510.19
  -4   1  -1 9413.79  510.64
   4   1   1 9999.00  510.66
   4   1   1 9578.81  510.63
  -4  -1  -1 9794.84  510.84
  -4   1  -2  185.13   10.72
  -4  -1  -2  167.27   10.36
  -4   1  -2  185.91   10.69
  -4   1  -2  171.05   10.29
   4   1   2  176.59   10.31
  -4   1  -2  176.22   10.59
  -4  -1  -2  169.79   10.33
  -4  -1  -2  174.20   10.23
  -4   1  -2  165.93   10.40
  -4  -1  -2  155.41   10.46
  -4   1  -3   40.50    4.35
  -4   1  -3   43.39    4.38
  -4  -1  -3   45.68    4.10
  -4  -1  -3   42.57    3.85
  -4  -1  -3   38.14    4.09
   4   1   3   46.29    4.19
  -4  -1  -3   42.17    3.73
  -4   1  -3   35.35    3.82
  -4  -1  -3   39.80    3.78
  -4  -1  -3   41.72    3.70
  -4   1  -3   40.70    3.37
   4   1   4    8.34    3.32
  -4   1  -4    8.03    1.64
  -4   1  -4    7.89    2.85
  -4  -1  -4    5.36    2.35
  -4  -1  -4    8.22    2.62
  -4   1  -4   10.58    3.08
  -4  -1  -4    3.15    1.93
  -4   1  -4    9.05    1.92
  -4  -1  -4    6.81    2.20
  -4  -1  -4    8.79    1.34
  -4   1  -4    7.01    2.15
  -4   1  -4    9.06    3.19
  -4  -1  -5   64.50    4.26
  -4  -1  -5   59.99    4.22
  -4   1  -5   71.29    6.35
  -4  -1  -5   60.11    4.30
   4   1   5   59.64    5.58
  -4   1  -5   58.38    4.48
  -4  -1  -5   59.59    4.39
  -4  -1  -5   63.68    4.16
  -4   1  -5   67.86    4.13
  -4   1  -5   57.65    4.31
  -4   1  -5   63.00    6.27
  -4  -1  -5   71.55    4.23
  -4  -1  -5   67.88    5.83
  -4   1  -5   65.93    6.17
  -4  -1  -5   67.37    5.64
  -4   1  -5   59.66    4.50
  -4   1  -5   57.22    4.20
  -4  -1  -5   52.28    4.30
  -4   1  -6   52.36    4.51
  -4  -1  -6   55.80    4.44
  -4  -1  -6   53.78    5.87
  -4   1  -6   61.67    6.47
  -4   1  -6   61.49    4.71
  -4  -1  -6   51.23    4.48
  -4   1  -6   65.99    4.39
  -4  -1  -6   61.65    4.23
  -4   1  -6   55.60    4.12
  -4   1  -6   58.32    4.18
  -4   1  -6   54.40    4.47
  -4  -1  -6   50.95    4.23
  -4  -1  -6   67.06    4.26
  -4  -1  -6   63.22    4.37
  -4   1  -6   55.38    4.14
  -4  -1  -6   67.11    4.41
  -4   1  -6   63.71    6.54
  -4   1  -6   58.47    6.53
  -4  -1  -7  108.75    6.66
  -4   1  -7  115.06    6.54
  -4   1  -7  102.38    6.49
  -4  -1  -7  101.98    8.40
  -4   1  -7  101.42    8.90
  -4  -1  -7  116.11    6.61
  -4  -1  -7  102.98    6.53
  -4   1  -7   99.09    6.46
  -4   1  -7  100.03    6.80
  -4  -1  -7  100.07    6.69
  -4   1  -7  102.95    6.62
  -4  -1  -7   92.07    6.47
  -4   1  -8    1.97    3.04
  -4  -1  -8    4.87    1.90
  -4   1  -8    3.34    1.82
  -4   1  -8    3.48    2.33
  -4  -1  -8    4.35    2.21
  -4   1  -8    1.79    2.22
  -4  -1  -8    0.09    2.32
  -4   1  -9    0.66    1.50
  -4  -1  -9   -0.27    1.71
  -4   1  -9    1.54    1.88
  -4   1  -9   -0.35    2.47
  -4  -1  -9    1.36    1.97
  -4   1  -9    0.77    1.88
  -4  -1 -10    5.35    1.28
  -4  -1 -10    5.02    1.17
  -4   1 -10    4.79    1.28
   4   2 -10   53.91    3.47
   4   2  -9   36.37    2.84
   4   2  -9   31.78    4.49
   4   2  -9   26.62    2.77
   4   2  -9   30.29    2.79
   4   2  -9   39.09    4.82
   4  -2  -9   32.59    2.65
   4   2  -9   32.73    4.04
   4   2  -8  133.71   10.61
   4  -2  -8  131.35    8.06
   4   2  -8  124.42   10.19
   4   2  -8  131.45    8.22
   4  -2  -8  147.05    8.03
   4   2  -8  148.39    8.14
   4   2  -8  119.98   10.45
   4   2  -8  118.97    8.15
   4   2  -7  378.28   25.86
   4  -2  -7  422.34   23.17
   4  -2  -7  451.17   23.01
   4   2  -7  451.48   23.11
   4   2  -7  390.73   23.05
   4   2  -7  398.29   23.14
   4  -2  -7  383.59   22.94
   4  -2  -7  441.09   23.19
   4   2  -7  410.84   26.07
   4   2  -7  383.43   25.57
   4   2  -7  387.39   23.21
   4  -2  -7  435.93   23.26
   4  -2  -7  421.65   23.00
   4  -2  -7  407.26   22.85
   4   2  -7  438.55   22.95
   4   2  -6  164.92   12.61
   4   2  -6  158.46   12.50
   4   2  -6  161.21    9.70
   4  -2  -6  146.00    9.63
   4  -2  -6  169.79    9.54
   4   2  -6  164.18    9.61
   4   2  -6  162.37   12.07
   4   2  -6  167.78    9.72
   4  -2  -6  160.44    9.55
   4   2  -6  164.92    9.80
   4  -2  -6  168.31    9.81
   4  -2  -6  157.03    9.49
   4   2  -6  184.92    9.63
   4  -2  -6  156.33    9.46
   4  -2  -6  164.99    9.61
   4  -2  -6  169.43    9.69
   4   2  -6  162.71    9.69
   4   2  -5   85.96    8.46
   4  -2  -5   99.84    6.29
   4   2  -5   98.63    6.40
   4  -2  -5   86.72    6.09
   4  -2  -5  103.54    6.22
   4  -2  -5  102.88    6.13
   4   2  -5  102.36    6.22
   4   2  -5  102.09    8.42
   4   2  -5  114.44    6.40
   4  -2  -5   95.61    6.28
   4   2  -5   98.77    8.73
   4   2  -5  101.65    6.26
   4  -2  -5   99.69    6.22
   4  -2  -5  105.66    6.20
   4   2  -5  111.21    6.26
  -4   2   4    2.59    3.43
   4   2  -4    1.18    3.49
   4   2  -4    1.46    3.02
   4   2  -4    3.95    3.57
  -4  -2   3   59.60    4.23
   4   2  -3   59.63    5.48
   4  -2  -3   68.58    5.39
   4  -2  -3   65.59    3.95
   4   2  -3   62.30    5.28
   4   2  -3   76.37    6.15
   4   2  -3   75.48    5.98
  -4   2   3   67.66    5.35
   4  -2  -3   64.01    4.89
   4  -2  -2   43.37    4.20
   4  -2  -2   47.32    4.32
   4  -2  -2   47.65    3.01
   4   2  -2   49.75    4.55
   4   2  -2   47.55    4.58
   4   2  -2   48.67    4.62
   4  -2  -2   44.25    3.87
  -4   2   2   58.30    4.38
   4   2  -2   50.00    5.41
  -4  -2   1  728.63   36.80
   4  -2  -1  668.73   36.73
   4   2  -1  633.11   36.50
   4  -2  -1  647.46   36.48
  -4  -2   1  714.16   36.58
   4  -2  -1  692.45   36.79
  -4   2   1  692.70   36.38
   4   2  -1  673.25   36.90
   4   2  -1  602.54   36.03
  -4  -2   0   -0.36    2.15
   4  -2   0   -0.52    2.08
   4  -2   0    1.44    2.08
  -4  -2   0   -0.36    2.06
   4   2   0   -0.47    3.26
  -4  -2   0    1.55    2.18
   4   2   0    3.96    3.68
  -4   2   0    2.97    2.55
  -4  -2  -1 2326.31  127.26
   4   2   1 2284.89  126.95
  -4   2  -1 2273.73  126.84
  -4   2  -1 2406.28  127.17
  -4  -2  -1 2277.81  127.15
  -4   2  -1 2423.71  127.18
  -4  -2  -1 2427.98  127.15
   4   2   1 2420.38  127.09
  -4   2  -1 2365.34  127.09
  -4  -2  -1 2402.29  127.23
   4  -2   1 2379.28  127.07
  -4  -2  -2   94.80    6.99
  -4  -2  -2  110.35    7.24
  -4   2  -2   95.88    6.86
  -4   2  -2  106.79    7.39
  -4  -2  -2  104.49    6.75
  -4   2  -2  103.99    6.22
  -4   2  -2  108.89    6.90
   4   2   2   93.11    6.94
  -4  -2  -2  100.63    7.04
   4   2   2   93.43    5.97
  -4   2  -2  110.85    7.36
   4  -2   2   98.90    6.79
  -4  -2  -3   16.44    2.55
   4  -2   3   18.49    2.94
  -4   2  -3   19.27    3.68
  -4  -2  -3   16.21    1.75
   4   2   3   13.47    3.39
  -4  -2  -3   17.80    3.10
  -4   2  -3   18.07    3.23
  -4   2  -3   17.02    3.08
  -4   2  -3   14.35    3.65
  -4  -2  -3   17.35    3.10
   4   2   3   14.05    2.22
  -4  -2  -3   14.71    2.81
   4   2   4    9.19    3.45
  -4   2  -4    3.85    3.52
  -4  -2  -4    6.91    2.47
  -4   2  -4    3.71    1.60
  -4   2  -4    1.15    3.89
  -4  -2  -4    8.93    2.63
  -4  -2  -4   10.83    3.26
  -4   2  -4    6.55    3.08
   4  -2   4    5.85    2.47
  -4  -2  -4    5.77    1.51
  -4   2  -5   87.35    8.27
  -4   2  -5   92.94    8.38
  -4  -2  -5   87.60    5.84
  -4   2  -5   84.60    5.99
  -4  -2  -5   89.70    5.97
  -4   2  -5   77.53    7.78
  -4  -2  -5   98.92    7.35
  -4  -2  -5   98.75    5.83
  -4  -2  -5   92.18    5.88
  -4  -2  -5   99.34    5.86
  -4   2  -5   86.95    6.15
  -4   2  -5   99.75    5.80
  -4   2  -5   96.26    5.77
  -4   2  -5   89.58    6.04
  -4  -2  -6   43.13    3.66
  -4   2  -6   37.98    3.78
  -4  -2  -6   54.01    3.88
  -4   2  -6   40.08    3.82
  -4   2  -6   43.97    3.49
  -4  -2  -6   43.92    3.61
  -4   2  -6   37.58    3.63
  -4   2  -6   45.44    6.29
  -4   2  -6   47.31    6.17
  -4  -2  -6   39.56    3.92
  -4   2  -6   43.93    4.25
  -4   2  -6   44.17    3.66
  -4   2  -6   37.40    5.73
  -4  -2  -6   49.51    3.68
  -4  -2  -6   41.42    3.82
  -4  -2  -7    2.03    2.02
  -4   2  -7    3.03    2.33
  -4   2  -7    1.22    2.29
  -4  -2  -7    3.38    2.59
  -4   2  -7    3.39    1.88
  -4   2  -7    1.11    1.93
  -4   2  -7    0.57    3.42
  -4  -2  -7    1.64    2.11
  -4  -2  -7    2.61    2.47
  -4   2  -7    6.57    3.99
  -4   2  -7    1.65    3.68
  -4  -2  -8   12.64    2.53
  -4   2  -8   11.32    2.37
  -4   2  -8   11.52    2.31
  -4   2  -8    7.56    3.49
  -4   2  -8   10.79    2.08
  -4  -2  -8   10.79    2.14
  -4   2  -9   36.00    2.91
  -4  -2  -9   34.79    2.72
  -4   2  -9   43.50    2.95
  -4  -2  -9   42.01    3.02
  -4   2  -9   30.76    2.75
  -4   2  -9   36.83    4.36
  -4   2 -10   10.60    1.15
  -4  -2 -10    8.62    1.22
   4   3 -10    2.40    0.90
   4  -3  -9    5.49    1.53
   4   3  -9    2.71    1.67
   4   3  -9    1.42    3.16
   4   3  -9    4.63    3.13
   4   3  -9    6.52    1.53
   4   3  -9    6.67    2.66
   4   3  -8  251.23   17.02
   4   3  -8  275.13   17.41
   4   3  -8  249.84   17.09
   4  -3  -7  577.07   26.96
   4   3  -7  501.50   26.97
   4   3  -7  503.23   30.22
   4   3  -7  455.43   29.99
   4   3  -7  487.07   27.13
   4   3  -7  456.59   27.16
   4  -3  -7  479.50   27.09
   4  -3  -7  504.86   27.09
   4   3  -7  477.40   30.10
   4   3  -7  445.81   27.16
   4  -3  -7  463.65   26.93
   4   3  -6    1.59    2.14
   4  -3  -6    2.21    2.07
   4   3  -6    5.29    2.07
   4  -3  -6    3.12    1.88
   4  -3  -6    1.77    2.22
   4   3  -6    3.84    2.22
   4  -3  -6    6.14    2.33
   4   3  -6    5.23    2.22
   4  -3  -6    3.48    2.06
   4  -3  -5   12.43    2.26
   4   3  -5   12.04    2.38
   4   3  -5   14.41    2.48
   4  -3  -5    9.88    2.40
  -4   3   5   16.54    4.89
   4   3  -5   17.92    5.17
   4   3  -5   11.93    2.17
   4   3  -5   12.71    4.55
   4   3  -5   11.97    4.95
   4   3  -5   14.77    2.40
   4  -3  -5   11.02    2.20
   4  -3  -5   10.48    2.44
  -4  -3   4   26.36    3.99
   4  -3  -4   31.20    2.40
   4  -3  -4   26.71    3.68
   4   3  -4   31.35    2.65
   4   3  -4   32.33    4.96
   4   3  -4   20.09    4.83
   4   3  -4   28.88    2.89
  -4   3   4   26.33    4.92
   4  -3  -4   26.61    2.61
   4  -3  -4   25.80    4.07
   4   3  -4   29.26    2.72
   4  -3  -4   27.27    2.72
   4  -3  -4   28.30    2.75
   4   3  -4   28.26    4.72
   4   3  -4   26.55    4.90
   4  -3  -3    6.05    2.55
   4  -3  -3    3.23    3.20
   4   3  -3    3.35    3.45
   4   3  -3    4.73    3.93
  -4  -3   3    3.66    2.36
   4  -3  -3    2.07    1.26
  -4   3   3    4.48    3.81
   4   3  -3   -0.75    3.83
   4  -3  -3    3.01    1.24
   4   3  -2    5.30    2.26
  -4   3   2    8.58    3.52
   4   3  -2    7.71    3.92
  -4   3   2    7.85    3.11
   4   3  -2    6.27    2.99
   4   3  -2    4.19    2.85
  -4  -3   2    4.72    2.07
   4  -3  -2    7.59    3.04
   4  -3  -2    4.94    2.34
   4  -3  -2    4.94    2.77
   4  -3  -2    6.61    1.24
  -4  -3   2    4.79    2.65
  -4  -3   1  449.93   25.50
   4  -3  -1  458.84   25.61
  -4  -3   1  477.71   25.41
   4   3  -1  466.27   25.35
   4  -3  -1  445.87   25.23
   4  -3  -1  432.94   24.09
   4   3  -1  417.44   24.77
   4   3  -1  452.37   25.81
  -4   3   1  473.50   25.24
   4  -3  -1  421.45   24.71
   4   3  -1  427.03   25.42
  -4   3   1  443.98   25.12
   4  -3  -1  480.64   25.73
   4   3  -1  462.08   25.34
   4  -3   0   37.73    3.79
  -4  -3   0   34.29    3.90
   4  -3   0   32.58    3.64
   4  -3   0   34.25    2.48
  -4  -3   0   29.34    3.62
   4  -3   0   36.47    3.83
   4   3   0   35.71    5.11
   4   3   0   34.00    3.93
  -4   3   0   38.31    4.04
  -4   3   0   37.50    4.62
   4   3   0   35.37    4.73
  -4  -3  -1  293.90   17.35
   4  -3   1  278.00   16.89
  -4   3  -1  295.88   15.79
  -4  -3  -1  282.36   15.97
   4   3   1  283.44   17.37
  -4   3  -1  287.73   17.31
  -4   3  -1  293.05   16.84
  -4  -3  -1  292.25   17.43
   4   3   1  292.98   17.36
  -4   3  -1  311.06   17.00
   4  -3   1  272.78   17.10
   4   3   2    8.19    4.12
  -4   3  -2    4.84    3.07
  -4   3  -2    2.73    2.81
  -4   3  -2    4.16    1.79
  -4   3  -2    7.21    3.11
  -4  -3  -2    3.44    2.34
   4  -3   2    5.20    1.87
   4  -3   2    3.36    2.78
  -4   3  -2    5.84    1.29
  -4  -3  -2    4.37    1.46
  -4  -3  -2    5.94    2.78
  -4   3  -2    5.16    2.61
   4   3   2    6.22    4.01
  -4   3  -2    5.20    4.11
   4   3   3    5.33    4.45
  -4   3  -3    5.69    3.64
   4   3   3    8.53    4.03
  -4   3  -3    7.26    3.06
  -4   3  -3    6.39    1.57
  -4  -3  -3    1.26    2.64
   4  -3   3    3.79    2.97
  -4   3  -3    5.54    3.09
  -4   3  -3    6.43    3.76
  -4  -3  -3    8.09    1.67
  -4  -3  -4   -2.77    2.91
   4  -3   4   -0.71    3.68
   4   3   4    5.86    5.01
  -4   3  -4   -0.52    2.04
  -4  -3  -4   -0.82    2.76
  -4  -3  -4    0.33    1.61
  -4   3  -4    2.29    4.37
  -4   3  -4   -2.60    3.84
  -4   3  -4    2.69    3.85
  -4  -3  -4    1.25    1.69
  -4   3  -4   -1.39    2.35
  -4  -3  -4   -0.26    2.05
  -4   3  -4    1.37    4.40
  -4   3  -4    0.26    1.65
  -4   3  -4    1.22    2.40
   4   3   5   30.29    6.08
  -4  -3  -5   22.57    4.01
  -4   3  -5   20.39    5.06
  -4   3  -5   21.07    2.65
  -4  -3  -5   27.14    3.04
  -4   3  -5   19.75    2.74
  -4  -3  -5   25.67    2.66
  -4  -3  -5   25.81    3.27
  -4   3  -5   20.91    3.26
  -4   3  -5   25.36    2.88
  -4   3  -5   25.00    4.92
  -4   3  -5   25.66    5.40
  -4  -3  -6   95.33    5.84
  -4  -3  -6   89.46    5.93
  -4  -3  -6   96.44    5.92
  -4   3  -6   82.92    5.81
  -4   3  -6   88.90    5.70
  -4  -3  -6   81.03    5.97
  -4   3  -6   78.62    5.84
  -4   3  -6   89.50    5.77
  -4  -3  -7    1.06    2.48
   4  -3   7    3.04    4.14
  -4   3  -7    0.58    3.54
  -4   3  -7    4.35    2.12
  -4   3  -7    0.60    1.95
  -4   3  -7    1.35    1.86
  -4  -3  -7   -0.11    2.46
  -4   3  -7   -0.75    2.30
  -4  -3  -8   13.00    2.42
  -4   3  -8   13.06    2.09
  -4   3  -8    9.31    1.91
  -4   3  -9   56.87    3.55
  -4  -3  -9   62.76    3.74
  -4   3  -9   51.77    3.58
  -4   3  -9   50.74    4.99
   4   4  -9   23.06    2.02
   4   4  -8   -1.90    3.68
   4   4  -8    0.94    3.15
   4   4  -8    3.98    1.63
   4  -4  -8    3.38    1.79
   4   4  -8    0.48    3.33
   4   4  -8    1.21    1.81
   4  -4  -8    3.43    1.63
   4  -4  -7  271.37   14.42
   4   4  -7  242.48   17.26
   4  -4  -7  252.56   14.36
   4   4  -7  227.47   14.46
   4   4  -7  254.74   14.52
   4   4  -7  249.74   14.59
   4   4  -7  253.75   17.41
   4  -4  -7  269.79   14.48
   4   4  -7  262.71   17.66
   4   4  -6   87.68    5.77
   4   4  -6   83.64    8.62
   4  -4  -6   82.26    5.58
   4   4  -6   84.82    5.76
   4   4  -6   82.50    8.34
   4   4  -6   78.17    8.30
   4  -4  -6   84.99    5.46
   4  -4  -6   78.95    5.51
   4   4  -6   80.85    5.67
   4   4  -5   -0.60    4.79
   4  -4  -5    3.67    2.19
  -4   4   5    0.42    4.81
   4   4  -5    1.02    2.23
   4   4  -5    2.28    2.23
   4   4  -5   -0.13    2.33
   4   4  -5    3.13    1.97
   4  -4  -5    3.25    1.89
   4   4  -5   -1.19    4.59
   4  -4  -4   22.20    2.38
  -4  -4   4   26.52    3.89
   4   4  -4   25.22    2.95
   4  -4  -4   23.87    2.61
   4   4  -4   28.92    5.90
   4   4  -4   25.55    2.89
   4  -4  -4   27.40    4.92
   4   4  -4   36.11    5.76
   4   4  -4   21.79    5.15
   4   4  -4   20.95    2.78
   4  -4  -4   22.29    2.59
   4   4  -4   23.00    5.32
   4   4  -4   18.74    2.69
   4  -4  -4   27.45    2.56
   4  -4  -4   23.78    2.82
   4   4  -3  128.49   10.45
   4  -4  -3  145.35   10.57
   4  -4  -3  139.47   10.60
  -4  -4   3  140.99   10.20
   4  -4  -3  136.45    8.12
  -4   4   3  150.78   10.54
   4  -4  -3  131.74    9.67
   4   4  -3  137.61   10.50
   4  -4  -3  135.40    8.25
   4   4  -3  137.19   10.56
   4   4  -3  130.37   10.66
   4   4  -3  152.66    8.37
   4   4  -3  134.04    8.36
   4  -4  -2    5.06    1.41
  -4  -4   2    2.66    2.25
   4  -4  -2    3.36    3.13
  -4  -4   2    1.90    3.01
   4  -4  -2    2.80    2.67
   4  -4  -2    5.70    3.47
   4   4  -2    4.55    4.83
  -4   4   2    1.66    4.29
  -4   4   2    2.45    4.14
   4   4  -2    3.74    3.01
   4  -4  -2    1.01    1.36
   4   4  -2    0.36    3.49
   4   4  -2   -0.36    3.34
   4  -4  -1  104.61    5.95
  -4  -4   1   97.40    7.87
  -4  -4   1   99.56    5.89
   4  -4  -1   96.26    7.82
  -4  -4   1  103.95    7.59
   4  -4  -1   96.99    7.48
   4   4  -1   95.44    7.27
   4   4  -1   93.07    7.24
  -4   4   1   95.70    7.81
   4   4  -1  103.98    7.36
   4   4  -1   96.92    8.53
   4  -4  -1  102.03    6.91
  -4   4   1  101.43    8.06
  -4   4   0  107.77    8.68
   4   4   0  106.25    8.94
   4  -4   0  111.76    8.39
   4  -4   0  111.63    6.48
   4  -4   0   97.67    7.95
  -4   4   0  113.19    8.36
   4   4   0  110.20    8.16
   4   4   0  110.31    9.32
   4  -4   0  107.57    8.16
  -4  -4   0  117.62    8.54
  -4  -4   0  107.96    6.45
   4  -4   1 1485.51   79.34
  -4  -4  -1 1380.19   78.80
  -4   4  -1 1431.95   78.83
  -4   4  -1 1444.03   77.47
   4   4   1 1467.26   79.14
  -4   4  -1 1437.34   78.92
   4   4   1 1431.70   79.37
   4  -4   1 1488.87   77.68
   4   4   1 1388.07   79.31
  -4   4  -1 1447.27   79.35
   4  -4   1 1449.72   79.22
  -4  -4  -1 1497.68   79.61
  -4  -4  -1 1416.71   77.71
   4   4   2  103.75    8.62
  -4   4  -2   93.69    7.74
  -4   4  -2  104.78    8.30
  -4  -4  -2  105.82    8.37
  -4   4  -2  105.33    7.78
  -4   4  -2   96.93    8.82
   4   4   2  100.14    8.70
  -4   4  -2  109.64    5.95
  -4   4  -2   97.08    8.15
  -4  -4  -2   93.08    7.83
   4  -4   2   92.87    7.34
  -4  -4  -2   92.28    6.22
   4  -4   2  108.51    8.23
  -4  -4  -3  166.05    9.77
  -4  -4  -3  156.41   11.50
   4  -4   3  177.96   11.68
  -4  -4  -3  162.79    9.59
   4  -4   3  164.17    9.75
   4   4   3  177.10   12.52
  -4  -4  -3  164.13    9.61
  -4   4  -3  180.46   12.23
  -4   4  -3  179.29   11.54
  -4  -4  -3  154.61    9.57
   4  -4   3  165.88    9.77
  -4   4  -3  174.41    9.81
  -4   4  -3  169.54   12.08
  -4   4  -3  172.14    9.43
  -4  -4  -3  160.96   11.97
  -4   4  -3  166.72   11.68
  -4   4  -3  156.72    9.71
  -4   4  -4   78.15    7.69
  -4   4  -4   67.09    7.33
  -4  -4  -4   69.27    4.24
  -4   4  -4   55.32    4.23
   4   4   4   54.21    7.81
   4  -4   4   58.89    6.29
  -4  -4  -4   60.37    6.22
  -4  -4  -4   49.65    6.06
  -4  -4  -4   63.31    4.55
   4  -4   4   56.01    4.47
  -4   4  -4   57.27    4.32
   4  -4   4   57.38    4.41
  -4   4  -4   54.31    6.59
  -4  -4  -5   81.26    5.60
  -4   4  -5   83.72    5.49
  -4   4  -5   79.12    5.72
  -4  -4  -5   92.50    5.44
  -4  -4  -5   67.91    5.58
   4  -4   5   84.16    7.43
  -4  -4  -5   70.36    7.36
  -4   4  -6    2.76    2.17
  -4  -4  -6    4.16    2.62
  -4   4  -6    6.23    4.74
  -4   4  -6    5.64    4.66
  -4   4  -6   -1.20    3.61
  -4   4  -6    0.76    1.94
  -4  -4  -6    3.75    2.46
  -4  -4  -6    2.88    2.72
  -4  -4  -7    1.52    2.47
   4  -4   7   -4.98    4.82
   4   4   7    4.69    4.71
  -4  -4  -7    5.94    2.50
  -4   4  -7   -1.63    3.58
  -4   4  -7    3.28    1.77
  -4   4  -7    2.61    1.93
  -4   4  -8   17.28    2.04
  -4  -4  -8   16.25    2.36
  -4   4  -8   11.43    1.86
  -4  -4  -8   16.21    2.32
  -4   4  -8   19.13    3.49
  -4   4  -9   18.89    1.70
  -4  -4  -9   24.89    1.84
   4   5  -9    8.30    0.99
   4   5  -8   73.69    6.58
   4   5  -8   71.37    4.71
   4   5  -8   82.10    6.76
   4   5  -8   81.19    6.42
   4   5  -7   79.65    5.33
   4   5  -7   77.81    5.27
   4   5  -7   89.17    7.94
   4  -5  -7   81.42    5.15
   4   5  -7   67.68    5.02
   4   5  -7   83.25    7.78
   4  -5  -7   95.86    5.10
  -4  -5   7   72.50    6.64
   4   5  -7   61.58    7.17
   4   5  -6   11.31    4.67
   4   5  -6    3.45    2.08
   4  -5  -6    8.91    2.15
   4   5  -6    4.42    4.08
   4  -5  -6   12.12    1.89
   4   5  -6    6.53    4.32
   4   5  -6    8.99    2.33
  -4  -5   6    1.65    3.66
   4  -5  -6    7.89    2.38
   4   5  -5  141.80    8.17
   4   5  -5  139.62    8.09
   4  -5  -5  124.13    7.93
   4   5  -5  126.02   10.79
  -4   5   5  135.27   10.55
   4   5  -5  137.81   10.91
   4  -5  -5  140.80    8.05
  -4  -5   5  143.72   11.18
   4   5  -5  124.72   11.00
   4  -5  -5  149.25    7.77
   4   5  -5  134.42    8.04
   4   5  -5  138.13    8.17
   4   5  -4   10.95    6.10
   4  -5  -4   11.23    2.33
   4   5  -4   13.91    2.66
   4  -5  -4   14.80    1.95
   4   5  -4   13.99    2.56
  -4   5   4   16.61    5.69
   4  -5  -4   12.61    2.51
   4   5  -4   11.87    2.53
   4   5  -4   14.30    2.57
   4  -5  -4   12.58    2.04
   4  -5  -4   14.96    4.60
   4  -5  -4   14.99    2.42
   4  -5  -3   80.59    7.97
  -4  -5   3   75.51    7.32
   4  -5  -3   78.17    5.13
   4  -5  -3   78.15    7.09
   4  -5  -3   78.45    5.27
   4   5  -3   93.39    8.81
   4  -5  -3   69.04    7.73
   4   5  -3   73.67    7.57
   4   5  -3   78.23    7.66
  -4   5   3   84.10    8.44
   4  -5  -3   75.59    5.29
   4  -5  -3   71.66    5.25
   4   5  -3   79.14    5.57
   4   5  -3   81.78    8.14
   4   5  -3   81.43    5.33
   4  -5  -2    8.94    1.80
   4   5  -2   10.06    3.74
   4  -5  -2    5.46    1.78
   4  -5  -2    9.57    3.62
   4  -5  -2   13.45    4.19
  -4  -5   2    7.83    3.61
  -4   5   2    2.28    5.04
   4   5  -2   10.25    5.93
  -4  -5   2   11.06    2.28
   4  -5  -2    9.60    2.52
   4  -5  -2    8.93    4.31
   4   5  -2    9.57    2.03
   4   5  -2    5.42    2.67
   4  -5  -2    7.32    2.09
   4   5  -2    8.46    3.76
  -4  -5   2    7.51    2.28
   4  -5  -2    9.03    2.63
  -4   5   2    4.72    2.23
   4   5  -2    4.39    2.35
   4   5  -2    6.37    2.61
  -4  -5   1  375.47   21.35
   4  -5  -1  322.25   20.61
   4  -5  -1  347.62   18.97
  -4  -5   1  349.56   18.82
   4  -5  -1  363.10   21.49
   4  -5  -1  335.16   18.92
   4   5  -1  335.77   20.36
   4   5  -1  283.84   18.76
  -4  -5   1  358.89   18.84
   4  -5  -1  330.43   18.94
   4  -5  -1  356.62   18.77
   4   5  -1  320.27   18.80
  -4  -5   1  336.26   20.87
   4  -5  -1  331.06   18.75
  -4  -5   1  352.48   21.35
   4  -5  -1  338.06   21.32
   4   5  -1  376.19   19.23
  -4   5   1  346.06   19.13
  -4   5   1  354.72   21.19
   4   5  -1  352.07   21.72
  -4  -5   0  338.40   20.41
   4  -5   0  321.89   20.36
   4  -5   0  336.01   18.58
  -4  -5   0  327.23   18.41
   4   5   0  330.31   21.21
  -4   5   0  318.76   20.82
   4  -5   0  372.76   21.11
   4  -5   0  321.80   18.42
  -4   5   0  326.56   20.43
   4   5   0  326.76   20.20
   4  -5   0  322.16   18.39
  -4  -5   0  302.72   20.41
  -4  -5   0  328.67   18.42
  -4  -5   0  329.45   18.43
   4  -5   0  348.24   18.64
  -4  -5   0  327.89   18.41
   4  -5   0  341.97   20.77
  -4  -5   0  330.55   20.83
   4   5   0  352.97   18.73
  -4   5   0  337.64   18.74
   4   5   1  234.43   16.61
  -4   5  -1  257.48   16.71
   4  -5   1  246.64   13.95
  -4  -5  -1  248.38   13.76
  -4  -5  -1  253.72   15.39
   4  -5   1  258.18   16.01
  -4  -5  -1  224.00   13.52
  -4  -5  -1  240.98   13.75
   4  -5   1  239.17   13.94
   4   5   1  228.76   15.77
   4  -5   1  257.00   13.81
  -4   5  -1  232.44   13.52
  -4  -5  -1  244.97   13.71
   4   5   1  262.65   14.02
  -4   5  -1  246.64   14.04
  -4  -5  -1  263.71   16.36
   4  -5   1  229.73   15.71
  -4  -5  -1  244.78   13.81
  -4  -5  -1  242.30   16.22
  -4  -5  -2  315.81   20.75
   4   5   2  347.22   21.56
  -4   5  -2  347.65   21.46
  -4  -5  -2  334.33   18.38
   4  -5   2  321.80   18.53
  -4  -5  -2  303.59   18.23
   4  -5   2  313.58   20.64
  -4   5  -2  318.93   18.46
   4  -5   2  327.44   18.49
  -4   5  -2  360.82   18.15
  -4   5  -2  314.54   18.60
   4   5   2  367.49   18.59
  -4  -5  -2  291.45   20.72
  -4  -5  -2  332.29   18.26
  -4  -5  -2  320.69   18.36
   4  -5   2  320.92   18.54
   4  -5   3  216.31   15.74
   4   5   3  251.67   16.97
  -4  -5  -3  224.13   13.27
  -4  -5  -3  232.37   13.45
  -4  -5  -3  250.36   16.27
   4   5   3  244.85   16.53
  -4   5  -3  263.60   15.81
   4  -5   3  238.37   13.63
  -4  -5  -3  243.53   13.53
   4  -5   3  243.92   13.67
  -4   5  -3  242.74   13.78
  -4  -5  -3  248.17   13.54
   4  -5   3  237.98   13.66
  -4  -5  -3  218.53   16.10
  -4   5  -3  230.00   15.71
  -4   5  -3  226.21   13.69
   4   5   4   -1.07    6.42
   4  -5   4    0.90    2.38
   4   5   4   -2.23    5.98
   4  -5   4    0.34    2.53
  -4  -5  -4    1.81    3.88
  -4   5  -4    4.89    4.14
  -4   5  -4    6.02    2.29
   4  -5   4    5.65    2.34
  -4  -5  -4    5.30    2.45
  -4   5  -4    2.74    2.11
  -4   5  -4    4.62    2.22
  -4   5  -5    0.66    2.18
  -4   5  -5   -2.30    3.49
  -4   5  -5   -0.13    2.01
   4  -5   5    1.57    3.62
  -4  -5  -5    2.50    2.79
   4   5   5    5.73    5.78
  -4  -5  -5   -1.19    3.76
  -4  -5  -5    1.71    2.39
  -4   5  -6    1.85    2.09
   4  -5   6    0.26    1.95
  -4   5  -6    1.10    3.61
  -4  -5  -6    3.98    2.32
   4   5   6    4.61    4.73
  -4   5  -6   -0.49    1.87
  -4  -5  -6    3.16    2.48
  -4  -5  -6   -0.10    2.59
  -4  -5  -7   30.15    2.97
  -4   5  -7   30.40    2.64
   4   5   7   24.27    4.83
  -4   5  -7   28.46    4.35
  -4   5  -7   32.14    2.85
  -4  -5  -7   27.09    2.95
   4  -5   7   22.98    4.98
  -4   5  -8    0.39    1.29
  -4   5  -8    1.73    1.21
  -4  -5  -8    0.56    1.51
  -4  -5  -8    0.09    1.62
   4   6  -8    4.94    1.06
   4   6  -7    0.25    1.50
   4  -6  -7   -0.89    1.69
  -4  -6   7    0.31    1.34
   4   6  -7   -2.68    2.59
   4  -6  -6    9.44    2.40
   4   6  -6   15.24    2.26
  -4  -6   6    8.50    3.46
   4   6  -6    5.74    3.67
   4   6  -6   12.22    4.18
   4   6  -6   11.79    4.25
   4  -6  -6   13.78    2.27
  -4   6   5   57.62    7.00
   4   6  -5   59.53    6.81
   4   6  -5   49.33    4.15
   4  -6  -5   53.34    4.31
   4   6  -5   55.04    4.42
   4   6  -5   61.44    6.96
   4  -6  -5   67.25    4.33
  -4  -6   5   56.40    4.06
   4   6  -5   51.19    6.42
   4  -6  -4   16.03    2.21
  -4  -6   4   15.04    4.54
   4   6  -4   15.84    2.59
   4   6  -4   10.18    4.17
  -4   6   4   12.74    5.42
   4   6  -4   15.76    2.74
   4   6  -4   15.32    4.72
  -4  -6   4   15.98    2.72
   4  -6  -4   16.46    2.39
   4  -6  -4   16.94    2.36
   4   6  -4   14.13    2.43
   4   6  -4   19.74    6.01
   4   6  -4   19.22    4.34
   4  -6  -4   13.14    2.35
   4   6  -3   15.52    6.04
   4  -6  -3    7.56    2.51
   4  -6  -3   10.20    4.51
  -4   6   3    1.97    5.92
  -4  -6   3    4.38    3.18
  -4  -6   3    5.94    4.09
   4  -6  -3   13.31    4.90
   4  -6  -3   12.83    2.50
   4   6  -3   11.73    2.61
   4   6  -3    4.37    4.36
  -4  -6   3   15.26    2.77
   4  -6  -3   11.72    2.27
   4   6  -2  135.98    8.02
  -4   6   2  129.88    7.78
   4   6  -2  112.54    7.40
   4   6  -2  127.11   11.31
  -4  -6   2   94.99    7.40
   4  -6  -2  129.03    7.67
   4   6  -2  107.70    7.43
   4  -6  -2  128.82    7.39
  -4  -6   2  136.69    7.68
  -4  -6   2  102.48    7.42
   4  -6  -2  137.21    7.70
   4  -6  -2  128.90   10.77
  -4   6   2  154.80   10.95
   4   6  -1    6.74    6.61
   4  -6  -1    1.45    2.69
  -4  -6   1    1.84    2.37
   4   6  -1    2.53    2.92
  -4  -6   1    4.49    3.45
   4  -6  -1   -0.59    3.68
   4   6  -1    3.85    3.03
  -4   6   1   -1.85    5.06
   4   6  -1    4.79    4.30
   4   6  -1    0.17    2.45
  -4   6   1   -0.88    2.51
   4  -6  -1    1.23    1.79
   4  -6  -1    1.19    2.79
  -4  -6   1    2.62    2.35
   4   6  -1    3.31    4.58
  -4  -6   1   -0.12    2.69
  -4  -6   0   31.27    5.03
   4  -6   0   31.95    2.96
   4  -6   0   33.62    3.70
  -4  -6   0   33.04    3.28
  -4   6   0   34.52    6.13
   4   6   0   34.91    5.96
  -4  -6   0   34.13    3.39
  -4   6   0   26.22    3.03
  -4   6   0   26.18    3.64
   4   6   0   35.00    3.53
  -4  -6   0   32.69    4.99
   4  -6   0   31.87    5.34
  -4  -6   0   30.10    3.24
   4  -6   0   29.62    3.57
   4   6   1   41.80    7.64
  -4   6  -1   37.41    7.23
  -4  -6  -1   36.95    3.56
   4  -6   1   36.64    3.88
   4  -6   1   36.23    3.29
  -4  -6  -1   39.52    5.77
  -4   6  -1   31.23    6.04
   4   6   1   31.35    6.32
  -4   6  -1   36.86    3.90
   4   6   1   42.40    3.74
   4  -6   1   35.04    5.19
  -4   6  -1   29.99    3.00
  -4  -6  -1   38.57    3.49
  -4  -6  -1   31.85    3.47
   4  -6   1   35.86    3.89
   4  -6   2  622.33   38.15
  -4  -6  -2  659.49   35.55
   4  -6   2  677.84   35.70
  -4   6  -2  672.04   38.93
   4   6   2  642.58   38.74
  -4  -6  -2  615.42   35.35
  -4   6  -2  654.70   35.59
  -4   6  -2  660.66   37.84
   4   6   2  674.63   38.19
  -4  -6  -2  633.54   38.52
   4  -6   2  689.51   35.69
  -4  -6  -2  639.47   35.39
  -4  -6  -2  601.84   38.41
   4   6   2  637.62   35.72
  -4   6  -2  632.69   35.90
   4  -6   2  656.50   35.68
  -4  -6  -2  670.06   35.56
  -4  -6  -3   47.24    3.57
  -4  -6  -3   28.40    5.44
  -4   6  -3   36.49    3.55
   4   6   3   41.77    6.88
  -4   6  -3   47.69    5.81
  -4   6  -3   46.15    3.90
   4   6   3   47.32    7.62
   4  -6   3   40.75    3.77
  -4  -6  -3   43.98    3.69
   4  -6   3   38.57    5.86
  -4  -6  -3   44.42    6.06
   4  -6   3   44.77    3.86
  -4  -6  -3   41.23    3.66
  -4  -6  -3   39.40    3.23
  -4  -6  -4  204.34   11.63
  -4  -6  -4  194.50   14.57
   4   6   4  219.20   15.00
  -4   6  -4  195.33   13.76
  -4   6  -4  185.51   11.84
   4   6   4  190.97   14.91
   4  -6   4  207.61   11.85
  -4   6  -4  185.06   13.82
  -4  -6  -4  193.65   14.41
  -4   6  -4  205.10   11.90
   4  -6   4  214.64   14.43
  -4   6  -4  211.78   11.77
  -4  -6  -5   -1.54    2.40
  -4  -6  -5    1.93    2.64
  -4   6  -5   -0.15    1.90
   4   6   5   -0.51    4.98
   4  -6   5   -3.98    3.56
  -4   6  -5    2.89    3.24
   4  -6   5    2.71    2.06
   4   6   5    1.57    2.70
  -4   6  -5    1.90    1.90
   4  -6   6  204.62   13.24
   4  -6   6  167.89   10.27
  -4  -6  -6  176.00   10.22
  -4   6  -6  164.24   12.03
  -4   6  -6  179.14   10.28
  -4  -6  -6  194.88   10.32
  -4  -6  -6  168.43   10.26
   4   6   6  148.16   12.25
  -4   6  -6  191.65   10.45
  -4   6  -7    0.09    1.41
  -4   6  -7   -1.15    1.33
  -4  -6  -7   -1.11    1.53
  -4  -6  -7    4.02    1.80
   4   7  -7    0.88    0.89
   4  -7  -6    5.60    1.70
   4   7  -6    6.40    1.53
  -4  -7   6    5.64    1.48
   4  -7  -6    7.37    1.81
   4   7  -5   -0.10    1.78
  -4  -7   5   -0.42    3.09
  -4  -7   5    1.19    1.58
   4   7  -5    4.39    3.28
   4  -7  -5   -0.35    1.92
  -4  -7   4   26.71    4.84
   4   7  -4   12.85    4.09
   4  -7  -4   17.73    2.27
   4  -7  -4   14.78    2.00
   4  -7  -4   17.52    2.23
  -4   7   4   18.74    5.18
   4   7  -3    3.93    5.68
   4   7  -3    3.15    1.97
  -4  -7   3    2.95    2.40
   4  -7  -3    1.21    1.71
   4   7  -3    7.64    3.90
   4   7  -3    1.91    2.22
   4  -7  -3    0.26    1.56
   4  -7  -3    1.98    2.06
  -4   7   3    0.48    4.80
   4  -7  -3    1.00    2.11
  -4  -7   3   -2.70    3.82
  -4  -7   3    5.44    3.02
   4   7  -2   12.40    6.35
   4  -7  -2    4.73    2.38
  -4  -7   2    4.64    1.97
   4  -7  -2    7.39    1.82
  -4   7   2    5.40    5.07
  -4   7   2    0.48    2.27
   4   7  -2    6.62    2.46
  -4  -7   2    9.76    3.99
   4  -7  -2    5.54    3.18
  -4  -7   2    5.08    3.50
   4  -7  -2    6.24    4.42
   4   7  -2    2.73    3.43
  -4  -7   2    7.79    2.44
  -4  -7   2    6.62    2.06
   4  -7  -2    4.26    2.40
   4   7  -1  159.26   13.14
  -4   7   1  152.82   12.41
  -4  -7   1  157.23    9.26
   4  -7  -1  160.58    9.52
   4  -7  -1  167.82   12.42
  -4  -7   1  171.06   12.38
   4  -7  -1  147.46    9.31
   4   7  -1  166.19   11.41
  -4   7   1  170.36   12.38
   4   7  -1  166.14    9.80
  -4   7   1  155.96    9.75
  -4  -7   1  156.69    9.28
   4   7  -1  155.10    9.39
   4  -7  -1  154.07    9.19
  -4   7   1  149.43    9.22
   4   7  -1  149.70    9.38
  -4  -7   1  160.96    9.29
   4  -7  -1  171.21    9.56
  -4  -7   1  152.88   11.62
   4  -7  -1  162.56   11.73
  -4  -7   1  161.86    9.40
   4  -7  -1  146.06    9.18
   4  -7   0    6.49    1.77
  -4  -7   0    8.41    3.50
   4  -7   0    2.67    3.71
   4  -7   0    5.20    3.69
  -4  -7   0    3.15    3.96
  -4   7   0    2.27    1.94
   4   7   0    9.01    6.38
  -4   7   0    3.40    5.69
   4  -7   0    6.34    2.65
  -4  -7   0    5.41    2.28
  -4  -7   0    3.33    3.09
  -4  -7   0    4.80    2.32
  -4   7   0    9.75    5.00
   4   7   0    7.48    4.17
   4   7   0    3.62    2.96
   4  -7   0    5.69    1.93
  -4   7   0    9.50    2.84
   4   7   0    4.56    2.35
   4  -7   0    3.61    2.52
  -4  -7   0    4.63    2.27
   4   7   0    2.45    2.90
   4   7   1   16.67    6.77
  -4   7  -1   23.59    6.21
  -4  -7  -1   17.21    2.61
   4  -7   1   19.62    2.39
   4  -7   1   12.57    2.88
  -4  -7  -1   13.11    3.92
  -4  -7  -1   15.28    2.54
  -4   7  -1   13.80    4.98
   4   7   1   22.26    5.19
   4   7   1   17.99    3.41
  -4   7  -1   16.41    2.97
   4   7   1   14.78    2.64
   4  -7   1   12.12    4.08
  -4  -7  -1   13.99    4.42
   4  -7   1   11.16    3.90
   4  -7   1   17.35    2.82
  -4  -7  -1   18.17    2.68
   4   7   1   15.46    3.24
   4   7   2    7.53    6.10
   4  -7   2    4.25    4.07
  -4  -7  -2    0.35    2.32
   4  -7   2    1.76    1.88
   4  -7   2    0.38    2.43
  -4  -7  -2    1.23    3.27
  -4   7  -2    0.92    3.98
   4   7   2   -2.33    5.16
   4   7   2    2.48    3.21
   4  -7   2    2.19    2.39
  -4  -7  -2    0.12    2.24
  -4   7  -2   -2.21    2.54
  -4  -7  -2    0.76    1.97
  -4  -7  -2    3.11    3.53
   4  -7   2    1.65    3.86
   4   7   2   -0.13    3.03
   4  -7   3   12.19    2.49
  -4   7  -3   22.40    2.88
  -4  -7  -3   17.38    1.96
   4   7   3   13.71    3.31
   4   7   3   17.89    5.62
  -4   7  -3   13.83    4.14
   4  -7   3   19.98    2.48
   4  -7   3   20.12    4.63
  -4  -7  -3   17.52    4.53
  -4   7  -3   18.03    2.37
  -4  -7  -3   18.56    2.65
   4  -7   3   18.32    5.02
   4   7   3   13.89    6.40
  -4  -7  -3   21.55    2.71
   4  -7   3   15.58    2.62
   4   7   3   19.68    3.51
  -4   7  -4    8.72    1.90
  -4   7  -4    3.83    2.03
   4  -7   4    7.40    4.56
   4   7   4    7.81    4.88
   4  -7   4   10.53    3.99
  -4  -7  -4    6.59    3.48
   4  -7   4    7.55    1.98
  -4  -7  -4    6.99    2.04
   4   7   4    3.96    4.75
  -4   7  -5    1.01    1.55
  -4  -7  -5    5.57    2.28
   4   7   5    4.75    2.26
   4  -7   5    4.97    4.03
   4   7   5    3.14    2.20
  -4  -7  -5    4.86    1.90
   4  -7   5    9.46    3.21
   4  -7   5    5.28    1.71
  -4   7  -5    4.83    1.71
  -4   7  -6    0.68    1.25
  -4  -7  -6   -1.79    1.43
   4   7   6    1.57    1.13
   4   7   6    2.42    1.15
   4  -7   6    1.79    1.26
   4  -7   6    1.31    1.16
  -4  -7  -6    2.73    1.71
  -4  -7  -7   18.72    1.49
   4   8  -5    6.94    1.36
  -4   8   5    7.25    1.53
  -4  -8   5   10.28    1.12
   4  -8  -5   11.74    1.63
  -4   8   5   11.55    1.60
   4  -8  -5   14.75    1.50
  -4  -8   4    4.84    2.64
  -4  -8   4    5.68    1.57
   4  -8  -4    7.99    1.69
  -4  -8   4    5.49    1.39
   4   8  -4    9.17    1.63
  -4   8   4    2.32    1.75
   4   8  -3    1.16    1.81
   4  -8  -3   -0.29    1.68
   4  -8  -3    1.76    1.71
   4  -8  -3    0.95    1.25
  -4   8   3    2.76    1.77
  -4  -8   3   -4.17    3.22
   4   8  -3    1.89    1.70
   4  -8  -3   -0.08    1.66
  -4  -8   3    3.24    1.46
  -4  -8   3    1.38    1.85
   4   8  -2   22.84    5.66
  -4  -8   2   18.81    1.99
  -4  -8   2   22.08    3.84
  -4  -8   2   17.19    3.55
   4  -8  -2   22.44    2.45
   4   8  -2   24.81    2.62
  -4   8   2   12.89    2.04
   4  -8  -2   18.50    2.19
  -4   8   2   16.29    4.54
  -4   8   2   14.44    2.21
   4  -8  -2   16.05    2.01
  -4  -8   2   16.26    1.98
  -4  -8   2   20.25    2.51
   4  -8  -2   15.63    2.26
  -4  -8   2   17.88    1.96
   4   8  -1   15.08    5.61
  -4  -8   1   13.87    2.11
   4  -8  -1   11.48    3.24
  -4  -8   1   12.84    3.39
  -4  -8   1   13.08    3.71
   4  -8  -1   15.46    2.41
   4   8  -1   16.02    2.53
  -4   8   1   17.02    2.45
   4   8  -1   11.24    2.44
  -4   8   1    4.93    4.39
  -4   8   1   10.62    2.00
  -4  -8   1   14.27    2.36
   4  -8  -1   15.03    2.46
  -4  -8   1   17.73    2.18
   4   8  -1   15.65    2.48
   4  -8  -1   13.88    2.05
  -4  -8   0    4.43    2.59
  -4  -8   0   -1.55    3.39
   4  -8   0   13.15    3.77
  -4  -8   0    4.41    2.04
   4   8   0    9.65    5.61
   4  -8   0    5.34    2.18
   4   8   0    6.41    2.60
   4  -8   0    7.87    1.65
   4  -8   0    6.90    1.76
  -4  -8   0    6.20    2.05
   4  -8   0    7.24    2.32
   4   8   0    5.37    2.62
   4  -8   0    5.00    2.01
  -4  -8   0    7.06    2.13
  -4   8   0    6.11    4.22
   4   8   0   13.61    3.58
   4   8   0    7.42    2.23
  -4   8   0    4.67    2.31
  -4   8  -1  126.54    9.53
   4   8   1  129.46    9.45
   4  -8   1  116.62    9.54
  -4  -8  -1  135.47    7.57
   4  -8   1  128.02    7.62
   4  -8   1  125.28    7.48
   4   8   1  124.94    7.74
   4   8   1  138.06   10.67
  -4   8  -1  121.19    7.90
   4   8   1  107.17    7.56
   4  -8   1  123.56    7.61
   4   8   1  124.52    7.77
  -4  -8  -1  127.96    7.53
  -4  -8  -1  131.41    7.41
   4  -8   1  125.19    7.54
   4  -8   1  118.53    7.46
  -4  -8  -1  133.27   10.09
   4  -8   2   21.72    2.47
  -4  -8  -2   22.70    2.12
   4  -8   2   22.65    2.68
   4   8   2   19.95    3.19
   4   8   2   21.41    4.60
   4   8   2   22.63    3.19
   4  -8   2   27.06    2.40
   4  -8   2   19.50    3.97
  -4  -8  -2   24.91    4.57
  -4  -8  -2   20.82    2.07
   4  -8   2   21.53    2.13
  -4   8  -2   15.90    2.63
   4  -8   2   21.48    2.52
   4   8   2   15.58    5.72
   4   8   3   22.45    2.91
   4  -8   3   23.18    2.53
  -4  -8  -3   20.80    2.45
   4   8   3   24.51    2.95
  -4   8  -3   15.12    2.16
  -4   8  -3   28.25    2.48
   4  -8   3   19.53    2.03
   4  -8   3   14.97    1.77
   4  -8   3   20.47    2.17
   4  -8   3   19.72    2.04
   4  -8   3   22.17    3.83
  -4  -8  -3   20.23    3.88
  -4   8  -4    0.07    1.25
   4  -8   4    1.35    1.64
  -4  -8  -4   -0.11    1.81
  -4   8  -4   -0.32    1.35
   4  -8   4   -0.08    1.35
   4   8   4    3.18    2.00
   4   8   4    1.48    2.00
   4   8   5    1.65    1.14
   4  -8   5    0.31    1.07
  -4  -8  -5   -0.40    1.36
  -4   8  -5    0.35    0.94
   4   8   5    3.40    1.18
  -4   9   3    9.46    1.46
  -4   9   3   12.08    1.43
  -4  -9   3   11.07    1.19
   4   9  -3    7.27    1.14
   4  -9  -2    0.55    1.17
   4   9  -2    0.87    1.11
   4  -9  -2    0.73    1.16
  -4   9   2   -0.59    1.50
  -4   9   2    1.63    1.46
  -4  -9   2    2.28    1.27
   4  -9  -1   91.49    4.93
   4   9  -1   67.87    4.89
  -4  -9   1   97.54    4.92
  -4   9   1   65.85    4.82
   4  -9  -1   93.35    4.94
  -4   9   0   51.46    3.53
   4  -9   0   51.74    3.41
   4  -9   0   51.26    3.42
  -4  -9   0   53.88    3.33
   4  -9   1   38.32    2.49
   4  -9   1   37.63    2.54
  -4   9  -1   37.03    2.81
   4   9   1   36.34    2.75
   4  -9   1   37.82    2.55
   4   9   1   41.28    2.80
   4  -9   2   22.31    1.77
   4  -9   2   19.78    1.52
  -4   9  -2   20.05    1.89
   4  -9   2   18.38    1.51
   4   9   2   19.70    2.02
   4   9   2   21.23    2.07
   4  -9   3   -0.46    0.94
   4   9   3    1.02    1.26
   4   9   3    0.57    1.23
  -4   9  -3    1.21    0.84
  -4   9  -3   -0.03    0.72
   5   0  -9   -1.99    1.94
   5   0  -9   -1.70    1.73
   5   0  -9    0.45    1.90
   5   0  -9    2.46    1.31
   5   0  -8    1.08    1.55
   5   0  -8   -1.01    2.20
   5   0  -8    1.44    2.04
   5   0  -8    0.61    1.97
   5   0  -8   -1.55    2.23
   5   0  -7   -0.58    2.29
   5   0  -7    1.85    2.17
   5   0  -7    3.05    1.86
   5   0  -7   -1.72    2.25
   5   0  -7    0.15    2.26
   5   0  -7    0.12    2.01
   5   0  -6  343.03   22.24
   5   0  -6  346.52   21.51
   5   0  -6  365.57   20.01
   5   0  -6  345.14   19.97
   5   0  -6  364.72   22.27
   5   0  -6  334.52   20.01
   5   0  -6  399.29   20.09
   5   0  -6  339.22   20.11
   5   0  -6  381.81   19.81
  -5   0   5    0.91    2.55
   5   0  -5   -0.41    1.78
  -5   0   5   -1.15    2.24
   5   0  -5    0.43    1.93
   5   0  -5   -1.18    3.55
   5   0  -5   -0.90    2.37
   5   0  -5    0.78    3.53
   5   0  -4 2474.42  131.78
   5   0  -4 2372.02  131.22
   5   0  -4 2470.19  131.78
   5   0  -3    1.48    2.67
   5   0  -3    3.45    2.84
   5   0  -3   -0.47    1.77
  -5   0   3    0.13    0.44
   5   0  -2  405.83   23.46
   5   0  -2  443.46   23.46
   5   0  -1    0.86    2.19
  -5   0   0  211.48   11.13
   5   0   0  199.31   11.26
   5   0   0  224.41   11.42
   5   0   1    1.76    2.21
  -5   0  -1    0.38    2.18
  -5   0  -2 2229.03  113.13
  -5   0  -2 2126.43  113.12
  -5   0  -2 2276.90  113.16
   5   0   2 1919.05  112.62
   5   0   2 2104.30  112.88
   5   0   3   -1.91    2.47
  -5   0  -3   -0.20    2.13
  -5   0  -3    1.18    2.15
  -5   0  -3   -0.21    1.79
  -5   0  -3    1.17    2.21
  -5   0  -3    0.46    2.16
   5   0   3   -0.08    1.29
  -5   0  -3   -0.19    1.84
  -5   0  -3    1.35    1.43
  -5   0  -4 1824.14  101.56
   5   0   4 1889.85  102.36
  -5   0  -4 1965.51  102.83
  -5   0  -4 1894.39  102.75
  -5   0  -4 1941.04  103.05
  -5   0  -4 2014.64  102.84
  -5   0  -4 1900.74  102.44
  -5   0  -5   -0.47    1.60
  -5   0  -5    0.77    2.81
  -5   0  -5    0.69    2.27
  -5   0  -5    5.23    3.12
  -5   0  -5   -0.63    2.43
  -5   0  -5   -0.93    3.10
  -5   0  -5   -0.74    2.35
  -5   0  -5   -0.08    2.22
  -5   0  -5    0.36    2.06
  -5   0  -5   -0.73    1.63
  -5   0  -5   -0.84    2.15
  -5   0  -6   48.53    5.71
  -5   0  -6   43.41    3.36
  -5   0  -6   40.88    3.46
  -5   0  -6   41.61    3.94
  -5   0  -6   37.30    3.62
  -5   0  -6   41.44    3.68
  -5   0  -6   45.70    3.83
  -5   0  -7   -0.15    2.41
  -5   0  -7   -0.89    1.87
  -5   0  -7    3.86    2.36
  -5   0  -7    1.33    2.45
  -5   0  -7   -0.50    3.11
  -5   0  -8   16.41    2.77
  -5   0  -8   19.96    2.36
  -5   0  -8   14.00    2.51
  -5   0  -8   19.90    4.00
  -5   0  -8   22.93    2.72
  -5   0  -9   -0.16    1.55
  -5   0  -9   -0.39    1.89
  -5   0  -9    1.03    1.86
  -5   0 -10   22.94    1.79
  -5   0 -10   17.73    1.77
   5   1  -9   19.21    2.45
   5  -1  -9   22.27    2.63
   5   1  -9   22.92    2.59
   5   1  -9   27.36    2.63
   5  -1  -9   22.99    2.17
   5  -1  -8   46.11    3.79
   5   1  -8   40.85    3.63
   5   1  -8   36.22    5.55
   5   1  -8   56.96    6.25
   5   1  -8   52.49    3.95
   5  -1  -8   43.85    3.88
   5   1  -8   51.68    3.81
   5  -1  -8   50.85    3.72
   5  -1  -8   47.34    3.58
   5   1  -8   45.15    3.63
   5   1  -7  200.91   10.70
   5  -1  -7  197.00   10.63
   5   1  -7  185.29   10.69
   5  -1  -7  175.29   10.83
   5  -1  -7  182.63   10.98
   5   1  -7  170.90   10.99
   5  -1  -7  199.62   10.86
   5   1  -7  195.43   10.92
   5  -1  -7  172.91   10.74
   5  -1  -7  185.78   10.84
   5   1  -7  184.91   10.85
   5   1  -7  170.30   10.78
   5   1  -6   27.30    3.01
   5  -1  -6   31.01    2.92
   5  -1  -6   26.41    2.87
   5   1  -6   33.00    4.65
   5   1  -6   29.14    2.88
   5  -1  -6   27.34    2.77
   5   1  -6   22.03    2.49
   5  -1  -6   23.99    2.79
   5   1  -6   27.71    5.22
   5   1  -6   26.75    2.76
   5   1  -6   25.12    2.90
   5  -1  -6   23.59    2.94
   5  -1  -6   25.85    2.93
   5  -1  -6   26.09    2.82
   5   1  -6   25.08    2.92
   5   1  -6   33.39    5.46
   5   1  -5   37.55    5.52
   5  -1  -5   46.06    5.05
   5  -1  -5   52.61    3.63
  -5  -1   5   45.51    5.29
   5   1  -5   44.89    5.15
   5   1  -5   40.82    5.64
   5  -1  -5   53.85    5.31
   5  -1  -5   51.67    3.62
   5   1  -5   49.21    3.60
  -5   1   5   37.43    4.01
   5   1  -5   51.94    3.44
   5   1  -5   50.26    3.65
   5  -1  -5   49.73    3.45
   5   1  -5   45.31    3.71
   5  -1  -5   48.09    3.63
  -5  -1   4    2.82    2.25
   5   1  -4    2.09    2.77
   5   1  -4    1.42    3.37
   5  -1  -4    6.44    2.87
   5  -1  -4    4.20    2.70
   5   1  -4    2.84    3.24
   5   1  -3  976.96   55.09
   5  -1  -3 1019.15   54.79
  -5  -1   3 1015.31   54.97
   5  -1  -3 1038.30   54.11
  -5   1   3  946.42   54.01
   5   1  -3 1002.08   54.87
  -5   1   3  965.41   54.40
   5  -1  -3 1026.15   54.81
   5   1  -3 1046.94   55.20
   5   1  -2  748.32   40.22
  -5   1   2  746.20   39.34
   5   1  -2  723.49   39.99
   5  -1  -2  739.43   39.83
  -5  -1   2  710.51   39.30
  -5   1   2  706.75   39.67
   5   1  -2  705.20   40.14
   5   1  -1 1522.05   83.65
  -5   1   1 1583.78   83.15
   5   1  -1 1519.12   83.59
   5   1  -1 1515.70   83.47
  -5  -1   1 1561.57   83.31
   5   1   0 2617.72  137.59
  -5  -1   0 2710.38  137.63
  -5  -1   0 2441.52  137.53
  -5   1   0 2642.67  137.41
  -5   1   0 2465.94  137.33
   5   1   0 2530.86  137.56
  -5  -1  -1 1276.13   67.90
   5  -1   1 1298.03   68.49
  -5  -1  -1 1284.61   68.57
   5   1   1 1265.31   68.37
  -5   1  -1 1246.10   68.36
   5   1   1 1262.49   68.39
  -5   1  -1 1221.35   68.20
  -5  -1  -1 1276.77   68.60
  -5  -1  -2    1.01    2.41
  -5   1  -2    0.85    1.87
  -5  -1  -2    0.63    1.84
  -5   1  -2    0.73    1.84
  -5   1  -2    0.65    2.26
  -5   1  -2    0.40    2.50
  -5   1  -2   -0.20    2.38
  -5  -1  -2   -1.70    1.87
   5   1   2    0.72    2.84
  -5  -1  -2    4.81    2.03
  -5   1  -2   -1.11    1.77
  -5   1  -3   42.66    2.95
  -5  -1  -3   42.33    3.08
  -5  -1  -3   41.13    3.95
  -5  -1  -3   47.20    4.08
  -5   1  -3   44.79    4.18
  -5  -1  -3   44.40    3.97
  -5   1  -3   46.31    4.61
  -5  -1  -3   41.67    4.19
  -5   1  -3   41.13    4.52
  -5  -1  -3   36.86    3.92
   5   1   3   38.34    4.36
  -5  -1  -3   46.39    4.46
  -5   1  -3   45.06    3.78
  -5   1  -4   22.95    2.32
  -5  -1  -4   26.87    2.11
  -5  -1  -4   22.13    3.12
  -5   1  -4   28.87    2.97
  -5  -1  -4   21.12    3.03
  -5   1  -4   25.36    4.20
  -5   1  -4   23.45    3.20
  -5   1  -4   27.37    3.70
  -5  -1  -4   21.78    3.46
  -5  -1  -4   24.97    3.44
   5   1   4   20.72    4.11
  -5   1  -4   27.81    4.22
  -5   1  -5  378.43   22.05
  -5  -1  -5  423.09   23.89
  -5   1  -5  380.04   23.93
  -5  -1  -5  382.19   23.64
   5  -1   5  393.84   23.55
  -5   1  -5  372.19   23.27
  -5   1  -5  415.92   24.13
  -5   1  -5  387.31   22.19
  -5   1  -5  408.98   21.94
  -5  -1  -5  377.11   21.98
   5   1   5  365.11   23.16
  -5  -1  -5  392.23   22.14
  -5   1  -5  395.53   22.21
  -5   1  -5  371.04   21.98
  -5  -1  -5  432.75   22.00
  -5   1  -5  409.04   21.97
  -5   1  -5  402.78   24.08
  -5  -1  -5  469.86   22.12
  -5  -1  -5  414.52   21.92
  -5  -1  -5  393.14   21.95
  -5  -1  -6   75.58    5.29
  -5   1  -6   76.19    5.38
  -5   1  -6   79.58    7.33
  -5   1  -6   76.45    5.14
  -5  -1  -6   72.09    5.10
  -5   1  -6   69.92    5.44
  -5  -1  -6   73.49    5.26
  -5   1  -6   68.44    7.12
  -5  -1  -6   74.33    6.87
  -5  -1  -6   71.58    4.95
  -5   1  -6   74.05    4.93
  -5  -1  -6   82.36    5.20
  -5  -1  -6   84.69    5.11
  -5   1  -6   68.34    5.18
  -5  -1  -6   72.34    5.08
  -5   1  -6   69.97    4.85
  -5   1  -6   71.81    7.30
  -5   1  -7   24.36    2.56
  -5  -1  -7   22.47    2.57
  -5   1  -7   23.29    2.89
  -5  -1  -7   23.20    2.79
  -5  -1  -7   22.84    4.14
  -5   1  -7   17.29    4.29
  -5   1  -7   25.27    2.85
  -5  -1  -7   26.08    2.99
  -5   1  -7   22.72    3.13
  -5  -1  -7   20.29    2.90
  -5  -1  -8   15.74    2.25
  -5   1  -8   14.09    2.08
  -5   1  -8   11.32    2.49
  -5  -1  -8   15.17    2.50
  -5   1  -8   12.59    3.69
  -5   1  -8   14.84    2.43
  -5  -1  -8   15.01    2.57
  -5  -1  -9   24.94    2.47
  -5   1  -9   19.81    2.50
  -5   1  -9   20.26    3.46
  -5   1  -9   23.36    2.19
  -5  -1  -9   28.47    2.49
  -5   1  -9   23.85    2.39
  -5  -1 -10    1.95    1.22
  -5   1 -10    1.32    1.09
   5   2 -10    1.37    1.13
   5   2  -9   -2.61    3.01
   5   2  -9    1.45    1.68
   5  -2  -9    1.26    1.50
   5   2  -9    0.37    2.96
   5   2  -9   -3.64    1.93
   5   2  -8    7.30    2.13
   5  -2  -8    3.25    2.00
   5   2  -8    4.86    3.72
   5  -2  -8    6.51    1.86
   5   2  -8    9.70    4.13
   5   2  -8    5.37    2.17
   5  -2  -8    4.58    2.22
   5   2  -8    6.99    3.28
   5   2  -8    7.15    2.17
   5   2  -7   10.93    4.63
   5  -2  -7   13.88    2.29
   5  -2  -7   16.83    2.30
   5   2  -7   14.65    2.43
   5   2  -7    9.97    2.47
   5  -2  -7   11.91    2.30
   5  -2  -7   10.74    2.47
   5   2  -7    8.70    2.28
   5  -2  -7   13.58    2.04
   5   2  -7    6.41    2.35
   5  -2  -7   17.13    2.57
   5   2  -7   13.51    2.48
   5   2  -7   11.54    4.61
   5   2  -7    6.76    4.06
   5   2  -6  244.65   17.91
   5   2  -6  252.86   17.94
   5  -2  -6  249.98   15.14
   5  -2  -6  296.27   15.00
   5   2  -6  290.19   15.08
   5   2  -6  260.47   17.56
   5   2  -6  280.71   15.19
   5  -2  -6  258.67   15.00
   5  -2  -6  271.71   15.20
   5   2  -6  259.68   15.25
   5  -2  -6  247.08   14.88
   5   2  -6  275.86   14.93
   5  -2  -6  252.54   15.02
   5  -2  -6  282.44   15.12
   5   2  -6  265.34   15.12
   5   2  -6  247.54   15.11
   5   2  -5  217.23   12.65
   5  -2  -5  229.87   12.76
   5   2  -5  216.83   12.84
   5  -2  -5  217.61   12.76
   5  -2  -5  228.62   12.77
   5  -2  -5  223.92   12.55
   5   2  -5  221.75   12.62
   5   2  -5  212.26   14.84
   5   2  -5  197.65   15.04
   5   2  -5  201.58   15.05
   5  -2  -5  220.61   12.68
   5  -2  -5  222.31   12.67
   5   2  -5  246.07   12.58
   5   2  -5  238.90   12.82
   5  -2  -5  210.14   12.66
   5   2  -4   13.92    3.81
  -5  -2   4    9.00    2.93
  -5   2   4   16.71    3.71
   5   2  -4    6.73    3.19
   5  -2  -4   13.55    1.63
   5   2  -4    9.87    4.02
   5  -2  -3  183.41   11.96
  -5  -2   3  190.48   12.12
   5   2  -3  183.58   12.60
   5   2  -3  199.70   12.75
  -5   2   3  199.26   11.88
   5  -2  -3  207.40   10.94
   5   2  -3  180.52   11.89
   5  -2  -2  798.45   43.77
   5   2  -2  755.50   44.08
   5  -2  -2  839.01   44.15
  -5  -2   2  775.48   43.56
   5   2  -2  766.20   44.11
   5   2  -2  806.87   44.20
  -5   2   2  825.46   43.54
   5   2  -2  750.73   43.57
   5  -2  -2  809.71   42.82
  -5  -2   1  140.28    8.69
  -5  -2   1  143.96    8.52
   5   2  -1  145.17    8.96
  -5   2   1  144.10    8.65
   5   2  -1  148.97    9.58
   5   2  -1  126.20    8.22
   5  -2  -1  137.99    8.73
   5  -2  -1  139.27    7.80
   5  -2  -1  145.71    9.00
  -5  -2   0  184.31   10.69
   5   2   0  169.20   10.69
   5  -2   0  181.63   10.56
   5   2   0  167.61   10.69
  -5   2   0  170.27   10.51
  -5  -2   0  175.74   10.64
  -5  -2   0  168.06   10.54
   5   2   0  174.33   11.03
  -5   2   0  168.30   10.42
   5  -2   0  175.20   10.55
  -5  -2   0  178.72   10.71
  -5   2  -1 1307.96   70.41
  -5  -2  -1 1364.58   70.52
   5  -2   1 1236.79   70.27
  -5   2  -1 1311.45   70.19
   5   2   1 1266.03   70.31
  -5  -2  -1 1248.76   70.51
  -5   2  -1 1335.58   69.90
  -5  -2  -1 1253.80   70.46
  -5  -2  -1 1307.39   70.62
  -5   2  -2  153.79    9.55
  -5  -2  -2  156.14   10.47
  -5   2  -2  160.73   10.09
   5   2   2  162.25   10.24
  -5   2  -2  164.02   10.17
  -5  -2  -2  158.07   10.41
  -5  -2  -2  169.64   10.53
  -5  -2  -2  164.01   10.05
   5  -2   2  157.79    9.97
  -5  -2  -2  160.78   10.34
  -5  -2  -2  166.57    9.13
  -5   2  -2  166.87   10.58
  -5   2  -2  155.87   10.48
  -5   2  -3  649.77   37.09
   5   2   3  702.50   37.03
  -5  -2  -3  639.77   37.50
  -5   2  -3  629.07   37.29
  -5  -2  -3  639.38   37.38
  -5  -2  -3  635.37   36.85
   5  -2   3  638.83   36.92
  -5   2  -3  669.22   35.90
  -5  -2  -3  667.50   36.04
  -5   2  -3  741.89   37.95
  -5  -2  -3  661.19   37.34
  -5   2  -3  735.69   37.92
   5   2   4 1782.60   94.79
  -5   2  -4 1697.85   93.67
  -5  -2  -4 1657.07   95.19
  -5   2  -4 1841.88   95.95
  -5  -2  -4 1957.10   95.26
  -5  -2  -4 1679.82   95.27
  -5  -2  -4 1723.92   95.59
  -5   2  -4 1672.34   95.47
  -5   2  -4 1854.76   95.94
  -5  -2  -4 1757.81   93.81
  -5  -2  -5  258.94   13.90
  -5   2  -5  257.48   16.55
  -5   2  -5  237.63   15.27
  -5   2  -5  226.65   13.75
  -5  -2  -5  224.01   13.86
  -5   2  -5  227.38   14.01
  -5   2  -5  254.10   13.75
  -5   2  -5  236.51   14.11
  -5  -2  -5  235.43   13.85
  -5  -2  -5  236.38   15.42
  -5   2  -5  247.53   16.09
  -5   2  -5  269.43   16.69
  -5  -2  -5  288.99   13.87
  -5  -2  -5  231.28   13.81
  -5  -2  -5  275.23   13.94
  -5   2  -5  236.30   13.94
  -5   2  -5  250.44   13.82
  -5  -2  -6    0.95    2.71
  -5   2  -6   -0.89    2.37
  -5  -2  -6    1.37    1.98
  -5   2  -6   -2.21    2.67
  -5   2  -6    0.89    1.87
  -5   2  -6    0.14    2.43
  -5  -2  -6    2.99    2.29
  -5   2  -6   -1.60    4.57
  -5   2  -6    1.07    4.30
  -5  -2  -6    0.85    2.66
  -5  -2  -6    0.33    2.13
  -5   2  -6   -1.66    2.80
  -5   2  -7    5.05    2.33
  -5  -2  -7    4.35    2.54
  -5   2  -7    3.38    3.65
  -5   2  -7    5.28    2.45
  -5  -2  -7    2.69    2.04
  -5   2  -7    1.53    1.84
  -5   2  -7    4.60    2.39
  -5  -2  -7    3.67    2.02
  -5   2  -7    3.26    1.82
  -5  -2  -7    3.08    2.48
  -5   2  -8   16.30    2.48
  -5  -2  -8   17.05    2.71
  -5  -2  -9   -0.50    1.79
  -5   2  -9    0.05    1.65
  -5   2  -9    1.64    2.35
  -5   2  -9    1.34    1.65
  -5  -2  -9    3.22    1.42
  -5   2  -9    2.96    1.32
  -5   2 -10    0.73    0.82
  -5  -2 -10    1.00    0.97
   5   3 -10   26.44    1.84
   5   3  -9   54.54    4.11
   5  -3  -9   73.36    4.15
   5   3  -9   61.04    5.92
   5   3  -9   62.15    4.20
   5   3  -9   72.21    6.05
   5   3  -8    0.53    3.82
   5   3  -8   -0.53    3.65
   5   3  -8   -2.05    3.55
   5   3  -7    2.51    4.52
   5   3  -7    3.43    1.92
   5   3  -7    1.83    3.76
   5   3  -7    1.25    4.25
   5  -3  -7    0.52    1.88
   5   3  -7    1.78    2.09
   5  -3  -7   -0.36    1.80
   5   3  -7   -0.30    2.19
   5  -3  -7    1.67    2.00
   5   3  -7    1.55    2.30
   5   3  -6   -1.50    2.06
   5  -3  -6    1.91    1.85
   5  -3  -6    0.10    2.19
   5   3  -6   -0.86    2.10
   5  -3  -6   -1.07    2.12
   5   3  -6    0.76    2.28
   5  -3  -6   -1.75    1.99
   5   3  -6   -0.79    2.12
   5  -3  -6    1.98    2.25
   5   3  -5    2.83    2.16
   5  -3  -5    3.57    2.09
   5   3  -5    3.96    2.40
   5  -3  -5    2.01    2.12
   5   3  -5    5.02    4.72
   5  -3  -5    3.56    1.79
   5   3  -5    2.36    1.95
   5   3  -5    2.77    2.18
   5   3  -5    3.92    4.58
   5  -3  -5    2.14    2.30
   5   3  -5   -0.54    3.84
   5  -3  -5    5.57    2.06
   5  -3  -4   13.23    3.23
   5   3  -4   15.61    2.15
   5   3  -4   12.52    4.27
   5   3  -4   17.93    4.27
   5   3  -4   12.35    2.28
  -5   3   4   14.68    4.42
   5  -3  -4   11.52    2.03
   5  -3  -4   12.69    2.17
  -5  -3   4   21.55    3.63
   5  -3  -4   14.92    1.82
   5   3  -4   16.55    2.28
   5   3  -4   13.72    4.57
   5   3  -4   20.30    4.28
   5  -3  -4   16.12    2.33
  -5   3   3   73.51    6.11
   5   3  -3   68.02    6.26
   5  -3  -3   55.59    5.24
   5   3  -3   66.00    6.34
   5   3  -3   63.17    6.22
   5  -3  -3   61.99    3.99
  -5  -3   3   70.35    5.85
   5  -3  -3   62.75    4.05
   5  -3  -2  355.95   19.69
  -5  -3   2  388.42   21.40
   5  -3  -2  367.76   19.76
   5  -3  -2  362.28   21.46
   5  -3  -2  392.94   21.67
   5   3  -2  364.47   20.20
  -5   3   2  382.00   20.98
   5   3  -2  346.94   21.71
  -5   3   2  354.33   20.54
   5   3  -2  337.45   21.08
   5  -3  -2  349.30   20.94
   5   3  -2  332.18   21.26
  -5  -3   2  373.91   20.87
   5   3  -2  345.79   21.30
   5  -3  -1  671.79   36.66
  -5  -3   1  716.64   38.27
   5  -3  -1  695.53   38.20
   5  -3  -1  730.10   38.42
   5   3  -1  687.06   37.93
   5  -3  -1  678.07   37.86
   5   3  -1  632.40   37.28
  -5   3   1  711.35   37.77
   5   3  -1  654.26   38.31
   5   3  -1  673.91   37.98
  -5   3   1  683.71   37.64
   5  -3  -1  653.95   37.33
   5   3  -1  706.74   37.94
  -5  -3   1  705.62   38.04
  -5  -3   0  165.87   10.96
   5  -3   0  171.24   10.75
  -5  -3   0  169.25    9.46
   5  -3   0  173.60   10.75
  -5  -3   0  171.46   10.92
   5  -3   0  163.75    9.44
   5   3   0  171.66   11.09
  -5   3   0  166.14   10.82
   5   3   0  175.52   11.58
  -5   3   0  170.60   10.67
   5   3   1   29.87    4.94
  -5   3  -1   24.96    3.75
  -5  -3  -1   31.06    3.88
  -5   3  -1   28.30    3.17
  -5  -3  -1   15.06    3.26
   5  -3   1   25.72    2.23
   5  -3   1   18.89    3.42
   5  -3   1   27.87    3.19
  -5  -3  -1   32.34    3.70
  -5   3  -1   24.93    2.10
  -5  -3  -1   25.88    2.16
  -5   3  -1   30.26    4.42
   5   3   1   26.82    4.55
  -5  -3  -2  590.46   32.95
  -5   3  -2  618.90   32.71
  -5  -3  -2  602.75   34.69
  -5   3  -2  623.66   34.24
  -5  -3  -2  607.12   34.67
  -5  -3  -2  622.58   34.37
   5  -3   2  584.91   34.22
  -5   3  -2  605.53   33.34
   5   3   2  591.38   34.36
   5   3   2  586.46   34.19
  -5   3  -2  574.84   33.95
  -5   3  -2  611.42   34.57
  -5   3  -2  656.32   34.70
   5   3   3   31.42    5.10
  -5   3  -3   38.25    5.09
  -5   3  -3   30.12    4.88
  -5   3  -3   43.02    4.70
  -5  -3  -3   34.63    2.89
   5   3   3   46.19    5.88
   5  -3   3   35.31    4.42
  -5  -3  -3   34.25    3.94
  -5   3  -3   36.54    4.58
  -5   3  -3   36.55    2.75
   5  -3   4  170.02   12.12
   5   3   4  168.98   12.81
  -5  -3  -4  180.22   10.34
  -5  -3  -4  167.32   10.37
  -5   3  -4  210.34   14.11
  -5   3  -4  183.18   12.85
  -5  -3  -4  150.78   12.06
  -5   3  -4  175.89   12.76
  -5   3  -4  178.13   10.37
  -5   3  -4  193.65   13.90
  -5   3  -4  182.53   10.65
  -5   3  -4  199.92   10.51
  -5   3  -4  202.56   10.28
  -5   3  -4  182.68   10.74
  -5  -3  -4  161.30   11.69
  -5  -3  -4  162.91   10.43
   5   3   5    6.48    5.51
  -5  -3  -5   -0.81    2.50
  -5   3  -5    2.72    2.83
  -5   3  -5   -0.55    4.72
  -5   3  -5    0.55    4.61
  -5   3  -5   -1.04    3.83
  -5  -3  -5    1.85    3.21
  -5   3  -5    1.05    2.24
  -5  -3  -5    2.07    2.80
  -5  -3  -5   -1.33    2.05
  -5   3  -5   -0.37    2.61
  -5   3  -5    0.21    1.79
   5  -3   5   -0.11    1.92
  -5   3  -5   -0.36    2.29
  -5   3  -6  203.01   14.47
  -5   3  -6  174.13   11.13
  -5  -3  -6  214.67   11.28
  -5  -3  -6  181.68   11.15
  -5   3  -6  176.22   13.60
  -5   3  -6  218.04   11.09
  -5  -3  -6  185.27   11.20
  -5   3  -6  206.53   14.53
  -5   3  -6  182.58   11.34
  -5   3  -6  181.89   11.11
  -5   3  -7   23.17    2.69
  -5   3  -7   23.88    2.83
  -5   3  -7   23.79    4.39
   5  -3   7   15.33    4.79
  -5  -3  -7   25.06    3.01
  -5   3  -7   26.12    2.76
  -5  -3  -7   20.30    3.05
  -5   3  -7   24.63    2.56
  -5   3  -8   14.50    2.21
  -5   3  -8   16.21    2.11
  -5   3  -8   21.32    2.15
   5   3   8    9.91    3.85
  -5  -3  -8   16.97    2.52
  -5  -3  -9   84.70    4.83
  -5   3  -9   78.03    4.69
  -5   3  -9   77.09    4.73
   5   4  -9    1.60    1.28
   5   4  -8    2.32    3.03
   5   4  -8    2.34    3.59
   5   4  -8    4.03    1.68
   5  -4  -8    3.69    1.58
   5   4  -8    3.76    3.58
   5   4  -8    3.89    1.82
   5   4  -7   49.69    4.01
   5   4  -7   50.14    3.95
   5   4  -7   48.33    3.85
   5  -4  -7   46.79    3.75
   5   4  -7   33.82    6.00
   5  -4  -7   53.42    3.74
  -5  -4   7   45.55    5.32
   5   4  -7   46.43    6.21
   5  -4  -7   48.19    3.63
   5   4  -7   43.43    6.31
   5   4  -6  173.26    9.45
   5  -4  -6  161.39    9.21
   5   4  -6  156.51    9.30
   5  -4  -6  146.48    9.03
   5  -4  -6  140.08    9.08
   5   4  -6  142.40    9.29
   5   4  -6  152.47   12.31
   5   4  -6  143.70   12.00
   5   4  -6  161.47   12.40
  -5   4   5   56.04    6.80
   5  -4  -5   40.81    4.14
   5  -4  -5   51.96    4.03
   5   4  -5   59.78    4.56
   5   4  -5   63.81    4.43
   5   4  -5   69.92    4.64
   5   4  -4  281.08   17.40
   5   4  -4  273.67   15.11
   5  -4  -4  246.34   14.93
   5  -4  -4  259.49   14.80
   5   4  -4  242.32   14.95
   5   4  -4  287.95   17.83
   5   4  -4  271.70   14.96
   5   4  -4  263.85   17.66
   5   4  -4  289.67   15.11
  -5  -4   4  250.04   16.89
   5  -4  -4  261.33   14.83
   5   4  -4  261.38   17.86
   5  -4  -3   38.16    2.85
  -5  -4   3   35.12    4.73
   5  -4  -3   31.64    4.46
   5  -4  -3   27.51    5.00
   5  -4  -3   33.66    3.00
   5   4  -3   40.24    6.13
   5   4  -3   45.51    5.56
   5   4  -3   40.49    3.20
   5  -4  -3   31.90    3.50
   5  -4  -3   29.06    5.05
  -5   4   3   29.03    5.35
   5   4  -3   29.65    5.24
   5   4  -3   27.07    5.20
   5   4  -3   35.16    3.24
   5  -4  -3   34.40    2.73
   5  -4  -3   30.66    2.96
   5   4  -2  351.60   21.11
   5  -4  -2  364.96   21.71
  -5   4   2  359.07   20.95
   5   4  -2  359.25   19.52
   5  -4  -2  341.45   20.83
   5  -4  -2  349.97   19.25
  -5  -4   2  361.07   21.34
   5  -4  -2  369.44   21.65
   5  -4  -2  341.45   19.16
   5  -4  -2  340.06   19.36
   5   4  -2  356.85   21.18
  -5   4   2  348.15   20.67
   5   4  -2  331.97   21.26
  -5  -4   2  345.40   20.68
  -5   4   1  138.11    9.65
   5  -4  -1  119.82    8.55
   5   4  -1  120.16    9.97
   5  -4  -1  130.47    9.26
  -5  -4   1  137.15    9.36
  -5  -4   1  128.42    7.53
   5   4  -1  133.81    9.05
   5   4  -1  122.05    8.80
   5   4  -1  117.10   10.39
  -5   4   1  137.29    9.53
   5  -4  -1  141.17    9.81
  -5  -4   1  136.43    9.67
   5  -4  -1  133.41    7.57
   5   4  -1  134.71    9.06
   5  -4   0   20.42    2.14
   5  -4   0   21.36    3.88
  -5  -4   0   20.49    3.95
   5  -4   0   24.52    3.88
   5   4   0   16.18    5.31
  -5   4   0   17.32    4.83
   5   4   0   15.40    4.06
   5   4   0   20.89    5.71
  -5  -4   0   19.55    1.99
  -5   4   0   19.38    4.40
  -5  -4  -1  155.62   10.98
   5  -4   1  158.62   10.60
  -5  -4  -1  137.79   10.09
   5  -4   1  169.71   10.95
  -5  -4  -1  142.40   10.87
   5   4   1  150.34   10.82
   5   4   1  156.43   11.56
  -5   4  -1  146.08   10.64
  -5   4  -1  168.07   11.43
   5   4   1  149.27   11.38
  -5   4  -1  152.55    8.84
  -5  -4  -1  164.68    9.12
   5  -4   1  166.25    9.10
   5  -4   2  133.37   10.22
  -5  -4  -2  138.52    8.37
   5  -4   2  139.51    8.58
   5   4   2  133.80   10.94
  -5   4  -2  132.11   11.08
  -5   4  -2  130.92    9.98
   5   4   2  144.47   10.88
  -5  -4  -2  132.79    8.46
  -5  -4  -2  139.87   10.29
   5  -4   2  146.11    8.46
  -5  -4  -2  143.88    8.40
  -5   4  -2  160.88    8.22
   5  -4   2  150.64    8.66
  -5  -4  -2  125.31   10.37
  -5   4  -2  142.41    9.92
  -5   4  -3   58.68    3.98
  -5  -4  -3   57.07    5.94
  -5  -4  -3   61.31    4.32
   5  -4   3   62.09    6.30
  -5  -4  -3   57.28    4.24
   5  -4   3   59.57    4.52
  -5   4  -3   56.56    4.26
   5   4   3   61.58    7.76
  -5  -4  -3   55.41    4.26
  -5   4  -3   72.46    7.19
  -5  -4  -3   49.66    6.01
  -5   4  -3   64.59    6.18
  -5  -4  -3   59.42    4.29
  -5   4  -3   52.94    6.00
  -5   4  -3   80.11    7.35
  -5  -4  -3   59.22    3.97
  -5   4  -3   61.68    4.46
   5  -4   3   57.81    4.54
   5   4   4  104.53   10.01
  -5   4  -4  110.24    6.66
   5  -4   4  102.22    6.74
  -5  -4  -4   97.54    6.69
  -5  -4  -4  100.91    6.78
  -5  -4  -4  126.07    8.99
  -5   4  -4  112.45    9.70
  -5   4  -4  104.44    7.01
   5  -4   4  105.42    6.80
  -5   4  -4  109.00    6.68
  -5  -4  -4   94.78    8.78
  -5   4  -4  110.55    8.97
  -5   4  -4  123.36    9.99
   5  -4   4  107.61    8.87
   5  -4   4  108.14    6.74
  -5   4  -5   26.78    3.14
   5  -4   5   27.51    2.96
  -5  -4  -5   28.60    4.76
  -5  -4  -5   25.64    3.48
  -5  -4  -5   30.01    3.31
   5   4   5   26.82    6.70
  -5   4  -5   23.76    2.89
  -5   4  -6  133.75    7.79
  -5   4  -6  127.50   10.45
  -5   4  -6  122.59    8.01
  -5  -4  -6  112.42    7.85
  -5  -4  -6  124.95    7.84
  -5  -4  -6  137.89    7.94
   5  -4   6  144.37   11.24
  -5   4  -7   13.09    3.79
  -5  -4  -7    9.98    2.73
  -5   4  -7    9.89    2.18
  -5  -4  -7   12.12    2.61
   5   4   7   11.95    4.90
   5  -4   7   10.56    4.60
  -5   4  -8   19.39    2.14
  -5   4  -8   18.59    2.03
  -5  -4  -8   19.67    2.48
  -5   4  -8   16.94    3.42
  -5  -4  -8   22.30    2.46
  -5  -4  -9   66.73    3.95
   5   5  -8   14.93    3.45
   5   5  -8    8.13    3.21
   5   5  -8   10.79    1.71
   5   5  -8    8.13    2.80
   5   5  -7   37.59    5.24
   5   5  -7   27.28    2.70
   5   5  -7   25.40    2.82
   5   5  -7   28.70    2.58
   5  -5  -7   26.90    2.41
  -5  -5   7   24.08    3.90
   5   5  -7   27.65    4.94
   5  -5  -7   27.44    2.75
   5   5  -7   19.38    4.64
   5   5  -6   53.58    6.84
   5  -5  -6   57.69    3.81
   5   5  -6   60.50    7.01
  -5  -5   6   44.49    6.18
   5   5  -6   55.26    6.68
   5   5  -6   49.06    4.17
   5  -5  -6   54.90    4.06
   5   5  -6   49.85    4.11
   5  -5  -6   50.24    4.11
  -5   5   5   96.91    8.45
   5   5  -5   81.65    5.94
   5   5  -5   73.20    8.43
   5  -5  -5   90.33    5.57
   5  -5  -5   87.23    5.94
   5   5  -5   80.81    8.42
   5   5  -5   94.23    6.03
  -5  -5   5   92.89    8.95
   5   5  -5   96.65    8.76
   5  -5  -4   61.58    4.56
   5   5  -4   64.19    4.89
   5   5  -4   65.23    7.95
   5   5  -4   66.49    4.97
  -5   5   4   66.47    7.63
   5  -5  -4   66.13    4.60
   5   5  -4   71.57    4.91
   5  -5  -4   61.86    4.53
   5   5  -4   65.86    4.95
  -5  -5   4   70.61    4.86
   5  -5  -4   69.10    4.87
   5  -5  -3  106.11    6.59
  -5  -5   3  108.65    8.92
   5  -5  -3  113.33    8.69
   5  -5  -3  105.05    6.65
   5   5  -3  101.04    9.99
   5   5  -3   99.46    8.92
  -5   5   3   91.70    9.18
   5  -5  -3  115.24    9.81
   5   5  -3  110.08    7.02
  -5   5   3   90.88    6.65
   5  -5  -3  111.23    6.71
   5   5  -3  102.97    9.18
   5   5  -3  108.40    6.80
   5   5  -3  108.28    9.97
   5  -5  -3  111.26    6.77
   5  -5  -2    4.23    1.75
   5  -5  -2    2.67    4.02
  -5  -5   2    3.57    3.66
   5  -5  -2    1.25    3.21
   5   5  -2    7.52    6.38
   5  -5  -2    2.86    2.48
  -5  -5   2    7.13    2.21
   5  -5  -2    4.82    2.09
  -5  -5   2    3.43    2.40
   5   5  -2    5.15    2.67
   5   5  -2    1.11    2.67
   5  -5  -2    2.18    4.15
   5  -5  -2    2.25    3.00
   5  -5  -2    5.34    1.83
   5   5  -2    7.06    2.53
  -5   5   2    4.48    2.30
  -5  -5   2    5.12    2.22
   5  -5  -2    4.00    2.55
   5  -5  -1  319.43   19.33
  -5  -5   1  331.52   19.78
   5  -5  -1  301.44   17.34
  -5  -5   1  316.77   17.20
  -5   5   1  327.74   19.69
   5   5  -1  325.18   20.23
   5  -5  -1  314.47   19.97
  -5   5   1  307.88   17.56
   5   5  -1  324.57   17.59
   5   5  -1  294.95   18.67
   5   5  -1  293.85   17.20
   5  -5  -1  315.89   17.16
   5   5  -1  271.85   17.18
  -5  -5   1  329.55   17.22
   5  -5  -1  312.64   17.39
   5  -5  -1  280.63   19.55
  -5  -5   1  338.34   20.04
  -5  -5   1  320.73   19.38
   5  -5  -1  311.91   17.36
  -5  -5   1  313.19   17.24
   5  -5  -1  293.21   17.15
  -5  -5   0   -0.33    1.55
  -5  -5   0    1.52    3.61
  -5  -5   0    2.80    3.35
   5  -5   0   -1.27    3.38
   5  -5   0    0.93    3.65
   5   5   0    4.59    6.32
  -5   5   0    2.13    5.17
   5  -5   0   -0.30    3.83
   5  -5   0   -1.29    2.74
  -5  -5   0    3.14    2.28
  -5  -5   0   -2.21    2.39
   5   5   0    4.02    4.64
   5   5   0    2.31    2.33
  -5   5   0   -0.45    2.36
   5  -5   0    0.71    2.72
  -5  -5   0    0.96    2.25
   5  -5   0   -0.72    1.74
  -5   5   0   -2.41    2.21
  -5  -5   0   -2.89    3.64
   5  -5   0    0.81    2.58
   5   5   1   60.22    8.22
  -5   5  -1   65.44    7.68
  -5  -5  -1   52.45    4.19
   5  -5   1   58.38    4.56
  -5  -5  -1   50.60    6.22
  -5  -5  -1   62.63    4.22
   5   5   1   59.28    7.82
   5  -5   1   59.54    5.94
  -5  -5  -1   57.10    4.06
   5  -5   1   51.08    4.05
  -5  -5  -1   49.05    4.15
   5  -5   1   62.83    4.68
  -5   5  -1   46.38    3.82
   5   5   1   65.90    4.44
  -5   5  -1   53.37    4.45
  -5  -5  -1   52.67    5.49
   5  -5   1   44.70    5.84
  -5  -5  -1   55.58    6.57
  -5   5  -2   63.30    8.00
   5   5   2   56.33    8.37
  -5  -5  -2   52.94    3.94
  -5  -5  -2   56.72    4.11
  -5  -5  -2   39.96    6.18
   5  -5   2   55.09    4.50
  -5  -5  -2   50.73    4.09
   5   5   2   55.30    4.12
  -5   5  -2   48.73    4.23
   5  -5   2   50.11    4.03
  -5  -5  -2   52.48    4.12
   5  -5   2   52.53    4.51
  -5   5  -2   51.57    3.69
  -5  -5  -2   50.34    3.90
   5  -5   2   47.59    6.16
  -5  -5  -2   67.59    6.70
  -5  -5  -3   44.77    5.87
   5  -5   3   38.46    5.49
  -5   5  -3   37.01    3.52
  -5  -5  -3   41.76    3.56
  -5  -5  -3   34.69    5.71
  -5   5  -3   39.08    5.20
   5   5   3   29.51    6.79
  -5   5  -3   43.02    5.80
   5  -5   3   40.66    3.55
   5  -5   3   37.64    3.87
  -5  -5  -3   33.78    3.48
  -5  -5  -3   31.61    3.46
   5  -5   3   37.61    3.80
  -5   5  -3   33.12    3.50
  -5  -5  -3   39.11    3.18
   5   5   4    2.74    6.05
  -5   5  -4    4.80    2.07
   5  -5   4    1.55    2.44
   5   5   4   -1.12    5.74
  -5  -5  -4    5.55    3.87
  -5   5  -4   -0.92    3.94
  -5   5  -4    2.23    2.19
  -5   5  -4    4.53    2.39
   5  -5   4    0.48    2.56
  -5  -5  -4    3.28    2.39
   5  -5   4    2.40    2.13
   5   5   5   13.92    5.78
  -5   5  -5   16.09    2.39
   5  -5   5    9.69    3.78
  -5  -5  -5   14.52    2.65
  -5  -5  -5   15.61    4.18
   5   5   5    3.05    3.10
   5   5   5   17.05    2.97
   5  -5   5   12.41    2.43
  -5   5  -5    6.14    3.62
  -5  -5  -5   10.48    2.96
  -5   5  -5   14.84    2.53
   5   5   5   19.38    6.09
   5   5   6   18.08    5.61
  -5  -5  -6   27.35    2.87
  -5  -5  -6   22.00    2.95
  -5   5  -6   16.24    4.01
  -5   5  -6   20.03    2.63
  -5  -5  -6   17.11    2.84
   5  -5   6   21.74    5.83
  -5   5  -6   22.01    2.33
   5  -5   7   14.33    4.58
  -5   5  -7    9.12    2.02
  -5  -5  -7    9.77    2.30
  -5   5  -7    7.84    1.74
   5   5   7    2.93    4.03
  -5  -5  -7   12.51    2.30
  -5   5  -7    5.85    2.95
  -5  -5  -8    2.68    1.50
  -5   5  -8    3.22    1.15
  -5  -5  -8    3.16    1.65
  -5   5  -8    3.24    1.28
   5   6  -8    0.69    0.85
   5   6  -7    3.37    2.75
   5   6  -7    0.96    1.52
   5  -6  -7    2.77    1.64
   5   6  -7   -1.38    2.91
   5   6  -7   -0.34    3.03
   5   6  -6   -2.08    3.47
   5  -6  -6    4.53    2.29
   5  -6  -6    2.92    1.86
   5   6  -6    0.22    1.80
  -5  -6   6   -0.44    3.31
   5   6  -6    3.07    1.67
   5   6  -6    2.74    3.56
   5   6  -6    1.36    3.68
   5  -6  -6   -0.10    2.06
   5   6  -5    8.28    3.90
   5   6  -5    3.61    3.86
  -5   6   5    8.50    4.60
   5  -6  -5    5.12    2.38
   5   6  -5    6.62    2.02
   5   6  -5    3.11    2.03
  -5  -6   5    3.34    3.93
   5  -6  -5    5.45    2.00
   5   6  -5    0.61    3.93
  -5  -6   4   -2.40    4.01
   5   6  -4   -1.32    2.16
   5   6  -4    4.19    3.50
  -5   6   4    4.77    4.94
  -5  -6   4    4.51    2.25
   5  -6  -4    1.21    1.93
   5   6  -4   -1.03    2.21
   5   6  -4    6.42    4.06
   5  -6  -4    4.03    2.06
   5   6  -4    1.00    2.07
   5   6  -4   -3.33    5.59
   5  -6  -4   -0.54    1.57
   5  -6  -4   -0.31    2.01
   5   6  -4   -0.52    4.06
   5   6  -3    1.14    5.56
   5  -6  -3    9.57    2.36
  -5  -6   3   10.68    3.58
  -5  -6   3    7.15    4.20
   5  -6  -3   10.22    3.39
  -5   6   3   17.01    5.51
   5  -6  -3    5.82    1.78
   5  -6  -3    7.72    2.33
   5   6  -3    9.25    2.63
  -5  -6   3    6.45    2.55
   5  -6  -3    7.07    2.07
   5   6  -3   10.83    4.63
   5  -6  -2  102.75    7.62
   5   6  -2   93.64    7.48
  -5   6   2   94.65   10.06
   5   6  -2  100.33    7.85
  -5   6   2   88.24    7.61
  -5  -6   2   99.78    7.54
   5  -6  -2   97.67    7.38
  -5  -6   2  113.10   10.27
   5   6  -2   94.33   10.58
   5  -6  -2  100.59    7.58
   5  -6  -2   97.93   10.12
   5   6  -2   85.83    7.43
  -5  -6   1    4.26    2.33
   5  -6  -1    2.94    2.79
   5   6  -1    3.30    2.94
  -5  -6   1    8.12    3.52
   5   6  -1    5.59    3.04
  -5   6   1   10.76    5.21
   5   6  -1    4.32    4.31
  -5  -6   1    1.87    2.62
   5  -6  -1    5.43    1.91
   5   6  -1    3.54    2.52
  -5   6   1    7.38    2.59
   5  -6  -1    2.03    1.79
   5   6  -1    3.39    6.78
   5  -6  -1    3.24    2.91
  -5  -6   1    4.08    2.25
   5   6   0    2.83    7.07
   5  -6   0    2.81    2.03
  -5  -6   0    3.23    2.43
   5  -6   0    3.03    2.86
  -5  -6   0    1.12    3.27
   5   6   0    0.33    3.22
  -5  -6   0    0.90    2.37
   5  -6   0    2.92    2.93
   5   6   0    4.45    3.16
  -5   6   0    5.33    2.87
   5   6   0    2.76    2.48
   5   6   0    1.58    4.64
  -5   6   0    0.93    5.23
  -5  -6   0    1.36    2.54
  -5   6   0    1.78    2.21
   5   6   1   62.38    9.01
  -5   6  -1   79.08    8.96
  -5  -6  -1   71.10    7.44
   5  -6   1   76.48    5.52
  -5  -6  -1   72.01    5.09
   5   6   1   65.64    7.61
  -5   6  -1   72.57    7.75
  -5   6  -1   67.24    4.72
   5   6   1   79.03    5.36
  -5   6  -1   68.87    5.47
   5  -6   1   66.53    5.41
  -5  -6  -1   69.31    5.05
   5  -6   1   70.21    4.94
  -5  -6  -1   75.51    5.04
   5  -6   2  428.65   26.96
   5  -6   2  440.24   24.57
  -5  -6  -2  454.88   24.41
   5   6   2  419.25   27.63
  -5  -6  -2  433.93   24.17
  -5   6  -2  454.32   24.47
  -5   6  -2  436.28   26.81
   5   6   2  417.82   26.82
  -5  -6  -2  436.63   27.38
   5  -6   2  441.57   24.51
  -5  -6  -2  428.81   27.46
  -5  -6  -2  428.67   24.22
  -5   6  -2  434.96   24.75
   5  -6   2  451.71   24.60
  -5  -6  -2  448.76   24.39
   5   6   3   -0.59    6.74
  -5  -6  -3    7.83    2.44
  -5   6  -3   13.39    2.45
   5  -6   3   12.33    2.76
   5   6   3    7.92    5.76
  -5  -6  -3    9.16    3.79
  -5   6  -3    9.79    4.53
  -5   6  -3   10.18    2.43
   5  -6   3   15.04    4.59
  -5  -6  -3    7.94    4.05
  -5  -6  -3   10.77    2.07
  -5  -6  -3   13.82    2.33
   5  -6   3    9.69    2.69
  -5  -6  -3    8.71    2.47
  -5  -6  -4   93.90    5.21
  -5  -6  -4   78.99    7.78
  -5   6  -4   84.10    5.32
  -5   6  -4   88.51    7.49
   5   6   4   70.70    8.46
   5  -6   4   84.50    5.28
   5   6   4   82.95    5.64
   5  -6   4   86.84    7.70
   5  -6   4   34.90    5.08
  -5   6  -4   90.29    5.14
  -5   6  -4   79.76    5.26
   5   6   4   82.06    5.61
   5  -6   4   32.11    5.10
   5   6   4   80.83    8.91
   5  -6   4   89.26    8.47
  -5  -6  -4   98.18    8.17
   5  -6   5    4.11    5.28
  -5  -6  -5    1.13    2.51
  -5   6  -5    3.15    3.24
   5  -6   5   -4.31    3.78
   5  -6   5    1.58    1.93
  -5   6  -5   -0.14    2.00
   5   6   5    0.99    4.95
  -5  -6  -5   -0.40    2.25
   5   6   6    9.21    4.41
  -5   6  -6   17.48    2.16
  -5  -6  -6   15.85    2.51
   5  -6   6   20.50    4.91
  -5   6  -6   17.69    2.27
  -5  -6  -6   17.92    2.62
   5  -6   6   17.51    2.20
  -5   6  -6   24.24    3.54
  -5   6  -7    2.47    1.15
  -5   6  -7    2.13    1.36
  -5  -6  -7    3.44    1.77
  -5  -6  -7    1.72    1.47
   5  -7  -7   15.04    1.27
   5   7  -7    9.56    1.10
   5   7  -6   37.87    2.75
   5  -7  -6   44.10    2.85
   5  -7  -6   38.41    2.79
  -5  -7   6   35.32    2.71
  -5   7   6   32.46    2.79
   5   7  -6   35.68    2.86
  -5  -7   5   38.63    2.85
   5   7  -5   34.65    4.95
   5  -7  -5   37.94    3.12
   5   7  -5   35.94    3.15
  -5   7   4    2.95    4.40
   5  -7  -4    5.07    1.91
   5  -7  -4    6.14    1.90
   5   7  -4    4.65    3.56
  -5  -7   4    5.71    2.13
   5  -7  -4    1.69    1.73
  -5  -7   4   11.83    3.96
   5   7  -4    4.18    1.77
   5  -7  -4    3.74    1.58
   5  -7  -3    4.40    2.17
  -5  -7   3    7.42    3.97
  -5  -7   3    9.49    3.30
   5   7  -3    7.71    2.16
  -5   7   3    7.95    4.74
   5   7  -3    5.48    2.34
   5   7  -3    1.64    5.59
   5   7  -3    6.08    3.76
  -5  -7   3    6.68    2.34
   5  -7  -3    4.92    1.82
   5  -7  -3    5.98    1.78
   5  -7  -3    6.48    2.09
   5   7  -2   35.46    6.78
  -5  -7   2   31.30    3.04
   5  -7  -2   26.41    3.04
  -5  -7   2   18.60    4.28
   5  -7  -2   34.80    4.61
  -5  -7   2   18.75    4.29
  -5   7   2   29.23    5.84
   5   7  -2   23.77    3.16
  -5   7   2   21.81    2.86
  -5   7   2   21.13    2.95
   5   7  -2   19.50    4.47
   5  -7  -2   19.71    2.51
   5  -7  -2   29.41    3.06
  -5   7   1   58.95    7.23
   5   7  -1   41.61    7.78
  -5  -7   1   47.30    3.91
   5  -7  -1   46.55    4.24
   5   7  -1   49.11    4.40
  -5   7   1   58.69    4.56
  -5  -7   1   48.91    3.93
   5   7  -1   55.64    4.29
   5  -7  -1   58.15    4.37
  -5   7   1   42.86    6.54
  -5   7   1   54.64    3.97
  -5  -7   1   59.86    6.29
   5  -7  -1   48.09    5.99
  -5  -7   1   51.76    6.43
   5  -7  -1   49.40    6.46
   5  -7  -1   58.02    4.01
   5  -7  -1   51.08    3.89
  -5  -7   1   51.59    4.15
   5  -7  -1   50.84    3.81
   5   7  -1   51.98    4.29
  -5  -7   1   54.37    3.86
   5  -7   0   21.27    2.45
  -5  -7   0   22.47    4.08
   5  -7   0   27.39    4.91
  -5  -7   0   25.15    4.87
   5  -7   0   25.01    4.89
  -5  -7   0   22.89    2.79
   5   7   0   22.86    3.04
  -5   7   0   23.81    3.27
  -5   7   0   24.90    6.39
   5   7   0   22.10    6.98
  -5  -7   0   19.36    4.18
   5  -7   0   24.52    3.19
   5   7   0   22.48    3.36
   5   7   0   20.93    4.94
  -5   7   0   24.58    5.66
  -5   7   0   18.77    2.47
  -5  -7   0   25.19    2.87
   5  -7   0   22.34    3.21
   5  -7   0   22.76    2.54
   5   7   0   26.09    3.41
  -5  -7   0   20.83    2.81
   5  -7   1   21.41    4.52
  -5  -7  -1   22.66    5.14
   5  -7   1   12.42    3.95
  -5  -7  -1   19.15    2.78
  -5   7  -1   22.24    3.17
   5   7   1   20.00    2.87
   5   7   1   31.46    7.23
  -5  -7  -1   21.99    4.42
   5  -7   1   22.23    3.17
   5   7   1   19.57    3.40
   5   7   1   19.14    5.30
  -5   7  -1   23.64    5.06
   5  -7   1   16.68    2.28
  -5  -7  -1   20.79    2.82
   5  -7   1   22.42    3.17
   5  -7   1   24.19    2.61
   5   7   1   20.52    3.49
  -5  -7  -1   23.22    2.69
   5  -7   2   10.89    4.00
  -5  -7  -2   10.37    4.21
  -5  -7  -2   13.22    2.61
  -5   7  -2   11.43    2.67
   5   7   2   10.97    6.29
   5  -7   2   12.53    4.47
  -5  -7  -2    1.84    3.35
   5  -7   2   16.48    2.72
   5   7   2   10.83    3.35
   5  -7   2   15.41    1.97
  -5  -7  -2   12.80    2.18
   5   7   2    7.84    3.21
   5  -7   2   12.78    2.27
  -5   7  -2    9.25    4.30
   5   7   2    5.94    4.91
  -5  -7  -2   10.67    2.54
   5  -7   2   15.30    2.76
  -5   7  -3    8.44    2.35
   5  -7   3    8.53    2.10
   5   7   3    5.98    4.85
  -5   7  -3    5.54    3.97
   5   7   3   16.15    3.27
   5  -7   3    8.31    1.67
  -5  -7  -3    8.04    1.47
   5  -7   3    7.84    4.62
   5   7   3   17.01    6.17
  -5   7  -3    5.93    2.07
   5   7   3   11.64    3.14
   5  -7   3   12.97    4.21
  -5  -7  -3    8.48    3.91
  -5   7  -4   13.83    1.91
  -5  -7  -4    9.61    2.09
   5   7   4   10.24    4.71
  -5  -7  -4   10.08    2.58
   5   7   4   11.61    2.87
   5  -7   4   11.92    2.08
  -5  -7  -4    9.58    3.65
   5  -7   4   11.11    3.91
  -5   7  -4   10.16    2.07
   5   7   4    9.95    5.22
   5  -7   4   16.00    4.93
  -5   7  -4   10.56    2.12
   5   7   4   15.91    2.98
   5   7   5   16.79    2.35
   5  -7   5   14.31    1.98
   5  -7   5   15.65    3.24
  -5   7  -5   14.36    1.89
  -5   7  -5   10.72    1.84
   5   7   5   15.88    2.34
  -5  -7  -5   11.68    2.40
  -5  -7  -6   13.47    1.73
  -5  -7  -6   15.82    1.95
   5  -7   6   14.21    1.52
  -5   7  -6   15.89    1.52
  -5  -7  -7    1.04    0.81
   5  -8  -5    7.77    1.29
   5  -8  -5    6.41    1.44
   5   8  -5    4.44    1.16
   5   8  -4   13.48    1.83
   5  -8  -4   15.56    1.87
  -5  -8   4   18.69    1.76
  -5   8   4   12.93    1.95
  -5  -8   4   16.06    3.10
  -5  -8   4   16.13    1.82
   5  -8  -3    0.22    1.60
   5  -8  -3    0.66    1.67
  -5   8   3    0.07    1.72
   5  -8  -3    1.21    1.31
   5   8  -3    1.63    1.64
   5  -8  -3    1.01    1.60
  -5  -8   3    1.82    2.74
  -5  -8   3   -0.46    1.77
  -5  -8   3    0.32    1.35
   5  -8  -2   50.86    3.58
   5  -8  -2   50.32    3.45
   5   8  -2   45.27    3.82
  -5   8   2   38.02    3.38
  -5   8   2   44.77    3.49
  -5   8   2   50.69    6.04
   5  -8  -2   48.10    3.45
  -5  -8   2   50.14    5.23
   5   8  -2   51.71    6.67
   5   8  -2   46.07    3.58
   5  -8  -2   50.85    3.58
  -5  -8   2   48.63    5.16
  -5  -8   2   45.51    3.28
  -5  -8   2   50.59    3.62
   5   8  -1    9.82    5.47
  -5  -8   1   -0.93    1.76
  -5   8   1    3.86    1.68
   5   8  -1    1.55    2.17
   5  -8  -1    1.12    2.04
  -5  -8   1   -0.73    2.67
  -5  -8   1    3.33    3.06
   5  -8  -1    2.78    2.98
  -5  -8   1   -0.31    1.74
   5  -8  -1   -0.31    2.06
   5   8  -1   -0.60    1.97
  -5   8   1   -0.70    1.89
  -5   8   1    6.09    4.24
   5  -8  -1    1.50    1.51
   5   8  -1   -0.78    2.29
   5  -8  -1   -0.44    1.60
  -5  -8   1    1.30    2.07
   5  -8   0   32.23    3.12
  -5  -8   0   43.11    3.31
   5  -8   0   38.40    3.12
  -5   8   0   36.02    5.25
   5  -8   0   37.67    3.05
   5   8   0   45.31    3.69
   5   8   0   41.87    3.63
   5  -8   0   36.64    3.43
  -5  -8   0   47.92    3.29
   5   8   0   42.22    7.16
  -5  -8   0   43.74    3.26
   5  -8   0   42.90    3.53
  -5   8   0   41.18    3.71
   5   8   0   35.60    3.50
   5  -8   0   53.49    5.41
  -5  -8   0   40.92    5.50
   5   8   1    8.17    5.72
  -5  -8  -1   -1.44    2.01
   5  -8   1    2.26    1.45
   5   8   1    0.78    2.64
   5  -8   1   -1.95    2.15
  -5   8  -1   -5.01    4.15
  -5  -8  -1   -1.51    3.67
   5  -8   1    3.10    3.34
  -5  -8  -1    0.54    1.90
   5  -8   1    2.69    2.10
  -5   8  -1   -0.31    2.14
   5  -8   1    1.02    2.03
  -5  -8  -1    0.08    1.83
   5   8   1   -0.72    2.71
   5  -8   1    2.32    1.67
   5  -8   2   55.53    3.97
   5  -8   2   48.59    3.64
  -5  -8  -2   47.72    3.53
   5  -8   2   59.18    3.86
   5   8   2   62.17    4.43
   5  -8   2   57.30    3.94
   5   8   2   60.71    4.39
   5  -8   2   50.26    5.58
  -5  -8  -2   47.67    5.77
  -5   8  -2   45.60    3.77
   5  -8   2   49.09    3.87
  -5  -8  -2   67.68    3.69
   5   8   2   47.99    7.01
  -5   8  -2   56.14    4.23
   5  -8   3    9.37    3.22
  -5  -8  -3    8.33    3.08
   5   8   3   10.05    2.60
   5  -8   3    5.47    1.60
  -5   8  -3    9.30    1.91
  -5   8  -3    6.93    1.67
   5  -8   3    5.96    1.62
   5   8   3    8.60    2.55
   5  -8   3    9.02    2.13
  -5  -8  -3    9.21    2.07
   5  -8   3    9.48    1.67
  -5   8  -4    4.56    1.35
  -5   8  -4    1.91    1.32
  -5  -8  -4    8.13    1.80
   5  -8   4    6.32    1.71
   5   8   4    5.33    1.95
   5   8   4    7.92    1.98
   5  -8   4    4.57    1.40
   5   8   5    4.18    1.08
   5   8   5    4.28    1.10
  -5   8  -5    5.15    0.91
   5  -8   5    4.47    1.08
  -5  -8  -5    5.96    1.35
  -5   9   3    3.41    1.18
  -5   9   3    2.40    1.18
  -5  -9   3    3.12    0.91
   5   9  -2    5.10    1.12
   5  -9  -2    9.36    1.27
  -5  -9   2    6.24    1.32
  -5   9   2    7.19    1.46
  -5   9   2    9.74    1.46
   5  -9  -2    6.34    1.25
  -5  -9   1   -1.54    1.35
  -5   9   1    1.08    1.03
   5  -9  -1    0.94    1.32
   5   9  -1   -0.62    1.20
   5  -9  -1   -0.78    1.33
  -5  -9   0    9.44    1.34
   5   9   0    3.11    1.25
   5  -9   0    6.17    1.44
   5  -9   0    5.62    1.45
  -5   9   0    4.83    1.43
   5  -9   1    4.58    1.29
  -5   9  -1    4.50    1.49
  -5   9  -1    2.71    1.16
   5   9   1    5.85    1.65
   5   9   1    6.88    1.73
   5  -9   1    5.80    1.31
   5  -9   2    6.96    1.05
  -5   9  -2   10.04    1.36
   5  -9   2    7.93    1.07
   5   9   2   10.42    1.63
   5   9   2    9.17    1.69
   5  -9   2    7.80    1.23
   5   9   3    2.04    1.10
   5  -9   3    1.74    0.82
   5   9   3   -0.20    1.14
   6   0  -9   -0.82    1.28
   6   0  -9    2.11    1.79
   6   0  -9   -2.78    1.90
   6   0  -8   33.67    2.90
   6   0  -8   39.91    3.32
   6   0  -8   29.06    3.03
   6   0  -8   34.77    3.14
   6   0  -8   40.95    3.45
   6   0  -7   -1.15    2.20
   6   0  -7    0.60    2.02
   6   0  -7   -0.29    2.16
   6   0  -7    0.37    1.83
   6   0  -7    1.38    2.31
   6   0  -7    1.27    2.07
   6   0  -6    2.92    4.06
   6   0  -6    0.73    2.03
   6   0  -6    0.75    2.15
   6   0  -6    0.48    3.72
  -6   0   6    3.36    2.50
   6   0  -6    0.52    2.34
   6   0  -6   -1.06    2.05
   6   0  -6    2.69    2.28
   6   0  -6    1.77    2.13
   6   0  -6    2.05    1.94
   6   0  -5   -0.10    1.62
   6   0  -5    0.21    1.67
   6   0  -5   -0.41    3.45
  -6   0   5    0.90    2.43
   6   0  -5    4.77    2.49
   6   0  -5    3.74    3.70
  -6   0   5   -0.62    2.45
   6   0  -5   -1.11    1.92
   6   0  -5   -0.36    1.98
  -6   0   4   17.22    2.43
   6   0  -4   16.14    3.77
   6   0  -4   16.20    2.82
   6   0  -4   20.84    3.82
   6   0  -3    1.08    2.77
  -6   0   3    0.30    0.80
   6   0  -3    0.14    2.01
   6   0  -3   -1.90    2.73
   6   0  -2 3482.33  189.81
   6   0  -2 3452.78  189.50
   6   0  -2 3693.74  189.62
  -6   0   2 3521.53  189.41
   6   0  -1   -0.11    2.91
   6   0  -1    0.27    2.39
   6   0  -1    1.31    2.95
  -6   0   1    1.05    1.93
  -6   0   0    3.97    1.66
   6   0   0    5.51    2.62
  -6   0   0    3.19    2.19
   6   0   0    5.82    2.77
   6   0   0    3.89    2.90
   6   0   1    2.19    2.28
   6   0   1    1.27    2.79
  -6   0  -1    0.89    2.22
   6   0   1    0.66    2.60
  -6   0  -2  274.02   15.00
  -6   0  -2  260.37   14.94
  -6   0  -2  271.18   14.89
   6   0   2  248.59   14.77
  -6   0  -2  273.21   14.86
   6   0   2  225.49   14.41
  -6   0  -3    1.65    2.03
  -6   0  -3    0.92    2.53
   6   0   3   -2.50    2.67
  -6   0  -3    0.24    2.21
  -6   0  -3    1.16    1.55
  -6   0  -3    0.85    1.82
   6   0   3    0.43    1.50
  -6   0  -4  355.61   20.55
  -6   0  -4  343.95   20.49
  -6   0  -4  367.93   20.82
  -6   0  -4  338.93   19.21
   6   0   4  353.69   20.20
  -6   0  -4  357.69   20.30
  -6   0  -5    0.67    2.23
  -6   0  -5    2.07    2.56
  -6   0  -5   -0.57    2.19
  -6   0  -5    0.66    1.55
  -6   0  -5   -1.60    2.43
  -6   0  -5   -0.35    2.80
  -6   0  -5   -2.38    3.10
  -6   0  -5    0.92    2.18
  -6   0  -5   -1.25    2.49
  -6   0  -6  384.34   20.49
  -6   0  -6  382.69   20.47
  -6   0  -6  365.70   20.70
  -6   0  -6  368.77   20.82
  -6   0  -6  350.45   20.54
  -6   0  -6  345.05   22.69
  -6   0  -7    4.66    2.34
  -6   0  -7   -1.02    3.06
  -6   0  -7   -2.93    2.29
  -6   0  -7   -1.09    1.78
  -6   0  -7    1.68    2.21
  -6   0  -7    0.60    2.46
  -6   0  -8  535.27   27.15
  -6   0  -8  462.59   27.19
  -6   0  -8  490.76   27.17
  -6   0  -8  537.96   29.78
  -6   0  -8  482.78   27.44
  -6   0  -9   -3.20    1.81
  -6   0  -9   -2.44    1.79
  -6   0 -10   89.45    4.40
  -6   0 -10   62.25    4.31
   6   1  -9   15.84    2.07
   6   1  -9   16.86    2.27
   6  -1  -9   11.89    1.75
   6   1  -8   28.24    2.98
   6  -1  -8   24.85    2.83
   6   1  -8   33.86    2.82
   6   1  -8   35.69    5.28
   6  -1  -8   31.99    3.15
   6   1  -8   34.32    3.23
   6  -1  -8   31.14    2.95
   6   1  -8   29.38    2.98
   6   1  -8   33.71    5.14
   6  -1  -8   36.77    3.10
   6   1  -8   34.54    3.15
   6  -1  -8   29.15    2.81
   6   1  -7    4.73    2.29
   6  -1  -7    7.53    2.21
   6   1  -7    4.31    2.20
   6   1  -7    5.18    4.38
   6  -1  -7    4.64    2.28
   6   1  -7    5.00    2.31
   6  -1  -7    3.41    2.14
   6   1  -7    1.24    2.14
   6  -1  -7    2.91    2.24
   6   1  -7    7.50    2.34
   6   1  -7    5.54    1.73
   6  -1  -7    3.61    1.98
   6   1  -7    5.17    4.06
   6   1  -6  133.41   10.20
   6   1  -6  142.57    8.07
   6  -1  -6  136.21   10.20
   6   1  -6  151.51   11.23
   6  -1  -6  132.67    8.24
   6   1  -6  124.71    8.30
   6   1  -6  134.96    8.24
   6  -1  -6  141.18    8.25
   6  -1  -6  133.36    8.34
   6   1  -6  141.48    8.48
   6  -1  -6  126.80   10.12
   6   1  -6  149.99   11.21
   6  -1  -6  154.51    8.30
   6   1  -6  145.02    8.31
   6  -1  -6  134.01    8.25
   6  -1  -6  132.69    8.31
   6   1  -6  127.81    8.15
  -6   1   5   23.79    3.27
   6  -1  -5   33.76    2.79
   6  -1  -5   30.17    2.82
   6   1  -5   31.05    2.84
  -6  -1   5   23.20    4.05
   6  -1  -5   28.49    4.57
   6   1  -5   25.51    5.04
   6  -1  -5   32.50    2.73
   6   1  -5   29.41    2.90
   6   1  -5   29.94    4.27
   6   1  -5   25.62    2.81
   6  -1  -5   31.40    2.86
   6  -1  -5   28.83    2.66
   6   1  -5   28.66    2.65
   6   1  -5   25.40    4.85
   6  -1  -5   24.33    4.21
   6  -1  -5   28.76    2.73
  -6  -1   4   60.17    5.41
   6   1  -4   54.42    5.35
   6  -1  -4   67.98    5.64
   6   1  -4   53.70    5.86
   6  -1  -4   57.90    5.46
   6   1  -4   58.46    5.87
   6  -1  -3 2261.14  125.49
   6  -1  -3 2437.05  125.38
  -6  -1   3 2304.32  126.05
   6   1  -3 2392.09  126.41
  -6   1   3 2291.27  125.03
  -6   1   3 2292.15  125.67
   6   1  -3 2413.09  126.43
   6   1  -2  306.63   18.27
   6  -1  -2  303.74   17.80
   6   1  -2  321.38   18.42
   6  -1  -2  327.05   18.06
  -6   1   2  314.65   17.33
   6   1  -2  329.89   18.30
   6   1  -2  330.15   18.45
  -6   1   2  307.37   17.79
   6  -1  -2  328.60   17.81
  -6  -1   2  296.42   17.41
  -6  -1   2  306.96   17.47
   6   1  -1   15.71    3.90
   6  -1  -1   16.24    2.53
  -6   1   1   12.36    2.18
   6   1  -1   11.17    2.83
  -6  -1   1   13.39    2.06
  -6  -1   1   11.75    2.23
   6   1  -1   13.75    3.39
   6  -1  -1   15.48    2.77
   6   1   0  521.84   27.47
   6  -1   0  486.43   27.26
   6   1   0  499.98   27.36
  -6  -1   0  510.13   27.33
  -6   1   0  497.49   27.09
   6   1   0  503.89   27.44
  -6   1   0  449.57   27.02
  -6  -1   0  492.53   27.32
  -6  -1  -1  212.01   12.59
  -6  -1  -1  212.87   11.92
   6   1   1  211.11   12.50
  -6  -1  -1  200.54   11.81
  -6  -1  -1  232.26   12.74
  -6   1  -1  206.03   12.33
  -6  -1  -1  213.37   12.72
   6  -1   1  213.64   12.66
   6   1   1  231.36   12.64
   6   1   1  224.84   12.74
  -6   1  -1  234.75   12.58
   6  -1   2  639.10   36.21
   6   1   2  640.57   35.93
  -6  -1  -2  630.94   36.29
  -6  -1  -2  699.99   36.23
  -6   1  -2  658.80   36.27
   6   1   2  598.38   35.83
  -6   1  -2  691.25   36.68
  -6  -1  -2  665.86   36.37
   6   1   2  652.12   36.18
  -6   1  -2  649.38   36.21
  -6  -1  -2  693.75   36.52
  -6   1  -2  691.37   36.14
  -6   1  -3  269.24   15.12
   6  -1   3  231.02   14.51
   6   1   3  223.04   13.98
  -6  -1  -3  216.72   13.44
  -6   1  -3  245.22   13.40
  -6  -1  -3  248.04   13.41
  -6  -1  -3  267.91   15.03
  -6   1  -3  264.04   15.08
  -6  -1  -3  234.72   14.59
  -6  -1  -3  277.70   14.74
  -6   1  -3  253.15   14.72
  -6  -1  -3  243.50   14.56
   6   1   3  244.55   14.66
  -6   1  -3  244.47   14.33
  -6  -1  -3  243.30   14.83
  -6   1  -4  311.07   17.73
  -6  -1  -4  329.89   17.74
   6  -1   4  333.25   19.19
  -6   1  -4  325.67   18.76
  -6  -1  -4  298.99   18.92
  -6   1  -4  321.56   19.38
  -6  -1  -4  325.72   19.27
  -6  -1  -4  302.67   18.91
  -6   1  -4  353.37   19.77
  -6   1  -4  346.16   19.75
  -6  -1  -4  321.65   19.42
  -6   1  -4  331.42   19.13
   6   1   4  303.42   19.03
   6  -1   5  127.97    9.52
  -6   1  -5  131.97    9.97
  -6   1  -5  116.13    9.05
   6   1   5  114.85    9.39
  -6   1  -5  118.55    7.81
  -6  -1  -5  162.09    7.93
  -6  -1  -5  147.76    7.84
  -6   1  -5  128.30    8.05
  -6  -1  -5  116.67    7.80
  -6   1  -5  129.67    7.70
  -6  -1  -5  121.98    7.80
  -6   1  -5  130.28    9.97
  -6  -1  -5  139.75    7.68
  -6   1  -5  134.41    7.64
  -6  -1  -5  140.06    9.71
  -6  -1  -5  117.81    9.31
  -6   1  -5  133.75    9.86
  -6   1  -5  121.08    7.78
  -6  -1  -5  133.69    8.00
  -6   1  -5  131.19    8.10
  -6  -1  -5  123.65    7.62
  -6   1  -6  188.90   11.67
  -6  -1  -6  181.29   11.60
  -6  -1  -6  220.11   11.63
  -6   1  -6  214.01   11.58
  -6  -1  -6  205.10   11.54
  -6   1  -6  203.79   14.09
  -6  -1  -6  213.30   14.02
  -6   1  -6  196.40   11.92
  -6  -1  -6  207.86   11.87
  -6  -1  -6  199.18   11.62
  -6   1  -6  194.05   11.92
  -6   1  -6  214.22   11.56
  -6  -1  -6  187.13   11.63
  -6   1  -7   27.98    3.25
  -6  -1  -7   30.45    3.05
  -6   1  -7   34.91    3.13
  -6  -1  -7   34.25    3.29
  -6  -1  -7   31.57    2.85
  -6   1  -7   33.11    2.86
  -6   1  -7   32.14    3.51
  -6   1  -7   30.72    4.98
  -6  -1  -7   30.95    4.63
  -6   1  -7   27.43    3.39
  -6  -1  -7   27.32    3.28
  -6   1  -8    8.41    1.84
  -6   1  -8    8.32    2.27
  -6  -1  -8    6.63    2.39
  -6   1  -8    9.24    2.27
  -6  -1  -8    9.24    2.34
  -6   1  -8   11.68    2.44
  -6   1  -8    4.73    3.39
  -6  -1  -9    5.55    1.83
  -6   1  -9    7.64    1.80
  -6   1  -9    1.95    2.46
  -6   1  -9    6.08    1.88
  -6  -1  -9    3.39    1.71
  -6   1  -9    3.57    1.44
  -6  -1 -10    5.56    0.94
  -6   1 -10    4.65    1.06
  -6  -1 -10    3.48    1.11
   6   2 -10    6.90    1.23
   6   2 -10    7.46    1.20
   6   2  -9   -0.52    1.81
   6   2  -9    0.74    3.04
   6   2  -9   -1.70    1.63
   6  -2  -9    1.08    1.46
   6   2  -9   -1.48    2.85
   6   2  -8  158.72   10.06
   6  -2  -8  165.74   10.06
   6   2  -8  155.52   12.57
   6   2  -8  163.92   12.55
   6  -2  -8  179.77   10.30
   6   2  -8  170.49   10.27
   6   2  -8  174.34   12.31
   6   2  -8  196.32   10.15
   6   2  -7    3.92    2.15
   6  -2  -7    3.94    2.05
   6  -2  -7    2.80    1.66
   6   2  -7    3.36    2.36
   6  -2  -7    3.73    2.12
   6   2  -7    2.47    4.36
   6   2  -7    3.71    4.22
   6   2  -7    5.03    3.74
   6   2  -7    2.99    2.29
   6  -2  -7    0.14    2.13
   6  -2  -7    3.54    1.97
   6   2  -7    3.87    2.01
   6   2  -6   54.34    7.07
   6   2  -6   56.86    7.30
   6  -2  -6   65.30    4.26
   6   2  -6   65.67    4.39
   6  -2  -6   54.95    4.18
   6   2  -6   59.20    4.57
   6  -2  -6   54.51    4.39
   6  -2  -6   63.30    4.41
   6   2  -6   56.08    4.33
   6  -2  -6   54.48    4.42
   6  -2  -6   64.57    4.45
   6  -2  -6   52.58    4.10
   6   2  -6   57.70    4.55
   6   2  -6   59.84    4.33
   6   2  -6   63.17    6.87
   6  -2  -5   17.54    2.32
   6   2  -5   18.63    2.40
   6  -2  -5   18.80    2.36
   6   2  -5   18.95    2.71
   6  -2  -5   16.80    2.32
   6  -2  -5   21.76    2.35
   6  -2  -5   17.74    2.68
   6   2  -5   19.95    2.50
   6   2  -5   18.94    2.42
   6   2  -5   22.86    5.15
   6   2  -5   18.11    4.52
   6   2  -5   16.93    2.52
   6  -2  -5   19.97    2.49
   6   2  -5   18.64    4.99
   6  -2  -5   19.38    2.56
  -6  -2   4  419.00   25.92
   6   2  -4  444.03   26.49
   6  -2  -4  403.13   25.37
   6   2  -4  456.55   26.27
   6   2  -4  471.11   26.62
   6  -2  -4  409.57   25.40
  -6   2   4  481.33   25.21
   6  -2  -4  449.05   24.15
  -6   2   3   11.14    3.08
   6   2  -3   13.75    3.52
   6  -2  -3   15.44    1.72
   6  -2  -3   17.17    3.01
   6  -2  -3   17.95    1.69
   6   2  -3   18.52    3.39
   6   2  -3   18.19    3.74
  -6  -2   3   11.52    2.42
   6   2  -2  120.27    8.56
   6  -2  -2  133.89    8.21
   6  -2  -2  126.23    6.96
   6   2  -2  124.32    8.10
   6  -2  -2  115.67    7.67
  -6  -2   2  117.60    7.43
   6   2  -2  108.25    8.36
  -6   2   2  130.41    7.85
   6   2  -2  120.36    8.99
  -6  -2   2  114.46    7.61
   6   2  -1   87.87    6.50
   6   2  -1   87.96    5.72
   6   2  -1   91.44    7.33
  -6   2   1   99.77    6.23
   6   2  -1   83.94    6.42
  -6  -2   1   89.40    6.10
   6  -2  -1   92.72    5.26
   6  -2  -1   87.23    6.18
   6   2  -1   91.68    6.62
   6  -2  -1   89.61    6.31
  -6  -2   1   94.33    6.23
  -6   2   0  203.17   11.74
   6   2   0  199.32   12.31
  -6  -2   0  201.98   11.96
  -6  -2   0  183.49   11.82
  -6  -2   0  211.72   12.12
   6  -2   0  182.80   11.76
   6   2   0  202.94   12.01
   6   2   0  190.34   12.03
   6  -2   0  188.57   11.79
  -6  -2   0  206.67   11.95
   6   2   1  686.97   37.08
  -6   2  -1  689.36   36.83
  -6  -2  -1  682.29   37.24
  -6   2  -1  658.55   36.51
  -6  -2  -1  649.65   37.11
  -6  -2  -1  692.74   37.07
   6   2   1  642.97   36.81
   6  -2   1  653.68   36.88
  -6  -2  -1  656.73   37.11
   6  -2   2  314.02   17.78
  -6  -2  -2  330.40   19.30
  -6   2  -2  314.42   17.71
  -6  -2  -2  334.14   17.89
   6  -2   2  316.76   18.78
  -6   2  -2  325.52   18.47
  -6  -2  -2  326.39   19.32
  -6  -2  -2  329.50   18.88
   6   2   2  357.13   19.09
  -6   2  -2  381.89   19.08
  -6   2  -2  329.02   18.91
  -6  -2  -2  318.27   19.13
  -6   2  -3  274.25   15.71
  -6   2  -3  247.42   14.33
   6  -2   3  241.40   14.51
  -6   2  -3  245.02   14.88
   6   2   3  245.94   14.89
  -6   2  -3  240.72   13.45
  -6  -2  -3  244.39   13.57
  -6  -2  -3  238.84   14.43
  -6  -2  -3  240.71   15.01
  -6  -2  -3  245.43   15.14
  -6  -2  -3  256.13   15.38
  -6   2  -3  237.47   14.94
   6  -2   3  230.55   13.44
  -6   2  -3  281.41   15.73
   6   2   4   40.60    5.43
  -6  -2  -4   50.18    3.64
  -6  -2  -4   42.67    3.67
  -6  -2  -4   52.16    3.56
  -6  -2  -4   45.73    3.44
  -6   2  -4   48.02    3.53
   6  -2   4   46.00    3.34
  -6   2  -4   48.23    5.21
  -6  -2  -4   49.08    5.34
  -6   2  -4   52.18    3.74
  -6   2  -4   62.57    6.25
  -6   2  -4   44.98    5.76
  -6   2  -4   46.58    3.88
   6  -2   5   29.59    5.65
  -6  -2  -5   32.72    3.27
  -6   2  -5   32.63    3.00
  -6   2  -5   33.12    3.46
  -6  -2  -5   28.93    3.16
  -6  -2  -5   38.59    3.13
  -6  -2  -5   32.00    3.40
  -6  -2  -5   29.51    2.83
  -6   2  -5   26.70    4.70
  -6  -2  -5   29.41    4.71
  -6  -2  -5   35.17    2.97
  -6   2  -5   33.33    3.55
  -6   2  -5   21.31    3.93
  -6   2  -5   33.97    5.55
  -6   2  -5   20.05    5.47
  -6   2  -5   32.56    2.96
  -6   2  -5   31.05    2.80
  -6   2  -5   29.11    3.28
  -6   2  -6    4.49    2.84
  -6  -2  -6    4.29    2.57
  -6   2  -6    2.90    2.41
  -6  -2  -6    6.08    2.90
  -6  -2  -6    1.38    2.27
  -6   2  -6    4.12    2.57
  -6   2  -6    2.25    2.58
  -6   2  -6    1.64    1.82
  -6   2  -7    7.95    2.44
  -6   2  -7    6.91    1.94
  -6  -2  -7    4.26    2.04
  -6  -2  -7    6.89    2.23
  -6   2  -7    5.40    2.44
  -6   2  -7    9.45    3.81
  -6  -2  -7   10.60    2.64
  -6   2  -7    8.73    2.34
  -6  -2  -7    5.72    2.52
  -6   2  -7    3.31    1.98
  -6   2  -8    4.76    3.12
  -6   2  -8    5.74    1.66
   6  -2   8   -0.31    3.71
  -6  -2  -9    3.16    1.74
  -6   2  -9    3.76    2.44
  -6   2  -9    2.45    1.20
  -6   2  -9    3.04    1.60
  -6  -2  -9    2.03    1.32
  -6  -2 -10    3.45    0.83
   6   3  -9   47.66    3.16
   6  -3  -9   44.02    3.05
   6   3  -9   49.95    4.97
   6   3  -9   34.92    3.02
   6   3  -9   39.06    4.65
   6   3  -8  122.23    7.72
   6   3  -8  139.21   10.47
   6   3  -8  143.74   10.56
   6   3  -8  126.82    9.95
   6   3  -7    8.16    4.38
   6  -3  -7    6.17    1.88
   6   3  -7    7.89    4.12
   6   3  -7    4.84    2.44
   6  -3  -7    4.21    1.99
   6   3  -7    5.64    4.41
   6   3  -7    6.10    2.04
   6   3  -7    3.60    2.19
   6   3  -7    5.93    2.05
   6  -3  -7    5.85    2.05
   6  -3  -6   36.09    3.33
   6   3  -6   46.90    3.88
   6  -3  -6   37.10    3.50
   6  -3  -6   39.73    3.48
   6   3  -6   38.31    3.42
   6  -3  -6   28.78    3.28
   6   3  -6   44.98    3.37
   6   3  -5    6.72    2.17
   6  -3  -5   12.07    2.30
   6   3  -5    9.23    2.56
   6  -3  -5   10.02    2.33
   6   3  -5    4.60    4.39
   6   3  -5    8.49    2.14
   6   3  -5   12.14    4.45
   6   3  -5   10.37    4.78
   6  -3  -5    8.02    2.48
   6  -3  -5    3.78    2.04
   6   3  -5    7.83    2.26
   6  -3  -4   53.60    5.46
   6   3  -4   61.42    4.03
   6   3  -4   54.05    6.02
   6   3  -4   50.52    4.25
   6  -3  -4   60.23    3.94
   6  -3  -4   61.32    4.18
  -6  -3   4   46.09    5.42
   6  -3  -4   58.56    3.86
  -6   3   4   60.21    6.08
   6  -3  -4   59.62    4.29
   6   3  -4   60.91    4.21
   6  -3  -4   52.33    3.98
   6   3  -4   46.27    3.90
   6   3  -4   42.05    6.30
   6   3  -4   58.66    6.67
   6   3  -4   53.95    6.43
   6   3  -3   83.64    7.41
   6   3  -3   79.66    7.35
   6   3  -3   78.71    7.00
   6  -3  -3   77.24    6.51
  -6   3   3   87.08    6.88
   6  -3  -3   80.03    5.05
   6  -3  -3   86.28    5.09
  -6  -3   3   79.82    6.87
   6   3  -2  451.60   26.39
   6   3  -2  426.84   26.25
   6   3  -2  408.73   25.97
   6  -3  -2  444.71   26.05
  -6   3   2  485.95   25.93
   6   3  -2  456.37   26.78
   6  -3  -2  458.17   24.67
   6  -3  -2  452.73   24.71
  -6  -3   2  486.24   26.50
   6   3  -1  259.12   15.53
  -6  -3   1  272.01   15.87
   6  -3  -1  263.80   14.21
   6  -3  -1  272.25   15.95
   6  -3  -1  249.16   15.48
   6   3  -1  259.18   15.51
   6  -3  -1  242.06   14.98
   6   3  -1  239.29   15.61
  -6   3   1  263.83   15.32
   6  -3  -1  254.47   14.18
   6   3  -1  238.58   14.88
   6   3  -1  261.31   16.38
  -6   3   1  279.30   15.46
   6   3   0  215.43   13.83
  -6   3   0  201.05   12.87
   6  -3   0  210.90   11.77
  -6  -3   0  205.94   13.17
  -6  -3   0  208.41   13.19
   6  -3   0  226.72   13.18
  -6  -3   0  202.21   11.75
   6  -3   0  219.91   13.24
  -6  -3   0  216.61   13.40
   6   3   0  215.03   13.44
   6  -3   0  220.97   13.02
  -6   3   0  225.87   13.17
   6   3   1  157.37   10.98
  -6   3  -1  171.53   10.43
   6   3   1  169.15   10.95
  -6   3  -1  166.44   10.80
   6  -3   1  163.30   10.47
   6  -3   1  152.24    9.05
  -6  -3  -1  150.66   10.58
  -6  -3  -1  177.11   10.93
  -6  -3  -1  157.80   10.69
  -6   3  -1  161.54    9.92
  -6   3  -1  171.14    9.91
  -6   3  -1  150.13    8.93
  -6  -3  -1  156.70    9.09
  -6  -3  -1  190.25   10.85
   6  -3   1  166.73   10.23
  -6  -3  -2  771.56   40.59
  -6   3  -2  734.06   40.32
   6  -3   2  755.00   40.51
   6   3   2  718.36   41.86
  -6   3  -2  764.13   41.77
  -6   3  -2  724.08   41.08
   6   3   2  732.73   42.07
  -6  -3  -2  746.68   42.38
  -6   3  -2  773.83   41.86
   6  -3   2  763.20   41.96
  -6  -3  -2  768.56   42.05
   6   3   3   23.39    5.36
  -6   3  -3   26.20    4.90
  -6   3  -3   22.26    4.51
  -6  -3  -3   18.47    3.68
   6   3   3   18.55    4.75
  -6   3  -3   24.87    4.14
   6  -3   3   17.22    2.25
  -6   3  -3   21.31    2.16
  -6   3  -3   12.69    3.43
  -6  -3  -3   17.55    3.89
   6  -3   3   19.05    3.64
  -6  -3  -3   21.40    3.48
  -6  -3  -3   19.95    2.27
  -6   3  -4  154.20    8.83
  -6  -3  -4  155.21    9.03
   6  -3   4  134.23   10.29
   6   3   4  158.07   11.64
  -6  -3  -4  135.13    8.65
  -6  -3  -4  165.08    8.98
  -6   3  -4  157.74   11.74
  -6  -3  -4  136.14    8.89
  -6   3  -4  143.87    9.00
  -6   3  -4  174.19   11.97
   6  -3   4  148.32    8.90
  -6  -3  -4  147.69   11.02
  -6   3  -4  145.99   11.02
  -6   3  -4  160.17    8.72
  -6   3  -4  150.86    9.18
  -6   3  -4  146.42    9.03
  -6   3  -4  170.69    8.86
   6   3   5   28.81    6.33
  -6  -3  -5   29.96    4.56
  -6  -3  -5   29.90    3.25
  -6   3  -5   29.27    2.97
  -6   3  -5   29.05    5.94
  -6   3  -5   27.17    5.78
   6  -3   5   30.68    2.83
  -6  -3  -5   29.02    2.87
  -6   3  -5   22.98    3.51
  -6   3  -5   25.04    3.36
  -6   3  -5   23.31    2.62
  -6   3  -5   26.66    4.80
  -6  -3  -5   26.30    3.49
  -6   3  -5   26.52    3.05
  -6   3  -6  128.65    6.91
  -6  -3  -6  110.93    7.15
  -6   3  -6  113.97    6.94
  -6   3  -6  102.80    7.18
  -6   3  -6   88.72    8.98
  -6   3  -6  100.37    7.02
   6  -3   6  122.16   10.06
   6   3   6   91.67    9.33
  -6  -3  -6  122.67    7.18
  -6   3  -7   40.85    3.72
   6  -3   7   39.92    5.79
  -6   3  -7   42.02    3.51
  -6   3  -7   42.43    5.70
  -6   3  -7   43.26    3.81
  -6   3  -7   56.99    3.70
  -6  -3  -7   47.78    3.95
  -6  -3  -7   56.78    4.01
  -6  -3  -8   25.18    2.75
  -6   3  -8   23.64    2.42
  -6   3  -8   22.74    3.99
   6   3   8   15.50    4.08
   6  -3   8   17.59    4.53
  -6   3  -8   30.54    2.49
  -6   3  -8   22.65    2.28
  -6   3  -9    1.25    1.13
  -6  -3  -9    2.46    1.46
   6   4  -9    5.77    1.31
   6  -4  -9    9.52    1.37
   6   4  -8   17.73    2.21
   6   4  -8   20.33    2.26
   6   4  -8   21.47    4.37
   6   4  -8   20.31    3.87
   6  -4  -8   16.77    2.02
   6   4  -8   15.12    3.94
   6  -4  -7   53.63    4.06
   6   4  -7   47.92    4.22
   6  -4  -7   61.37    4.06
  -6  -4   7   56.22    6.08
   6  -4  -7   58.31    4.10
   6   4  -7   54.56    4.39
   6   4  -7   59.63    4.27
   6   4  -7   52.38    6.84
   6   4  -7   49.57    6.47
   6   4  -7   62.51    6.97
   6   4  -6  348.41   22.83
   6   4  -6  335.69   22.86
   6   4  -6  365.38   19.86
   6  -4  -6  360.14   19.82
   6   4  -6  370.55   20.04
   6  -4  -6  329.67   19.67
   6   4  -6  370.23   23.11
   6  -4  -6  350.46   19.73
   6   4  -5  579.27   31.46
   6   4  -5  611.19   31.73
   6  -4  -5  550.73   31.46
   6  -4  -5  557.30   31.36
   6   4  -4   22.13    5.54
   6   4  -4   19.25    2.71
   6   4  -4   22.60    3.10
   6   4  -4   21.53    2.77
   6   4  -4   18.79    2.71
   6  -4  -4   21.17    2.53
   6   4  -4   16.96    5.02
  -6  -4   4   13.84    3.88
   6  -4  -4   22.70    2.36
   6  -4  -4   19.06    4.02
   6   4  -4   15.35    5.01
   6   4  -4   28.69    5.47
   6  -4  -4   20.70    2.76
  -6  -4   4   25.69    2.83
   6   4  -3  238.38   15.69
   6  -4  -3  236.25   13.32
   6   4  -3  240.95   15.90
   6   4  -3  245.77   16.01
  -6   4   3  258.04   15.52
   6  -4  -3  232.31   13.32
   6  -4  -3  235.63   13.34
   6  -4  -3  262.58   15.47
  -6  -4   3  248.11   13.45
  -6  -4   3  247.49   15.67
   6  -4  -3  243.09   13.42
   6  -4  -3  242.76   13.60
   6   4  -3  260.81   13.66
   6   4  -3  228.73   13.67
  -6   4   3  198.42   13.39
   6  -4  -3  237.83   13.32
   6   4  -2    9.31    3.74
   6  -4  -2   18.33    3.53
   6  -4  -2   14.75    4.15
   6  -4  -2   15.60    2.88
  -6  -4   2   15.40    2.42
  -6   4   2   18.47    4.52
   6   4  -2   13.23    3.86
   6  -4  -2   11.99    1.85
   6   4  -2   18.95    5.42
  -6  -4   2    9.92    2.88
   6  -4  -2   13.44    4.01
   6  -4  -2   15.18    1.94
  -6  -4   2   18.88    3.94
   6   4  -2   11.80    2.36
   6   4  -1   29.12    6.48
   6   4  -1   25.90    3.83
  -6   4   1   29.37    4.75
   6   4  -1   25.03    3.93
  -6  -4   1   32.16    2.35
   6  -4  -1   25.35    2.38
   6  -4  -1   28.27    2.44
   6   4  -1   29.10    5.81
  -6   4   1   30.05    4.94
   6  -4  -1   26.65    3.78
   6  -4  -1   23.17    3.96
  -6  -4   1   28.94    4.38
   6  -4  -1   20.71    4.20
   6   4  -1   30.79    4.00
   6  -4   0    1.04    2.92
  -6  -4   0    0.81    3.18
   6  -4   0    1.11    2.97
  -6   4   0    3.04    1.82
  -6  -4   0    0.47    1.34
   6   4   0    2.38    5.54
   6   4   0    3.73    3.46
  -6   4   0    1.18    3.67
   6  -4   0    1.19    1.56
   6  -4   0    2.10    3.43
   6   4   0    2.50    4.88
  -6   4   0    1.95    4.41
  -6   4  -1    5.50    2.75
   6   4   1   10.70    5.37
  -6   4  -1    4.31    1.68
  -6   4  -1    3.70    3.88
  -6  -4  -1    7.05    3.36
  -6   4  -1    4.35    4.72
   6   4   1    5.21    5.22
   6  -4   1    4.35    1.78
  -6  -4  -1    4.89    1.71
   6  -4   1    6.40    2.86
  -6  -4  -1    8.20    3.28
   6  -4   1    5.51    3.37
  -6  -4  -1    8.74    2.65
  -6  -4  -2 1280.79   70.46
   6  -4   2 1298.23   70.31
   6  -4   2 1260.77   68.42
  -6  -4  -2 1295.97   68.28
   6   4   2 1260.82   70.38
  -6  -4  -2 1295.81   68.28
   6   4   2 1215.07   70.22
  -6   4  -2 1273.87   69.94
   6  -4   2 1263.67   68.36
  -6  -4  -2 1269.83   70.83
  -6   4  -2 1324.93   70.04
   6  -4   2 1246.27   68.42
  -6   4  -2 1210.67   68.46
  -6   4  -2 1343.81   68.16
  -6  -4  -2 1233.54   68.46
  -6  -4  -2 1214.67   68.16
  -6   4  -3    4.39    2.15
  -6   4  -3    8.81    1.96
  -6  -4  -3    5.53    2.07
   6  -4   3    0.43    3.54
  -6  -4  -3    4.91    3.27
  -6  -4  -3    2.86    2.25
   6   4   3   10.71    6.26
   6  -4   3    7.64    2.81
   6  -4   3    4.53    2.65
  -6  -4  -3    5.21    2.22
  -6  -4  -3    6.81    3.92
  -6   4  -3    5.26    3.90
  -6  -4  -3    3.88    1.87
   6  -4   3    5.95    2.12
  -6   4  -3    9.36    3.71
  -6   4  -3    7.98    2.53
  -6  -4  -3    6.55    2.43
   6   4   4   86.62    9.73
  -6   4  -4  105.95    6.30
   6  -4   4   99.89    6.53
  -6  -4  -4   97.90    6.39
  -6   4  -4  103.99    8.78
  -6  -4  -4  104.82    8.91
  -6   4  -4   92.05    8.47
  -6  -4  -4   99.26    6.07
  -6   4  -4  105.14    6.75
   6  -4   4   83.12    6.54
  -6  -4  -4  105.70    6.60
  -6  -4  -4  107.25    8.43
   6  -4   4  104.34    6.44
   6  -4   4  111.64    8.67
  -6   4  -4   91.55    6.29
   6  -4   5   11.78    2.39
  -6   4  -5    9.51    2.17
  -6  -4  -5    8.47    3.46
  -6  -4  -5    6.60    2.69
   6   4   5   14.71    6.05
  -6  -4  -5   11.09    3.03
  -6   4  -6   14.73    4.11
   6   4   6   12.48    5.17
   6  -4   6   12.52    5.64
  -6  -4  -6   13.10    2.95
  -6  -4  -6   13.95    2.83
  -6   4  -6   13.57    2.24
  -6   4  -6   13.04    2.53
   6  -4   7   28.47    5.51
  -6   4  -7   33.97    4.92
   6   4   7   26.70    5.47
  -6   4  -8   79.27    4.91
  -6   4  -8   83.42    6.71
  -6   4  -8   78.18    5.07
  -6  -4  -8   84.36    5.12
  -6  -4  -9   64.10    3.78
   6   5  -8   -2.05    2.92
   6   5  -8   -1.70    3.34
   6   5  -8    0.57    1.32
   6  -5  -8   -0.63    1.20
   6   5  -7   15.12    3.96
   6  -5  -7   10.87    1.97
   6   5  -7    9.67    1.99
   6   5  -7   11.82    2.43
   6   5  -7    6.81    3.80
  -6  -5   7    9.84    3.37
   6   5  -7   14.24    2.09
   6  -5  -7   10.90    1.71
   6   5  -7   16.45    4.06
   6  -5  -7   10.46    2.13
   6  -5  -6   95.70    6.10
  -6  -5   6   89.88    8.39
   6   5  -6   96.59    9.04
   6  -5  -6   92.69    6.07
   6   5  -6   90.21    6.22
   6  -5  -6   96.45    5.85
   6   5  -6   89.48    8.74
   6   5  -6   90.42    8.64
   6   5  -6   94.75    6.17
   6  -5  -5   24.57    2.98
   6   5  -5   24.16    2.93
   6   5  -5   33.27    5.86
   6   5  -5   19.85    5.06
   6  -5  -5   29.29    2.55
   6   5  -5   30.64    5.76
  -6   5   5   25.30    5.49
   6   5  -5   31.71    3.18
   6   5  -4   -0.33    2.20
  -6   5   4    3.95    4.78
   6  -5  -4    1.27    2.24
  -6  -5   4    1.32    2.43
   6   5  -4    2.57    5.46
   6  -5  -4    4.49    2.11
   6   5  -4    3.64    2.30
   6   5  -4    4.44    2.52
   6  -5  -4    2.78    2.08
   6  -5  -3   73.64    5.33
   6   5  -3   70.09    7.65
  -6   5   3  102.18    8.46
  -6  -5   3   95.19    7.97
   6  -5  -3   82.72    5.27
   6   5  -3   72.46    8.46
   6   5  -3   80.66    7.79
   6   5  -3   81.68    5.75
  -6   5   3   67.05    5.35
  -6  -5   3   86.40    5.44
   6  -5  -3   79.72    5.49
   6  -5  -3   77.34    7.35
   6  -5  -3   80.11    5.39
   6  -5  -2   19.99    2.26
   6   5  -2   17.64    6.23
   6  -5  -2   17.63    2.24
   6  -5  -2   15.21    2.84
   6  -5  -2   17.88    4.08
  -6  -5   2   22.77    4.59
   6  -5  -2   20.47    4.99
   6  -5  -2   13.79    3.27
  -6   5   2   11.35    5.38
   6   5  -2   14.93    2.95
   6  -5  -2   16.61    2.89
   6   5  -2   14.27    2.90
  -6   5   2   18.00    2.82
  -6  -5   2   19.85    2.95
   6  -5  -2   14.35    2.51
   6   5  -2   20.92    2.94
   6  -5  -1   16.44    2.33
   6  -5  -1   19.29    2.33
  -6  -5   1   18.90    4.52
   6  -5  -1   21.10    4.39
   6  -5  -1   24.22    4.87
   6   5  -1   21.12    6.72
  -6   5   1   25.43    5.84
   6  -5  -1   17.05    3.03
  -6  -5   1   21.02    2.74
   6  -5  -1   21.83    3.39
   6   5  -1   19.09    4.49
   6   5  -1   22.58    3.21
   6  -5  -1   21.35    3.18
  -6  -5   1   21.47    2.71
  -6  -5   1   21.83    4.27
   6   5  -1   15.48    3.11
   6   5  -1   22.24    2.96
  -6   5   1   19.12    3.06
  -6  -5   1   20.31    2.90
  -6   5   0   59.82    4.70
  -6  -5   0   75.37    4.71
  -6  -5   0   76.42    7.26
  -6  -5   0   66.18    6.68
   6  -5   0   76.75    7.10
   6  -5   0   69.74    6.98
   6  -5   0   68.93    5.13
  -6  -5   0   74.38    4.90
   6  -5   0   69.16    6.70
   6   5   0   61.21    8.30
  -6   5   0   68.15    7.96
   6  -5   0   70.03    5.09
   6   5   0   56.23    8.48
   6   5   0   58.01    6.69
  -6  -5   0   70.36    4.86
  -6  -5   0   65.12    6.89
  -6  -5   0   68.23    4.82
   6  -5   0   71.55    5.23
   6   5   0   62.39    5.16
   6  -5   0   66.52    4.68
   6   5   0   69.34    5.19
  -6   5   0   72.84    5.23
   6   5   0   76.34    5.18
   6  -5   1    3.24    3.88
  -6  -5  -1   -1.58    4.04
   6  -5   1   -0.44    3.17
  -6  -5  -1   -1.31    2.34
   6  -5   1    0.29    2.50
  -6   5  -1   -3.31    5.56
   6   5   1    3.87    6.25
   6  -5   1    4.55    4.47
   6  -5   1    0.88    2.92
  -6  -5  -1    1.09    3.66
   6   5   1   -4.85    7.13
  -6   5  -1   -1.22    2.01
   6   5   1    0.58    2.19
  -6   5  -1   -1.25    2.45
  -6  -5  -1   -1.16    1.92
   6  -5   1   -2.07    2.04
  -6  -5  -1    0.85    2.30
  -6  -5  -1   -0.71    2.29
   6  -5   1   -1.40    2.97
  -6  -5  -2   10.79    2.27
   6  -5   2   10.26    4.15
  -6  -5  -2   17.11    4.32
  -6  -5  -2   10.91    2.71
  -6  -5  -2   12.87    2.42
   6   5   2    6.64    6.85
   6  -5   2   14.12    3.21
   6   5   2   14.92    5.78
  -6  -5  -2   14.05    4.11
  -6   5  -2   18.02    5.06
  -6  -5  -2   17.54    2.70
  -6   5  -2   13.93    2.16
  -6   5  -2   12.35    2.70
  -6  -5  -2    9.62    2.66
   6  -5   2   14.64    3.29
   6  -5   2   13.33    2.50
  -6  -5  -3  343.71   19.12
   6  -5   3  334.84   19.27
  -6  -5  -3  343.20   19.00
  -6  -5  -3  336.05   18.90
  -6   5  -3  375.19   21.59
   6   5   3  355.62   22.18
   6  -5   3  319.14   21.42
   6  -5   3  345.40   19.21
  -6  -5  -3  344.91   21.81
  -6  -5  -3  344.98   19.32
  -6  -5  -3  338.30   22.13
   6  -5   3  340.49   19.28
  -6  -5  -3  342.89   19.12
  -6   5  -3  341.90   19.36
   6   5   4    9.48    6.47
  -6   5  -4   15.91    2.32
   6  -5   4    3.73    2.82
   6  -5   4    3.71    2.85
  -6  -5  -4   12.79    2.53
  -6  -5  -4    8.17    3.98
   6   5   4    9.60    5.78
  -6   5  -4   18.15    4.73
  -6   5  -4   13.15    2.54
  -6   5  -4   11.37    3.99
   6  -5   4   13.19    2.42
   6  -5   4   21.08    4.47
  -6  -5  -4    7.15    3.93
  -6   5  -4   10.80    2.38
  -6  -5  -5  141.27    7.66
   6   5   5  117.12   10.81
  -6   5  -5  122.53    7.86
   6  -5   5  133.00    7.72
   6  -5   5  150.67   11.37
   6   5   5  120.98   10.59
  -6   5  -5  133.77    7.53
  -6  -5  -5  120.53   10.09
   6  -5   5  126.81    9.82
  -6  -5  -5  119.48    7.64
   6   5   5  118.43    7.67
  -6   5  -5  127.16   10.00
  -6  -5  -6    4.57    2.57
   6   5   6    4.38    4.73
   6  -5   6    0.47    1.78
  -6   5  -6   -2.46    3.30
  -6  -5  -6    2.27    2.38
  -6   5  -6    2.09    2.00
   6  -5   6    2.06    5.21
  -6   5  -7    5.52    1.58
  -6   5  -7    5.03    1.77
  -6  -5  -7    5.48    2.22
  -6  -5  -7    1.64    2.09
  -6   5  -7    4.65    2.90
  -6   5  -8    1.62    1.20
  -6  -5  -8    2.57    1.43
   6   6  -8    6.95    0.88
  -6   6   7    3.48    1.52
   6   6  -7    4.12    1.44
   6  -6  -7    2.77    1.58
   6   6  -7    2.57    2.56
   6   6  -7    2.10    1.59
  -6  -6   6   37.41    4.86
   6   6  -6   24.49    4.95
   6   6  -6   28.70    2.88
   6  -6  -6   40.60    3.21
   6   6  -6   43.85    5.17
   6  -6  -6   37.99    3.04
   6  -6  -6   35.29    3.16
   6   6  -6   33.64    2.99
   6   6  -6   39.59    5.02
   6   6  -5   46.25    6.47
   6   6  -5   38.60    6.29
  -6   6   5   57.39    6.68
  -6  -6   5   58.61    6.65
   6   6  -5   55.79    4.13
   6   6  -5   47.75    6.59
   6  -6  -5   51.78    4.15
   6  -6  -5   59.28    4.10
   6   6  -4  113.87   10.08
   6  -6  -4  104.98    6.54
   6   6  -4  107.27    6.76
   6   6  -4  103.56    6.93
   6   6  -4   89.38    9.15
  -6   6   4  121.23    9.58
   6   6  -4   69.29    9.33
   6   6  -4   91.87    9.45
   6   6  -4  105.69    6.97
  -6  -6   4  121.00    9.81
   6  -6  -4  113.93    6.61
   6  -6  -4   99.38    6.63
  -6  -6   4   99.92    8.83
   6  -6  -4  112.32    6.79
  -6  -6   4  111.33    6.69
   6   6  -3   21.42    6.23
   6  -6  -3   23.42    2.80
   6  -6  -3   20.22    4.45
  -6  -6   3   16.65    4.78
  -6  -6   3   26.41    4.60
  -6   6   3   21.10    5.43
   6  -6  -3   20.34    2.39
   6  -6  -3   23.77    2.82
   6   6  -3   25.85    3.18
  -6   6   3   13.15    2.45
  -6  -6   3   22.86    2.87
   6  -6  -3   26.74    2.75
   6   6  -3   22.01    5.42
   6   6  -2  174.69   13.46
   6  -6  -2  174.07    9.93
   6   6  -2  147.28    9.71
   6  -6  -2  168.89    9.90
  -6   6   2  177.98   12.65
   6   6  -2  158.16   13.05
   6  -6  -2  162.39    9.76
  -6  -6   2  170.15    9.86
  -6  -6   2  177.16   12.75
   6  -6  -2  134.76   11.77
  -6  -6   2  184.69   12.92
   6   6  -2  166.95   10.26
  -6   6   2  167.53   10.13
   6  -6  -2  169.23    9.74
   6   6  -2  164.04    9.77
  -6  -6   1   -1.80    2.17
   6   6  -1    0.22    2.96
   6   6  -1    4.54    6.34
   6  -6  -1    4.45    2.76
   6   6  -1    1.22    2.97
   6  -6  -1   -0.12    1.88
  -6   6   1    4.74    4.93
   6   6  -1    0.18    2.46
  -6   6   1   -0.37    2.55
  -6   6   1    0.69    2.44
  -6  -6   1    0.35    2.54
  -6  -6   1    0.52    3.13
  -6  -6   1    2.24    2.20
   6  -6  -1   -0.68    2.69
  -6   6   0   83.92    8.70
   6   6   0   80.11    9.47
   6  -6   0   66.72    5.30
  -6  -6   0   73.05    5.03
  -6  -6   0   73.71    5.01
   6  -6   0   75.18    5.40
   6   6   0   64.02    5.38
  -6   6   0   85.40    8.12
   6  -6   0   63.82    4.76
   6   6   0   65.37    7.21
  -6   6   0   64.98    4.80
  -6  -6   0   75.86    5.11
   6  -6   0   72.07    4.88
   6   6   0   64.43    5.42
  -6  -6   0   66.98    7.06
   6   6   0   65.35    5.27
  -6   6   0   76.37    5.58
   6  -6   1  139.20    8.37
  -6  -6  -1  131.77    8.01
   6   6   1  109.71    8.18
   6  -6   1  125.57   10.46
   6  -6   1  126.73    8.30
  -6  -6  -1  131.23    8.01
   6   6   1  129.47   12.00
   6  -6   1  129.66   10.25
   6   6   1  136.12   10.57
  -6   6  -1  131.76   10.68
   6  -6   1  128.38    7.97
   6   6   1  123.62    8.27
  -6   6  -1  125.63    7.73
  -6   6  -1  131.31    8.44
   6   6   1  134.68    8.31
  -6  -6  -1  144.12    7.99
  -6  -6  -1  122.31   10.48
  -6  -6  -1  138.62   11.00
   6  -6   2 1699.67   93.40
   6  -6   2 1720.32   90.78
  -6  -6  -2 1751.33   90.62
  -6   6  -2 1669.81   90.69
  -6   6  -2 1781.26   93.19
   6   6   2 1767.08   93.16
  -6  -6  -2 1776.40   90.64
   6   6   2 1441.48   90.58
   6  -6   2 1710.21   90.79
   6   6   2 1626.14   90.62
  -6  -6  -2 1716.78   93.85
  -6   6  -2 1710.05   91.01
  -6  -6  -2 1626.51   93.77
   6  -6   2 1750.30   93.13
   6   6   2 1623.24   93.59
  -6  -6  -2 1713.30   90.49
   6  -6   3  550.20   30.27
   6   6   3  474.77   30.48
   6  -6   3  483.44   27.40
  -6   6  -3  504.50   27.27
  -6  -6  -3  507.38   27.16
  -6  -6  -3  519.99   27.13
  -6   6  -3  487.34   27.46
   6   6   3  524.94   30.32
  -6   6  -3  538.50   29.93
   6  -6   3  513.90   30.10
   6   6   3  469.78   27.38
  -6  -6  -3  463.67   30.39
  -6   6  -3  485.22   27.58
  -6  -6  -3  506.96   30.34
   6   6   3  452.64   27.38
   6  -6   3  502.01   27.44
   6  -6   4   -0.56    1.94
   6  -6   4    0.53    3.55
  -6  -6  -4   -2.77    3.62
  -6   6  -4    1.04    1.90
   6  -6   4   -8.38    5.58
   6   6   4   -2.20    5.75
  -6   6  -4   -0.46    1.95
  -6  -6  -4    1.40    2.12
   6  -6   4    1.36    2.12
  -6   6  -4   -1.40    3.91
   6   6   4    3.62    3.13
   6  -6   4    0.91    2.18
   6   6   4   -3.19    5.25
   6   6   4    1.01    2.96
  -6  -6  -4   -0.10    2.67
  -6  -6  -4   -1.89    3.30
  -6   6  -4   -1.66    2.01
   6  -6   5   23.88    2.57
   6  -6   5   16.42    4.01
   6   6   5    8.87    5.36
   6   6   5   18.70    5.50
  -6   6  -5   17.61    3.54
   6   6   6   48.27    6.22
   6  -6   6   62.84    4.07
  -6   6  -6   55.85    5.32
  -6  -6  -6   63.38    4.25
  -6   6  -6   54.37    3.93
  -6   6  -6   66.77    4.24
   6  -6   6   66.03    6.77
  -6  -6  -6   53.90    4.16
  -6  -6  -7    9.36    1.83
  -6   6  -7   10.74    1.55
  -6  -6  -7   10.06    1.70
   6  -7  -7   12.58    1.19
   6   7  -6   98.12    6.05
  -6   7   6   87.41    5.91
  -6  -7   6   92.82    5.98
   6   7  -6  104.83    5.98
   6   7  -5  107.97    8.52
   6   7  -5   96.98    6.29
  -6   7   5  105.64    6.36
  -6  -7   5  114.86    8.41
   6  -7  -5  103.82    6.31
  -6  -7   5  103.36    6.04
   6   7  -4   40.40    3.69
   6  -7  -4   46.15    3.82
  -6   7   4   54.31    4.00
  -6   7   4   46.55    6.01
   6  -7  -4   58.14    3.70
  -6  -7   4   51.66    3.69
   6  -7  -4   51.57    3.59
   6  -7  -4   47.85    3.63
  -6  -7   4   47.88    5.88
   6   7  -4   40.96    5.80
   6  -7  -4   49.32    3.54
   6   7  -4   52.38    3.85
  -6   7   3  103.80    6.28
  -6   7   3   89.78    8.81
   6  -7  -3   98.43    6.13
  -6  -7   3   86.45    8.10
  -6  -7   3  110.13    6.20
   6   7  -3  107.06    9.54
   6   7  -3   89.53    6.18
  -6  -7   3   97.65    8.55
   6   7  -3   70.03    8.47
   6   7  -3   86.60    6.43
  -6  -7   2   11.38    4.04
   6  -7  -2   15.73    4.02
  -6  -7   2   11.37    3.81
   6  -7  -2   14.52    2.12
   6   7  -2   14.24    6.26
   6  -7  -2   15.71    2.64
   6   7  -2   12.11    2.53
  -6   7   2   14.44    5.18
  -6  -7   2   12.06    2.51
  -6   7   2   12.64    2.51
  -6   7   2   12.50    2.43
   6   7  -2   14.78    2.69
   6   7  -2    9.60    4.35
   6  -7  -2   12.15    2.60
   6   7  -2   14.74    2.64
   6   7  -1   10.28    2.62
  -6   7   1   10.21    2.56
   6  -7  -1   10.49    1.99
   6  -7  -1   16.47    4.26
  -6  -7   1   12.18    3.76
  -6  -7   1    9.10    3.84
  -6  -7   1   11.28    2.21
   6   7  -1    7.04    5.62
   6  -7  -1    9.11    2.61
  -6   7   1   10.26    2.32
   6   7  -1    8.94    2.77
  -6   7   1    9.33    5.04
  -6  -7   1    9.64    2.52
   6  -7  -1   10.50    2.17
   6  -7  -1    9.33    1.92
   6   7  -1    8.83    3.86
   6   7  -1    7.43    2.84
   6  -7  -1    9.16    2.60
  -6  -7   1   11.16    2.23
  -6   7   0    0.64    1.89
   6  -7   0    3.45    1.68
  -6  -7   0    6.01    3.03
   6  -7   0   -0.54    3.54
  -6  -7   0    3.74    4.01
  -6  -7   0    1.95    2.11
   6   7   0   -1.18    6.52
   6  -7   0    0.28    2.63
  -6  -7   0    5.42    2.41
   6   7   0    6.20    4.15
  -6   7   0   -1.97    4.77
   6   7   0    4.99    2.97
   6  -7   0    1.67    2.57
  -6  -7   0    2.29    2.10
   6   7   0    1.17    2.90
  -6   7   0    2.11    2.54
   6   7   0    1.94    2.17
  -6  -7   0    3.83    3.13
   6  -7   0    2.02    1.84
   6   7   1   91.73    6.49
   6  -7   1   95.33    6.43
  -6  -7  -1   93.05    6.17
   6   7   1  115.40    8.83
  -6   7  -1  101.20    8.93
  -6  -7  -1   98.88    6.12
  -6   7  -1   96.63    5.91
   6   7   1   86.76    9.83
  -6  -7  -1   95.74    6.19
   6  -7   1   91.23    6.44
   6   7   1   94.46    6.50
   6  -7   1   95.71    6.16
   6  -7   1   97.55    6.11
  -6  -7  -1   81.15    8.60
   6  -7   1   99.88    8.84
  -6  -7  -1   97.49    8.72
  -6   7  -1  101.18    6.72
   6   7   1   93.38    6.40
  -6   7  -2  209.08   13.50
   6   7   2  193.56   13.41
  -6  -7  -2  183.77   13.63
   6  -7   2  196.69   11.01
   6   7   2  175.71   11.11
   6  -7   2  191.87   13.04
   6   7   2  187.35   14.45
  -6  -7  -2  200.08   10.97
   6  -7   2  198.91   11.11
  -6  -7  -2  194.99   13.81
   6  -7   2  169.30   10.77
  -6  -7  -2  188.44   10.74
   6  -7   2  183.56   13.43
  -6   7  -2  172.45   11.23
   6   7   2  173.21   11.13
   6  -7   2  194.33   11.08
  -6  -7  -2  192.71   10.94
   6  -7   3   58.69    6.40
  -6  -7  -3   47.08    6.15
   6  -7   3   48.66    6.39
   6   7   3   54.61    7.78
   6  -7   3   56.37    4.11
   6   7   3   64.71    7.14
  -6   7  -3   54.11    6.29
  -6   7  -4   24.92    2.65
   6   7   4   36.11    5.37
   6   7   4   23.84    3.26
  -6   7  -4   25.68    2.44
  -6  -7  -4   24.09    4.11
   6  -7   4   28.87    4.44
  -6   7  -4   24.30    2.52
   6  -7   4   26.85    2.47
   6   7   4   26.22    3.27
   6  -7   4   32.06    2.73
  -6  -7  -4   21.02    2.86
   6   7   4   25.94    5.68
   6  -7   4   21.04    5.03
   6  -7   4   23.88    2.44
   6   7   5    0.64    1.92
  -6  -7  -5    0.25    2.05
   6  -7   5    0.70    3.78
  -6   7  -5    0.81    1.40
   6  -7   5    1.98    1.54
   6  -7   5    3.28    2.40
  -6   7  -5   -1.20    1.47
   6   7   5    1.31    1.90
   6  -7   6    0.82    1.11
  -6  -7  -6    0.58    1.55
  -6   7  -6    0.80    1.06
  -6  -7  -6    2.30    1.37
   6   8  -5    2.86    0.97
   6  -8  -5    2.49    1.26
   6  -8  -5    4.13    1.18
   6   8  -4    0.72    1.33
  -6  -8   4   -0.26    1.18
  -6   8   4   -0.43    1.54
  -6  -8   4    1.53    1.37
   6  -8  -4   -0.36    1.48
   6  -8  -3    9.88    1.71
  -6  -8   3    9.30    2.89
   6  -8  -3    8.48    1.50
  -6  -8   3   10.84    1.59
   6   8  -3    5.86    1.71
   6  -8  -3    6.80    1.68
  -6   8   3    6.34    1.85
  -6  -8   3    9.61    1.85
   6  -8  -3    9.23    1.83
   6  -8  -2    3.65    1.89
  -6   8   2   -0.41    1.49
  -6  -8   2    3.10    1.90
  -6   8   2    0.81    1.72
   6  -8  -2    0.83    1.37
   6   8  -2   -4.89    5.08
   6   8  -2   -0.09    1.65
  -6  -8   2    5.78    2.85
  -6  -8   2    1.22    2.57
   6  -8  -2    2.45    1.85
   6  -8  -2    0.92    1.72
  -6  -8   1    2.04    1.98
   6  -8  -1    0.89    2.08
  -6   8   1    0.94    1.95
   6  -8  -1    1.00    2.06
  -6   8   1    1.59    4.14
   6   8  -1    5.22    2.28
  -6  -8   1    3.07    2.43
   6  -8  -1    1.97    2.95
  -6  -8   1    0.93    3.17
  -6   8   1    1.08    1.66
   6   8  -1   10.46    5.57
   6  -8  -1    1.44    1.40
   6   8  -1    4.32    2.20
   6   8   0   19.35    5.79
   6  -8   0   16.82    2.00
   6  -8   0   14.31    2.49
  -6   8   0   17.52    2.65
  -6   8   0   15.96    4.33
   6   8   0   14.36    2.77
  -6  -8   0   16.82    2.36
   6  -8   0   14.73    2.11
   6  -8   0   14.69    1.97
   6   8   0   19.43    2.73
   6  -8   0   18.46    2.51
   6  -8   0   19.24    3.98
  -6  -8   0   18.58    3.98
   6  -8   1   12.43    1.83
   6   8   1   17.88    2.85
   6  -8   1   15.56    2.48
  -6   8  -1    8.35    3.94
   6  -8   1   15.54    3.81
  -6  -8  -1   17.37    3.92
   6  -8   1   15.14    2.41
  -6   8  -1   16.38    2.59
   6  -8   1   18.73    2.32
  -6  -8  -1   17.25    2.20
   6   8   1   17.83    2.93
   6  -8   1   16.81    2.03
   6   8   2  231.34   11.73
   6  -8   2  210.44   11.56
   6  -8   2  204.91   11.53
   6   8   2  220.78   11.71
  -6  -8  -2  186.70   11.31
   6   8   2  218.16   14.21
   6  -8   2  205.95   13.57
  -6  -8  -2  225.77   11.38
  -6   8  -2  194.78   11.46
   6  -8   2  206.29   11.53
   6  -8   2  186.83   11.41
  -6  -8  -2  183.07   11.33
  -6  -8  -2  229.74   13.94
  -6   8  -2  198.10   11.79
   6  -8   3   90.35    6.96
  -6   8  -3   86.18    5.30
  -6   8  -3   76.58    4.99
   6  -8   3   79.25    4.97
   6   8   3   85.31    5.39
   6  -8   3   79.42    5.11
  -6  -8  -3   93.85    7.08
   6  -8   3   82.54    4.99
   6   8   3   85.74    5.37
  -6  -8  -3   81.16    5.04
   6  -8   4    7.41    1.41
   6   8   4    6.74    1.83
   6  -8   4    5.46    1.62
  -6  -8  -4    9.28    1.71
   6   8   4    8.30    1.89
  -6   8  -4    5.68    1.26
  -6  -8  -5   14.57    1.35
  -6  -8  -5   17.84    1.49
   6  -8   5   16.82    1.42
  -6  -9   3    0.33    0.75
  -6   9   3    3.47    1.01
   6   9  -2   -0.14    0.82
   6  -9  -2    0.41    1.01
  -6  -9   2   -0.04    1.10
   6  -9  -2    0.99    1.03
  -6   9   1   -0.72    1.04
   6  -9  -1    1.60    1.20
  -6  -9   1    2.43    1.25
   6  -9  -1    0.86    1.22
   6   9  -1    1.98    0.99
   6   9   0    2.39    1.14
  -6   9   0    3.56    1.16
   6  -9   0    8.10    1.37
  -6  -9   0    7.17    1.29
  -6   9   0    7.70    1.38
   6  -9   0    6.93    1.35
   6  -9   1   49.88    2.87
   6   9   1   58.54    3.08
  -6   9  -1   44.26    3.02
   6  -9   1   46.97    2.86
   6   9   1   54.53    3.03
   6  -9   2   56.70    3.59
   6  -9   2   60.02    3.66
   6   9   2   72.03    3.87
   6  -9   2   57.99    3.60
  -6   9  -2   61.34    3.80
   7   0  -9    3.65    1.98
   7   0  -9   -0.22    1.28
   7   0  -9   -1.54    1.73
   7   0  -8   50.79    4.10
   7   0  -8   48.11    3.88
   7   0  -8   48.81    3.90
   7   0  -8   58.35    4.13
   7   0  -8   53.05    3.76
   7   0  -7   -1.87    1.94
   7   0  -7    5.31    3.91
   7   0  -7   -0.65    1.78
   7   0  -7    0.84    2.21
   7   0  -7    1.47    2.23
   7   0  -7   -0.53    4.02
   7   0  -7    0.23    2.27
   7   0  -6  481.63   28.95
   7   0  -6  453.19   26.44
   7   0  -6  500.26   26.34
   7   0  -6  453.24   26.37
   7   0  -6  487.64   26.52
   7   0  -6  481.39   28.90
  -7   0   6  403.76   27.61
   7   0  -6  569.08   26.50
   7   0  -6  458.45   26.30
  -7   0   5    0.34    2.35
   7   0  -5    2.01    2.02
  -7   0   5    2.71    2.64
   7   0  -5   -0.58    1.66
   7   0  -5    0.88    3.55
   7   0  -5   -3.51    3.98
   7   0  -5    1.63    1.94
   7   0  -5   -0.11    1.67
   7   0  -5   -0.77    2.11
   7   0  -4   30.02    4.35
  -7   0   4   33.06    3.68
   7   0  -4   26.69    3.27
  -7   0   4   23.73    2.96
   7   0  -4   21.71    4.02
   7   0  -3   -0.41    1.38
   7   0  -3   -0.89    3.12
   7   0  -3   -1.88    2.28
   7   0  -3   -1.16    3.20
  -7   0   3   -0.84    1.93
   7   0  -3    1.68    2.23
   7   0  -3   -2.39    2.80
   7   0  -2  779.55   44.61
  -7   0   2  796.61   44.14
   7   0  -2  834.02   44.44
   7   0  -2  809.98   44.31
  -7   0   2  840.55   44.55
   7   0  -1    1.43    2.12
   7   0  -1    1.38    3.10
  -7   0   1   -0.78    1.99
   7   0  -1    0.16    2.56
   7   0  -1   -0.39    2.93
  -7   0   1   -0.15    1.64
   7   0   0  788.51   45.17
   7   0   0  920.80   45.35
  -7   0   0  842.45   44.96
  -7   0   0  803.40   45.10
   7   0   0  796.34   45.08
   7   0   1    0.16    2.33
  -7   0  -1   -0.27    1.54
   7   0   1    1.26    2.69
  -7   0  -1    0.17    2.26
   7   0   1   -0.15    2.87
  -7   0  -2   19.28    2.88
  -7   0  -2   23.39    1.96
  -7   0  -2   20.47    2.68
  -7   0  -2   19.51    3.08
   7   0   2   16.15    3.17
  -7   0  -2   15.48    2.36
   7   0   2   19.29    2.70
  -7   0  -3    2.89    2.26
  -7   0  -3    1.32    1.63
   7   0   3    2.82    2.83
  -7   0  -3    1.79    2.15
  -7   0  -3    0.26    2.66
  -7   0  -3    1.44    2.04
   7   0   3   -2.60    1.72
  -7   0  -4   42.77    4.61
  -7   0  -4   44.92    3.50
  -7   0  -4   56.34    4.97
  -7   0  -4   49.81    4.97
   7   0   4   47.88    4.75
  -7   0  -4   43.53    4.27
  -7   0  -5    0.26    2.47
  -7   0  -5   -0.12    2.48
  -7   0  -5    1.49    2.18
  -7   0  -5    2.28    1.62
  -7   0  -5   -0.55    2.26
  -7   0  -5    0.75    2.80
  -7   0  -5    1.57    2.77
  -7   0  -5   -0.41    3.03
   7   0   5   -2.00    4.82
  -7   0  -6  146.39    8.43
  -7   0  -6  144.66    8.66
  -7   0  -6  147.83   10.86
  -7   0  -6  137.70    8.96
  -7   0  -6  150.60    8.54
  -7   0  -6  132.03    8.79
   7   0   6  125.47   10.50
  -7   0  -7    0.63    2.58
  -7   0  -7   -0.51    3.22
  -7   0  -7    2.03    2.41
  -7   0  -7    0.56    2.28
  -7   0  -7    0.21    1.69
  -7   0  -7    1.22    2.23
  -7   0  -8   11.97    3.67
  -7   0  -8    4.69    2.36
  -7   0  -8   11.93    2.29
  -7   0  -9   -0.54    1.73
  -7   0  -9   -0.17    1.71
  -7   0 -10    3.93    1.02
  -7   0 -10    1.99    0.91
   7   1  -9   13.06    2.26
   7  -1  -9   10.29    2.15
   7   1  -9   11.07    1.91
   7  -1  -9   10.25    1.67
   7  -1  -8    2.06    1.78
   7   1  -8    1.62    2.20
   7   1  -8   -1.90    2.14
   7  -1  -8    0.41    1.85
   7   1  -8    7.23    4.01
   7  -1  -8    0.27    1.99
   7   1  -8    0.29    2.22
   7  -1  -8   -1.35    1.96
   7   1  -8    0.81    1.80
   7   1  -8    1.55    3.55
   7   1  -7   29.92    2.81
   7  -1  -7   32.33    3.17
   7   1  -7   33.68    2.96
   7   1  -7   34.22    3.34
   7   1  -7   32.17    3.02
   7  -1  -7   32.22    3.11
   7  -1  -7   31.51    3.21
   7   1  -7   33.62    5.50
   7  -1  -7   37.77    3.37
   7   1  -7   32.99    3.43
   7  -1  -7   36.24    3.29
   7   1  -7   34.48    3.31
   7   1  -7   26.60    5.63
   7  -1  -6  188.68   13.40
   7   1  -6  193.08   14.33
   7   1  -6  179.27   13.31
   7   1  -6  170.37   11.29
   7  -1  -6  188.05   11.50
   7   1  -6  191.01   11.35
   7  -1  -6  199.37   11.35
   7   1  -6  182.73   11.47
   7  -1  -6  202.46   11.49
   7  -1  -6  185.49   13.51
   7   1  -6  206.46   14.40
   7  -1  -6  198.87   11.51
   7   1  -6  187.73   11.55
   7   1  -6  206.38   11.18
   7  -1  -6  226.43   11.47
   7   1  -6  240.00   11.55
   7  -1  -6  191.83   11.43
   7  -1  -5    9.91    3.48
   7   1  -5    7.75    4.05
  -7  -1   5    7.88    3.16
   7   1  -5    3.85    3.15
   7  -1  -5    5.57    1.98
   7   1  -5    6.20    1.77
  -7   1   5    3.01    2.32
   7  -1  -5    7.43    2.05
   7   1  -5    8.65    2.27
   7  -1  -5    5.95    2.20
   7  -1  -5    7.27    1.81
   7   1  -5    8.20    1.80
   7  -1  -5    3.18    3.57
   7   1  -5    7.29    4.34
   7   1  -5    6.37    2.23
   7  -1  -5    7.30    1.97
   7  -1  -5    8.21    2.30
   7   1  -5    8.71    2.30
   7   1  -4    5.42    2.88
   7   1  -4    0.40    3.51
   7  -1  -4    2.44    1.55
   7  -1  -4    8.75    3.40
  -7  -1   4    4.32    2.41
  -7   1   4    3.17    2.10
   7  -1  -4    2.02    2.84
   7   1  -4    5.17    3.56
   7   1  -3  945.51   54.13
   7  -1  -3  929.19   53.13
   7  -1  -3  956.81   53.36
   7   1  -3  968.04   54.16
   7  -1  -3 1057.09   52.52
   7   1  -3  948.38   53.63
  -7  -1   3  911.41   52.85
   7   1  -2   27.88    3.94
   7  -1  -2   33.13    3.47
  -7   1   2   34.34    3.19
  -7   1   2   29.81    2.73
   7   1  -2   31.07    4.55
   7   1  -2   25.32    3.84
   7   1  -2   28.64    3.56
  -7  -1   2   29.42    2.71
   7  -1  -2   34.58    3.49
   7  -1  -2   34.50    3.83
  -7  -1   2   32.40    2.97
   7   1  -2   32.80    4.40
   7   1  -1   61.33    5.62
   7  -1  -1   61.04    4.50
  -7   1   1   67.00    4.37
   7  -1  -1   61.78    4.84
   7   1  -1   65.62    5.43
   7  -1  -1   51.36    4.84
   7   1  -1   68.19    5.05
  -7  -1   1   60.19    4.42
  -7  -1   1   55.66    4.55
   7   1   0   86.26    6.07
  -7  -1   0   88.21    5.83
   7  -1   0   77.01    5.78
  -7  -1   0   84.43    5.42
  -7   1   0   79.50    5.63
   7   1   0   90.51    6.44
   7   1   0   86.69    6.28
   7  -1   0   85.67    6.02
  -7  -1   0   83.36    5.87
  -7   1   0   82.24    5.67
  -7  -1  -1  556.96   31.86
  -7  -1  -1  592.28   32.03
  -7   1  -1  520.74   31.60
  -7  -1  -1  547.37   31.09
   7   1   1  584.84   31.77
  -7  -1  -1  587.85   32.03
  -7  -1  -1  575.36   31.23
   7  -1   1  580.11   31.85
   7   1   1  597.78   31.87
   7   1   1  567.75   31.86
  -7   1  -1  669.27   31.90
  -7   1  -2  197.44   11.16
  -7  -1  -2  207.29   11.22
  -7  -1  -2  191.38   11.23
  -7  -1  -2  217.80   12.46
   7   1   2  185.95   11.86
  -7  -1  -2  216.51   12.45
  -7   1  -2  216.55   12.27
  -7  -1  -2  209.78   12.15
   7  -1   2  201.86   12.38
   7   1   2  200.31   12.13
   7   1   2  194.58   12.42
  -7   1  -2  204.53   12.29
  -7  -1  -2  219.06   12.65
  -7   1  -2  201.96   12.15
  -7   1  -3  460.07   23.74
  -7  -1  -3  413.09   23.75
  -7  -1  -3  450.22   23.75
  -7  -1  -3  454.37   25.39
  -7  -1  -3  442.84   25.13
  -7  -1  -3  420.19   24.98
   7  -1   3  392.89   24.29
  -7   1  -3  420.53   24.99
  -7  -1  -3  465.08   25.06
   7  -1   3  429.50   24.93
   7   1   3  415.98   24.49
   7   1   3  457.90   25.05
  -7  -1  -3  426.10   25.22
  -7   1  -3  441.71   24.82
  -7  -1  -4  455.69   24.71
  -7   1  -4  435.81   24.69
  -7  -1  -4  455.43   26.21
  -7   1  -4  517.52   26.14
  -7   1  -4  442.77   25.84
  -7  -1  -4  416.10   26.14
  -7  -1  -4  471.77   26.63
  -7   1  -4  436.71   26.13
   7  -1   4  467.99   26.22
  -7   1  -4  436.11   26.30
  -7  -1  -4  488.11   26.43
  -7  -1  -4  431.17   26.06
   7   1   4  447.16   26.21
  -7   1  -5  410.48   24.04
   7   1   5  390.78   23.93
   7  -1   5  380.42   23.79
  -7  -1  -5  400.82   22.43
  -7   1  -5  402.29   22.52
  -7  -1  -5  397.71   22.20
  -7   1  -5  388.96   22.46
  -7   1  -5  411.44   22.12
  -7  -1  -5  378.39   22.17
  -7  -1  -5  373.62   22.29
  -7   1  -5  377.82   22.26
  -7  -1  -5  417.62   22.11
  -7   1  -5  409.89   22.14
  -7   1  -5  402.98   24.37
  -7  -1  -5  455.94   24.50
  -7  -1  -5  415.62   24.40
  -7  -1  -5  466.49   22.22
  -7   1  -5  394.55   22.28
  -7  -1  -6   74.13    4.67
  -7   1  -6   69.59    4.65
  -7   1  -6   69.88    4.81
  -7  -1  -6   71.70    5.02
  -7   1  -6   66.71    5.26
  -7  -1  -6   72.21    4.96
  -7  -1  -6   59.99    5.13
  -7   1  -6   66.60    5.33
  -7  -1  -6   71.52    5.06
  -7   1  -6   64.88    5.01
  -7  -1  -6   67.84    4.95
  -7  -1  -7   11.93    2.00
  -7   1  -7    9.40    2.50
  -7   1  -7   12.48    2.04
  -7  -1  -7   13.77    2.45
  -7  -1  -7   14.30    3.78
  -7   1  -7   13.91    4.14
  -7   1  -7   12.53    2.88
  -7   1  -7   12.55    2.49
  -7  -1  -7   13.28    2.57
   7  -1   7    7.05    4.55
  -7  -1  -7   10.65    2.64
  -7   1  -7   11.20    2.84
  -7   1  -8   -0.46    3.03
  -7  -1  -8    1.53    2.24
  -7   1  -8    2.37    2.24
  -7   1  -9   20.89    2.31
  -7  -1  -9   20.75    2.21
  -7   1  -9   23.94    2.26
  -7  -1  -9   24.16    2.26
  -7   1 -10    7.90    0.99
  -7  -1 -10    5.52    1.05
   7   2 -10   89.81    5.26
   7   2  -9   12.41    2.06
   7  -2  -9   12.01    1.73
   7   2  -9   10.53    3.32
   7   2  -9   13.76    3.63
   7   2  -9   11.24    1.80
   7   2  -8    1.83    1.89
   7  -2  -8    6.64    2.12
   7   2  -8    2.76    2.19
   7  -2  -8    1.79    1.79
   7   2  -8    1.08    3.86
   7   2  -8    5.92    4.04
   7   2  -8    7.47    3.37
   7   2  -7   30.83    2.90
  -7  -2   7   17.52    3.86
   7   2  -7   19.40    4.57
   7   2  -7   31.41    5.76
   7  -2  -7   26.27    2.76
   7   2  -7   19.84    2.94
   7  -2  -7   26.22    2.84
   7  -2  -7   21.78    2.74
   7   2  -7   17.49    2.94
   7   2  -7   28.85    5.66
   7   2  -7   24.53    2.68
   7  -2  -7   23.62    2.44
   7   2  -6  359.05   24.03
   7   2  -6  368.92   24.60
   7  -2  -6  362.70   21.70
   7  -2  -6  408.57   21.68
   7   2  -6  370.45   21.83
   7   2  -6  371.00   21.68
   7  -2  -6  419.37   21.65
   7   2  -6  369.80   21.55
   7  -2  -6  367.39   21.56
   7   2  -6  366.23   24.64
   7  -2  -6  430.63   21.55
   7   2  -6  419.88   21.59
   7  -2  -6  378.47   21.55
   7  -2  -5   11.86    2.16
   7   2  -5   13.69    2.16
   7  -2  -5   10.84    2.14
   7   2  -5   12.44    2.50
  -7  -2   5    7.11    3.15
   7   2  -5    9.54    3.96
   7   2  -5   12.43    4.89
   7  -2  -5   10.51    2.39
   7   2  -5    9.55    2.30
   7  -2  -5   13.35    2.56
   7  -2  -5   12.34    2.27
   7   2  -5   10.23    4.71
   7  -2  -5   12.30    2.23
   7  -2  -5    7.85    2.21
  -7  -2   4    2.20    2.31
   7   2  -4    7.28    3.66
   7  -2  -4    2.22    2.81
   7   2  -4    3.59    3.85
   7   2  -4    8.48    2.16
   7  -2  -4    6.97    3.00
   7   2  -4    1.80    4.02
   7  -2  -4    4.70    1.60
   7   2  -3   27.52    5.19
   7   2  -3   22.55    4.18
  -7   2   3   28.88    3.45
   7  -2  -3   22.86    3.26
  -7  -2   3   23.96    2.98
   7   2  -3   24.56    3.67
   7  -2  -3   25.72    3.57
   7   2  -3   22.21    4.21
   7  -2  -3   22.25    2.19
   7  -2  -3   26.79    2.14
   7  -2  -2  100.23    5.98
   7  -2  -2  107.31    5.99
  -7   2   2  108.91    6.88
   7   2  -2  112.28    8.30
   7   2  -2  100.73    7.61
   7  -2  -2   97.18    6.96
   7   2  -2  105.44    7.24
   7  -2  -2  115.46    7.43
  -7  -2   2   92.84    6.52
  -7  -2   2  102.61    6.67
  -7  -2   2   96.12    6.66
   7   2  -2  101.57    7.61
   7  -2  -1  764.66   42.06
  -7   2   1  735.71   42.41
   7   2  -1  781.64   43.21
   7   2  -1  767.56   43.01
   7  -2  -1  780.71   42.59
   7   2  -1  764.38   42.72
   7   2  -1  748.49   43.06
   7  -2  -1  784.90   42.95
   7  -2  -1  777.18   41.80
   7  -2  -1  802.54   41.81
  -7  -2   1  801.22   42.71
  -7  -2   1  779.10   42.76
  -7  -2   1  752.22   42.59
   7   2  -1  779.77   43.02
   7  -2   0  149.30    8.31
  -7  -2   0  156.65    9.71
  -7  -2   0  158.39    9.59
  -7   2   0  149.74    8.30
   7  -2   0  156.11    9.54
   7   2   0  144.40    9.72
   7  -2   0  143.01    9.46
   7   2   0  145.85    9.67
  -7  -2   0  146.69    9.50
  -7  -2   0  149.43    9.52
   7   2   0  147.90   10.01
  -7   2   0  151.37    9.40
   7  -2   0  145.10    8.37
  -7   2  -1  163.60   10.23
   7   2   1  165.99   10.75
  -7  -2  -1  169.15   10.56
  -7  -2  -1  165.95    9.37
   7  -2   1  145.77    9.10
  -7   2  -1  172.86    9.05
  -7  -2  -1  162.08    9.17
  -7  -2  -1  171.10   10.37
  -7   2  -1  178.38    9.96
  -7  -2  -1  158.73   10.46
  -7  -2  -1  165.83   10.46
   7   2   1  153.58   10.30
   7  -2   1  166.96   10.48
   7  -2   1  152.94   10.12
   7  -2   2   37.65    4.73
  -7   2  -2   44.77    3.91
  -7  -2  -2   41.30    4.81
   7   2   2   45.68    4.26
   7  -2   2   41.80    2.94
  -7  -2  -2   43.26    3.00
  -7   2  -2   42.04    2.92
  -7  -2  -2   44.62    4.02
  -7   2  -2   42.18    4.36
   7   2   2   42.34    5.17
  -7  -2  -2   41.39    4.34
   7  -2   2   39.33    3.95
  -7  -2  -2   41.20    4.41
  -7   2  -2   45.38    4.12
   7   2   3  459.69   25.90
  -7   2  -3  447.25   25.83
  -7  -2  -3  431.52   26.21
  -7   2  -3  447.47   25.42
  -7  -2  -3  440.34   26.30
  -7  -2  -3  450.21   25.43
   7  -2   3  450.32   25.42
  -7  -2  -3  470.27   24.53
  -7   2  -3  444.63   24.37
   7  -2   3  429.42   24.33
  -7  -2  -3  458.67   26.23
  -7   2  -3  453.18   25.96
  -7   2  -4    0.66    2.08
  -7  -2  -4   -1.54    2.96
   7  -2   4    5.77    4.42
  -7  -2  -4   -2.10    2.11
   7   2   4   -2.70    4.19
   7  -2   4    0.86    1.47
  -7  -2  -4   -0.78    1.65
  -7   2  -4    0.78    2.98
  -7  -2  -4   -2.17    3.24
  -7  -2  -4   -1.49    2.31
  -7   2  -4    0.93    1.86
  -7   2  -4   -1.61    2.29
  -7   2  -4    0.70    2.27
  -7   2  -5   16.27    2.48
  -7  -2  -5   13.97    2.13
  -7   2  -5   15.32    2.80
  -7   2  -5   14.14    2.08
  -7   2  -5   10.13    2.93
  -7  -2  -5   12.28    2.66
  -7   2  -5    6.67    3.72
  -7  -2  -5   16.20    4.13
  -7   2  -5   20.34    2.48
  -7   2  -5   13.01    3.05
  -7   2  -5   17.13    3.66
   7  -2   5    9.95    5.07
  -7  -2  -5   14.12    3.02
  -7   2  -6   34.53    3.24
  -7  -2  -6   34.91    3.54
  -7   2  -6   33.10    3.57
  -7  -2  -6   38.05    3.71
  -7  -2  -6   32.30    3.42
   7  -2   6   39.77    5.97
  -7   2  -6   34.71    3.89
  -7   2  -6   38.58    2.99
  -7   2  -6   29.65    3.68
  -7   2  -7   86.75    6.27
  -7  -2  -7  110.10    6.38
  -7   2  -7   94.96    6.09
  -7   2  -7   98.27    6.41
  -7  -2  -7   98.37    6.27
  -7  -2  -7   94.69    6.32
  -7   2  -7   92.43    6.46
   7   2   7   83.00    7.99
  -7   2  -7  109.39    6.16
  -7  -2  -7   97.59    6.33
  -7   2  -7  104.18    8.78
  -7   2  -8  147.35    8.53
  -7   2  -8  153.57    8.45
  -7  -2  -8  147.92    8.55
  -7   2  -8  162.23   10.99
  -7   2  -9    8.72    1.62
  -7  -2  -9   10.64    1.72
  -7   2  -9    6.14    2.23
   7   3  -9   86.61    5.48
   7   3  -9   82.83    5.34
   7  -3  -9   98.38    5.39
   7   3  -8  131.54   11.07
   7   3  -8  145.57    8.72
   7   3  -8  144.70    8.80
   7   3  -8  176.20   11.43
   7   3  -8  154.56   11.39
   7  -3  -7   39.61    3.41
   7   3  -7   47.51    3.87
   7   3  -7   42.08    3.80
   7   3  -7   40.98    3.47
   7  -3  -7   40.09    3.33
   7   3  -7   40.27    6.27
   7   3  -7   30.14    5.35
   7   3  -7   39.67    6.14
   7  -3  -6 1375.50   77.52
   7  -3  -6 1307.35   77.31
   7   3  -6 1494.99   77.81
   7  -3  -6 1698.55   77.62
   7  -3  -6 1431.87   77.46
   7   3  -6 1440.14   77.60
   7  -3  -6 1426.49   77.51
   7   3  -6 1442.15   80.67
   7   3  -6 1428.76   80.79
   7   3  -6 1409.11   77.48
   7   3  -6 1394.94   80.72
   7  -3  -5    1.48    2.00
   7   3  -5   -0.30    2.46
   7  -3  -5   -0.33    2.41
   7   3  -5   -0.59    4.70
   7   3  -5    0.57    4.27
   7   3  -5    1.18    2.06
  -7  -3   5   -3.05    2.96
   7   3  -5   -3.56    4.95
   7   3  -5    0.66    1.87
   7  -3  -5    0.76    2.15
   7  -3  -5    0.92    2.06
   7  -3  -4   53.55    4.05
  -7  -3   4   51.59    5.65
   7   3  -4   50.04    3.74
   7  -3  -4   55.97    3.74
   7   3  -4   58.96    4.36
   7  -3  -4   46.32    3.88
   7  -3  -4   53.78    4.16
  -7   3   4   61.18    6.01
   7  -3  -4   53.32    3.76
   7  -3  -4   47.88    4.16
   7   3  -4   51.25    6.49
   7   3  -4   56.18    6.49
   7   3  -4   53.51    6.62
   7  -3  -4   52.89    5.56
   7   3  -3  294.65   19.73
  -7   3   3  334.13   19.03
   7   3  -3  313.04   19.88
   7  -3  -3  320.04   17.69
  -7  -3   3  319.93   19.62
   7  -3  -3  326.40   19.42
   7   3  -3  345.78   19.33
   7  -3  -3  313.16   17.67
   7   3  -2   46.04    5.30
  -7   3   2   56.04    5.35
   7   3  -2   60.10    7.12
   7   3  -2   48.36    5.30
   7   3  -2   54.90    5.85
   7  -3  -2   48.47    5.05
   7  -3  -2   58.01    3.57
  -7  -3   2   51.32    5.34
   7  -3  -2   50.66    3.51
   7  -3  -2   47.09    4.59
   7   3  -1   18.54    3.19
   7   3  -1   19.79    5.42
  -7  -3   1   20.31    3.26
   7   3  -1   17.24    3.44
  -7   3   1   22.80    3.76
   7   3  -1   24.44    4.65
   7  -3  -1   26.18    3.65
  -7   3   1   24.16    3.78
   7  -3  -1   25.41    2.06
  -7  -3   1   23.71    3.72
   7  -3  -1   26.30    2.16
   7  -3  -1   21.98    3.41
  -7  -3   1   23.46    1.95
   7   3  -1   23.66    3.72
  -7  -3   0  174.40   11.78
   7   3   0  161.87   11.23
  -7   3   0  190.40   11.70
   7   3   0  190.89   12.64
  -7  -3   0  184.55   11.95
   7  -3   0  186.03   10.37
  -7  -3   0  186.92   12.13
   7  -3   0  197.96   11.97
   7  -3   0  189.01   10.43
   7   3   0  167.48   11.31
  -7  -3   0  181.57   10.41
  -7   3   0  188.97   10.32
  -7  -3   0  198.12   12.03
   7   3   0  179.97   12.13
  -7   3   0  195.26   11.89
   7  -3   0  180.37   11.64
   7  -3   0  200.28   11.97
  -7   3  -1   34.39    4.30
  -7  -3  -1   38.76    4.35
   7  -3   1   35.81    4.23
  -7   3  -1   33.98    2.63
  -7  -3  -1   39.98    2.76
  -7  -3  -1   31.96    4.23
  -7   3  -1   36.39    3.50
  -7  -3  -1   33.90    4.52
   7   3   1   41.92    5.79
  -7  -3  -1   37.39    4.30
   7   3   1   36.59    5.47
   7  -3   1   46.06    5.06
   7  -3   1   30.92    2.72
  -7   3  -1   34.43    3.68
  -7   3  -2  629.33   36.96
  -7   3  -2  740.81   37.77
   7   3   2  681.78   37.91
   7   3   2  702.84   38.10
   7  -3   2  673.97   37.74
  -7   3  -2  664.41   36.07
  -7  -3  -2  643.30   36.30
  -7  -3  -2  671.67   37.85
  -7  -3  -2  688.71   38.28
  -7   3  -2  690.88   37.59
   7  -3   2  667.82   36.24
  -7   3  -3  191.44   12.17
   7   3   3  182.67   12.53
  -7  -3  -3  172.15   12.32
   7  -3   3  173.95   10.32
  -7   3  -3  179.24   10.26
  -7  -3  -3  188.78   10.52
  -7  -3  -3  186.11   11.93
   7   3   3  182.86   12.92
  -7   3  -3  168.49   10.35
   7  -3   3  176.12   11.87
  -7  -3  -3  192.44   10.38
  -7  -3  -3  195.54   12.79
  -7  -3  -3  171.80   12.45
  -7   3  -3  177.42   12.06
   7  -3   4    6.07    3.03
   7   3   4    4.77    5.71
  -7   3  -4    2.29    2.29
  -7  -3  -4    0.49    3.38
  -7   3  -4    0.66    2.06
  -7  -3  -4    0.13    1.83
  -7   3  -4    2.90    1.76
  -7   3  -4    2.05    2.43
  -7   3  -4    0.79    2.03
  -7  -3  -4    2.51    2.47
  -7   3  -4    0.90    3.65
  -7   3  -4    1.17    2.62
   7  -3   4    0.63    1.83
  -7  -3  -4    3.49    2.70
  -7  -3  -4    1.36    1.90
  -7  -3  -5    1.36    2.69
  -7  -3  -5    8.60    3.38
  -7   3  -5    1.87    2.27
  -7  -3  -5    0.46    2.95
  -7   3  -5    1.51    2.93
   7  -3   5    3.11    1.90
  -7   3  -5    1.62    2.59
  -7   3  -5    0.62    1.73
  -7  -3  -5    2.32    1.99
  -7   3  -5    2.10    3.54
  -7   3  -5    3.11    2.38
  -7  -3  -6  135.27    7.69
  -7   3  -6  118.57    9.95
   7  -3   6  124.52   10.31
   7   3   6   95.74    9.85
  -7   3  -6  113.55    7.64
  -7   3  -6  135.05    7.43
  -7   3  -6  119.05    7.97
  -7  -3  -6  120.12    7.67
  -7   3  -6  119.59    7.44
  -7   3  -7    1.60    3.23
  -7   3  -7    4.30    2.09
  -7  -3  -7    4.57    2.47
  -7  -3  -7    3.35    1.97
  -7   3  -7    0.63    1.65
  -7  -3  -7    3.01    2.59
  -7   3  -7    0.61    2.06
  -7   3  -7    1.32    1.89
  -7   3  -8   11.42    1.69
  -7   3  -8   10.06    1.88
  -7   3  -8   13.60    3.23
  -7   3  -8   12.58    1.88
  -7  -3  -8   11.81    2.24
  -7   3  -9    5.89    1.17
  -7  -3  -9    6.16    1.49
   7   4  -9    2.33    1.07
   7   4  -9    3.38    1.09
   7  -4  -9    4.48    1.17
   7   4  -8   -3.92    3.03
   7   4  -8   -1.34    3.25
   7   4  -8    2.22    3.30
   7   4  -8    2.10    1.65
   7   4  -8    2.04    1.82
   7   4  -8    0.72    1.56
   7  -4  -8    0.58    1.46
   7   4  -7    6.40    4.03
   7  -4  -7   11.03    2.01
   7   4  -7    6.48    3.91
   7   4  -7   15.69    4.69
   7   4  -7    8.62    2.40
   7   4  -7   10.08    2.60
   7   4  -7    9.61    2.08
   7  -4  -7    9.54    1.96
  -7  -4   7    5.89    3.38
   7   4  -6  127.19   11.63
   7   4  -6  130.27   11.60
   7   4  -6  153.83    9.14
   7  -4  -6  142.91    8.75
   7  -4  -6  147.09    8.85
   7   4  -6  144.99   11.82
   7   4  -6  144.56    8.79
   7  -4  -6  151.68    8.81
   7   4  -5    1.16    2.58
   7  -4  -5    4.47    2.29
   7  -4  -5    2.56    1.98
   7   4  -5    3.22    2.06
   7   4  -4  236.42   12.33
   7   4  -4  203.42   14.68
   7   4  -4  226.98   14.97
   7  -4  -4  213.90   14.05
   7   4  -4  196.85   11.88
   7   4  -4  242.68   14.61
   7   4  -4  198.49   14.99
   7  -4  -4  214.27   11.85
   7   4  -4  182.41   11.96
  -7  -4   4  214.56   14.28
   7  -4  -4  221.97   11.89
  -7  -4   4  181.33   11.81
   7  -4  -4  201.73   12.01
   7  -4  -3   71.44    6.60
   7  -4  -3   64.74    4.55
   7   4  -3   53.68    7.24
   7   4  -3   59.01    6.96
  -7  -4   3   69.21    6.72
   7  -4  -3   68.88    4.52
  -7  -4   3   73.30    4.71
  -7   4   3   65.46    6.93
   7  -4  -3   65.36    4.57
   7   4  -3   67.91    4.60
   7  -4  -3   68.15    5.05
  -7   4   3   55.63    4.53
   7   4  -3   59.54    4.82
   7  -4  -3   67.87    4.45
   7   4  -3   74.23    4.66
   7  -4  -3   66.67    4.48
   7   4  -3   58.22    6.90
   7   4  -2  117.33    9.71
   7  -4  -2  122.90    7.17
   7   4  -2  106.84    8.95
  -7   4   2  137.23    9.34
   7   4  -2  109.22    7.33
  -7   4   2  107.28    7.29
   7  -4  -2  123.06    7.05
   7   4  -2  114.77    7.05
   7   4  -2  111.79    7.06
   7  -4  -2  113.43    7.11
   7  -4  -2  117.34    7.40
  -7  -4   2  123.33    7.13
   7   4  -2  108.36    9.04
   7  -4  -2  120.42    8.92
  -7  -4   2  129.53    9.43
   7  -4  -2  120.58    7.06
  -7  -4   1  451.47   24.78
   7   4  -1  436.81   25.80
  -7   4   1  477.53   26.51
   7   4  -1  412.64   27.29
   7  -4  -1  448.21   25.90
  -7   4   1  499.95   26.54
   7   4  -1  434.33   26.86
   7   4  -1  470.13   25.13
  -7   4   1  437.04   25.09
   7  -4  -1  447.80   24.79
   7  -4  -1  448.58   26.59
   7  -4  -1  438.12   24.92
  -7  -4   1  456.88   27.02
   7  -4  -1  467.53   27.14
   7  -4  -1  470.30   24.86
  -7  -4   1  455.68   24.79
  -7   4   0   19.15    2.32
  -7   4   0   19.87    2.55
   7  -4   0   20.76    2.06
  -7  -4   0   20.87    2.07
  -7  -4   0   17.37    3.92
   7  -4   0   20.27    4.02
   7  -4   0   15.47    3.69
  -7   4   0   19.89    4.86
   7   4   0   13.44    5.47
   7  -4   0   22.58    3.99
   7  -4   0   15.46    2.73
   7   4   0   11.37    5.74
   7   4   0   17.79    4.15
  -7  -4   0   20.19    3.72
  -7   4   0   11.83    4.14
   7   4   0   19.96    2.90
   7   4   0   12.41    2.73
  -7  -4   0   22.20    2.40
   7  -4   0   17.74    2.16
   7  -4   0   16.03    2.81
  -7  -4  -1   35.38    3.06
   7   4   1   31.44    3.40
  -7  -4  -1   29.51    4.65
   7  -4   1   36.77    4.75
  -7  -4  -1   31.35    3.83
   7  -4   1   32.32    4.17
   7  -4   1   34.95    3.41
  -7  -4  -1   36.00    3.01
   7   4   1   26.11    6.12
   7  -4   1   32.12    5.43
  -7   4  -1   29.94    4.07
   7   4   1   33.90    6.66
  -7  -4  -1   30.87    4.77
  -7   4  -1   32.39    4.94
  -7  -4  -1   34.76    2.93
  -7   4  -1   29.27    3.08
  -7   4  -1   31.43    2.75
  -7  -4  -1   35.40    2.89
   7  -4   1   36.29    3.46
   7   4   1   35.32    3.54
   7  -4   1   32.91    2.98
  -7  -4  -2 1222.95   67.89
   7  -4   2 1232.41   67.80
   7  -4   2 1186.34   65.80
  -7  -4  -2 1256.06   65.66
   7   4   2 1178.23   67.82
  -7  -4  -2 1300.92   65.61
  -7  -4  -2 1252.05   65.67
  -7   4  -2 1213.41   67.42
   7   4   2 1185.56   67.80
  -7   4  -2 1145.38   65.84
  -7  -4  -2 1202.46   68.30
   7  -4   2 1200.58   65.78
  -7  -4  -2 1184.71   65.55
   7  -4   2 1182.02   65.80
  -7   4  -2 1240.03   65.53
  -7  -4  -2 1208.65   65.88
  -7  -4  -3    7.35    2.18
   7  -4   3   10.98    3.99
  -7  -4  -3    6.83    3.51
  -7   4  -3    6.06    1.83
  -7  -4  -3    5.70    2.00
   7   4   3    9.38    6.50
   7  -4   3    9.80    3.00
  -7  -4  -3    4.95    3.92
  -7  -4  -3    7.64    2.42
  -7   4  -3    5.15    2.04
   7  -4   3    4.01    2.14
  -7   4  -3    5.07    2.14
  -7   4  -3    6.90    2.64
   7  -4   3    4.05    2.81
  -7   4  -3    2.13    3.38
  -7   4  -4    1.57    2.75
  -7  -4  -4    0.31    2.07
   7  -4   4   -0.46    3.68
  -7   4  -4   -0.13    1.98
  -7  -4  -4    2.49    2.58
   7  -4   4   -0.84    2.73
  -7   4  -4    7.48    3.66
  -7  -4  -4   -1.73    3.34
  -7  -4  -4    4.74    2.97
  -7  -4  -4    0.66    1.91
  -7   4  -4    0.46    4.26
   7   4   4    2.12    3.08
   7  -4   4   -0.51    2.08
  -7   4  -4    0.31    1.73
   7   4   4   -0.21    3.11
   7  -4   4    0.12    2.65
  -7  -4  -5   -0.67    2.49
   7  -4   5    3.55    2.00
  -7  -4  -5   -0.58    3.34
  -7  -4  -5    0.20    2.83
   7  -4   5   -2.24    5.67
   7   4   5    2.59    5.59
  -7   4  -5    0.68    1.83
  -7   4  -5   -1.65    3.24
  -7   4  -6   13.13    3.94
   7   4   6    1.85    5.16
   7  -4   6   16.55    5.61
  -7  -4  -6   10.34    2.87
  -7  -4  -6   11.06    2.68
  -7   4  -6   10.39    2.38
  -7   4  -6    5.94    1.93
   7   4   7   37.47    6.05
  -7   4  -7   52.92    3.59
  -7   4  -7   50.54    5.69
   7  -4   7   48.08    6.15
  -7  -4  -8    0.64    1.80
  -7   4  -8    3.30    2.48
  -7   4  -8    2.47    1.41
  -7  -4  -9   21.50    1.65
   7  -5  -8    2.18    1.11
   7   5  -8    0.12    1.26
   7   5  -7   16.01    2.19
   7  -5  -7   17.72    2.28
   7   5  -7   10.40    4.11
   7  -5  -7   17.02    1.84
   7   5  -7   11.09    2.47
   7   5  -7   12.54    2.12
   7   5  -7   11.31    4.07
   7   5  -7   16.17    4.35
   7  -5  -7   17.32    2.16
  -7  -5   7   13.69    3.26
   7   5  -6   98.91    6.39
   7  -5  -6   90.74    6.12
   7  -5  -6  101.59    6.18
  -7  -5   6   83.46    8.38
   7  -5  -6   93.14    5.86
   7   5  -6  106.59    9.00
   7   5  -6   93.94    6.13
   7   5  -6   96.13    9.00
   7   5  -6   90.56    8.69
   7   5  -5  219.51   15.60
   7   5  -5  213.03   12.30
   7   5  -5  206.55   14.96
   7   5  -5  220.07   12.60
   7  -5  -5  211.97   12.35
   7   5  -5  188.41   14.78
   7  -5  -5  209.86   12.06
   7   5  -4   11.47    4.64
   7  -5  -4   12.59    2.52
  -7  -5   4    3.25    2.49
   7   5  -4    8.61    4.24
  -7   5   4    9.48    4.99
   7   5  -4   16.55    5.14
   7   5  -4   22.47    6.12
   7   5  -4    9.44    2.74
   7   5  -4    7.72    2.27
   7   5  -4    8.41    2.31
   7  -5  -3   95.85    7.97
   7  -5  -3   87.27    5.68
  -7  -5   3   93.24    5.80
   7  -5  -3   84.55    5.82
   7   5  -3   89.71    8.05
   7  -5  -3   84.52    5.70
   7   5  -3   89.56    5.65
  -7   5   3   84.99    8.41
   7   5  -3   79.37    6.00
  -7   5   3   72.14    5.66
   7   5  -3   91.31    8.18
   7   5  -3   75.80    8.72
  -7  -5   3   78.43    7.96
   7  -5  -3   87.80    5.61
   7   5  -3   86.38    5.67
   7  -5  -2   -2.28    3.72
  -7  -5   2   -3.29    3.72
   7  -5  -2   -1.38    1.82
   7   5  -2    6.77    5.88
   7  -5  -2    1.15    2.51
   7   5  -2   -0.50    2.44
  -7   5   2    1.54    2.36
  -7   5   2   -4.52    5.36
   7   5  -2   -1.06    2.62
   7  -5  -2    2.43    2.54
   7  -5  -2   -0.66    1.83
  -7  -5   2   -0.11    2.53
   7  -5  -2    1.41    3.09
   7   5  -2   -1.17    2.72
   7  -5  -1  213.38   12.54
   7   5  -1  223.76   12.72
  -7   5   1  210.45   12.67
  -7  -5   1  222.88   12.27
   7   5  -1  202.53   12.32
   7  -5  -1  202.83   12.46
   7  -5  -1  203.50   12.20
   7   5  -1  203.34   12.33
   7  -5  -1  195.45   14.32
   7  -5  -1  211.02   12.47
  -7  -5   1  227.19   12.27
   7  -5  -1  218.23   12.31
  -7  -5   1  243.41   15.46
   7  -5  -1  226.41   15.22
  -7  -5   1  202.01   14.38
  -7  -5   1  223.26   12.31
   7   5  -1  209.96   15.42
  -7   5   1  231.43   14.78
  -7  -5   0   45.91    5.93
  -7  -5   0   35.38    5.08
   7  -5   0   38.27    5.44
   7  -5   0   40.95    5.65
  -7  -5   0   38.91    3.58
   7  -5   0   40.95    3.96
  -7   5   0   48.08    6.89
   7   5   0   41.72    7.61
   7  -5   0   39.49    5.17
   7  -5   0   40.27    4.00
  -7  -5   0   47.99    5.78
  -7  -5   0   40.92    3.60
   7  -5   0   41.99    4.08
   7   5   0   38.47    4.07
   7   5   0   34.03    5.70
  -7   5   0   38.12    3.44
   7  -5   0   40.38    3.26
  -7  -5   0   44.91    3.31
  -7  -5   0   38.24    3.54
   7   5   0   39.11    3.75
  -7   5   0   41.31    4.00
   7   5   0   37.49    4.09
   7  -5   0   39.08    3.37
   7   5   1    0.90    2.24
  -7   5  -1    3.69    2.60
  -7   5  -1    1.78    2.05
  -7  -5  -1    1.89    1.86
  -7  -5  -1    5.40    3.79
   7  -5   1    4.33    3.99
   7  -5   1    4.05    3.36
  -7  -5  -1    3.88    2.46
   7   5   1    2.50    6.69
   7  -5   1    3.51    4.66
   7  -5   1    3.94    2.92
  -7  -5  -1    2.43    2.34
  -7  -5  -1    0.57    3.44
  -7   5  -1    2.50    4.75
   7   5   1    2.64    3.07
   7  -5   1    2.41    2.59
   7   5   1    4.97    3.30
   7  -5   1    1.91    2.14
  -7  -5  -1    2.37    2.44
   7  -5   1    4.11    2.99
  -7   5  -2   13.84    2.23
  -7  -5  -2   13.12    2.45
  -7  -5  -2   10.36    4.21
   7  -5   2   17.12    4.65
   7   5   2   17.34    3.52
   7  -5   2   16.19    3.36
  -7  -5  -2    6.68    4.32
   7  -5   2   14.00    2.55
   7   5   2    4.15    5.46
  -7   5  -2   19.32    5.30
  -7   5  -2    8.16    2.74
   7   5   2   18.13    3.68
  -7  -5  -2   11.65    2.48
  -7  -5  -2   15.07    2.85
  -7  -5  -2   20.80    2.62
  -7  -5  -2   11.41    2.76
   7  -5   2   13.72    3.36
  -7   5  -3   20.13    2.61
  -7  -5  -3   20.11    2.83
   7   5   3   28.49    3.84
   7   5   3   10.61    6.83
   7  -5   3   29.60    6.37
  -7  -5  -3   27.10    2.97
   7  -5   3   22.02    3.45
   7   5   3   26.18    6.91
  -7  -5  -3   32.39    5.69
  -7   5  -3   26.93    5.38
  -7  -5  -3   28.11    2.68
  -7   5  -3   22.22    2.99
   7  -5   3   26.45    2.93
   7  -5   3   24.12    3.51
   7   5   3   26.64    3.80
   7  -5   4   82.44    7.64
   7   5   4   78.90    9.22
   7  -5   4  105.67    9.25
  -7  -5  -4   73.42    5.43
  -7  -5  -4   84.24    5.33
  -7   5  -4   69.23    5.24
   7   5   4   66.21    8.64
  -7   5  -4   81.82    7.71
   7   5   4   85.62    5.70
   7   5   4   80.47    5.71
   7  -5   4   74.02    5.49
  -7  -5  -4   72.76    7.42
  -7  -5  -4   72.23    4.95
  -7  -5  -4   98.87    8.47
  -7   5  -4   90.77    7.54
   7  -5   4   72.40    5.39
  -7   5  -4   71.62    5.09
  -7  -5  -5    2.37    2.36
   7   5   5    1.11    5.48
  -7   5  -5    5.41    2.23
   7   5   5    1.08    2.76
  -7  -5  -5   -1.20    3.57
   7   5   5    5.12    2.68
  -7   5  -5    4.56    1.85
  -7  -5  -5    5.60    2.72
  -7   5  -5    0.51    3.34
   7  -5   5    3.85    2.07
   7   5   5    7.29    5.45
   7  -5   5    2.80    5.29
   7   5   6    0.94    4.72
   7  -5   6    5.96    4.82
   7  -5   6   -0.11    1.73
  -7   5  -6    6.43    3.37
  -7   5  -7   -0.80    1.27
  -7   5  -7   -0.76    1.61
  -7  -5  -7    0.25    2.17
  -7  -5  -7    0.16    2.07
  -7   5  -7   -2.12    2.76
   7  -5   7    3.48    3.60
  -7  -5  -8    4.02    1.36
  -7   5  -8    4.28    1.12
   7   6  -7    2.82    2.63
   7   6  -7    1.12    1.62
   7   6  -7    3.90    1.30
  -7   6   7    2.55    1.34
   7  -6  -7    1.48    1.48
   7   6  -6  219.83   16.67
   7   6  -6  259.90   14.50
  -7  -6   6  238.31   16.40
   7   6  -6  274.75   17.21
   7  -6  -6  293.23   14.60
   7   6  -6  221.75   16.69
   7   6  -6  247.86   14.54
   7  -6  -6  255.91   14.47
  -7   6   5   22.65    4.81
   7   6  -5   12.05    4.44
   7   6  -5   20.30    4.85
   7  -6  -5   19.25    2.75
   7  -6  -5   28.76    2.75
  -7  -6   5   34.23    5.08
   7   6  -5   19.18    5.00
   7   6  -4   -0.49    3.64
   7   6  -4    4.26    2.31
   7  -6  -4    3.38    1.91
   7   6  -4   -0.98    3.48
  -7   6   4   -3.13    4.85
   7   6  -4   -1.58    5.18
   7   6  -4    1.97    1.98
   7  -6  -4    2.54    1.61
  -7  -6   4    2.84    2.14
   7  -6  -4    2.95    1.98
  -7  -6   4    1.04    3.06
  -7  -6   4    4.12    4.15
   7   6  -4    1.94    4.17
   7  -6  -4    1.20    1.89
   7  -6  -3    6.53    2.23
   7   6  -3    3.93    4.50
  -7   6   3    3.31    4.77
   7   6  -3    4.18    2.48
  -7   6   3    2.39    1.90
   7   6  -3   -0.56    5.45
   7   6  -3    5.50    2.12
   7  -6  -3    3.49    1.71
   7  -6  -3    6.68    2.23
   7  -6  -3    0.50    3.32
  -7  -6   3    4.08    3.51
  -7  -6   3    4.14    4.07
   7  -6  -3    6.10    2.15
  -7  -6   3    4.60    2.32
   7  -6  -2    1.53    3.49
  -7  -6   2   -1.22    3.77
  -7  -6   2   -1.13    3.73
   7   6  -2    2.83    5.75
   7   6  -2   -1.92    4.68
   7  -6  -2   -0.48    1.93
   7  -6  -2    0.38    2.40
  -7   6   2   -3.35    5.11
   7   6  -2    2.67    2.69
   7  -6  -2    1.67    2.46
   7   6  -2    0.37    2.34
  -7   6   2    1.37    2.28
   7  -6  -2    0.51    1.91
  -7  -6   2    2.69    2.35
   7   6  -2   -0.29    2.54
  -7  -6   1   37.89    3.46
   7  -6  -1   30.55    2.94
  -7  -6   1   22.45    5.18
  -7  -6   1   38.18    5.65
   7  -6  -1   26.62    5.16
  -7  -6   1   39.57    3.21
   7   6  -1   48.58    7.81
  -7  -6   1   28.98    4.65
   7  -6  -1   31.23    3.61
  -7   6   1   37.90    6.48
   7  -6  -1   31.24    2.97
   7   6  -1   29.87    3.73
   7  -6  -1   29.89    3.62
  -7   6   1   32.56    3.68
   7   6  -1   32.66    3.60
   7   6  -1   26.92    3.64
  -7  -6   1   33.79    3.11
  -7   6   1   27.33    3.20
  -7  -6   0  460.74   29.08
   7  -6   0  451.82   28.58
   7  -6   0  480.90   26.28
  -7  -6   0  481.58   26.01
   7   6   0  459.80   29.26
  -7   6   0  462.48   27.66
   7   6   0  471.74   27.94
  -7   6   0  514.22   28.81
   7   6   0  462.20   26.42
  -7   6   0  488.91   26.58
   7  -6   0  472.45   26.09
   7   6   0  474.75   26.10
  -7   6   0  454.03   25.91
  -7  -6   0  470.47   26.02
  -7  -6   0  451.37   28.73
   7   6   0  449.38   26.11
   7  -6   0  478.72   26.28
  -7  -6   0  496.29   26.05
   7  -6   1   19.93    2.67
  -7  -6  -1   27.98    5.28
   7  -6   1   23.11    4.88
  -7  -6  -1   18.31    2.87
   7   6   1   26.44    7.21
   7  -6   1   16.61    4.80
   7  -6   1   18.85    3.36
   7   6   1   16.78    3.58
   7   6   1   18.77    5.51
  -7   6  -1   18.58    5.45
  -7  -6  -1   10.02    4.15
  -7  -6  -1   17.20    2.83
  -7   6  -1   20.68    2.48
  -7  -6  -1   16.84    2.85
   7  -6   1   22.41    3.34
   7   6   1   18.56    2.87
  -7   6  -1   17.87    3.25
   7   6   1   14.78    3.62
   7  -6   2   54.12    6.60
  -7  -6  -2   51.94    6.51
  -7  -6  -2   56.66    4.35
   7  -6   2   54.51    4.66
   7  -6   2   56.07    6.92
   7   6   2   56.74    8.73
  -7  -6  -2   58.88    6.88
  -7   6  -2   57.77    4.18
   7   6   2   57.29    7.06
  -7   6  -2   54.70    6.81
   7   6   2   47.73    4.79
  -7  -6  -2   57.38    4.13
  -7   6  -2   53.00    4.59
   7  -6   2   52.76    3.95
   7  -6   2   56.02    4.73
   7   6   2   52.64    4.82
  -7  -6  -2   57.45    4.34
  -7  -6  -3    1.77    1.93
   7  -6   3   -3.87    4.12
  -7  -6  -3    4.11    3.36
  -7   6  -3    3.01    1.93
  -7   6  -3    1.21    1.92
   7   6   3    0.59    6.53
   7  -6   3    4.02    4.81
   7  -6   3    0.68    2.57
  -7  -6  -3   -1.03    2.03
   7   6   3   -4.69    5.47
  -7  -6  -3    3.94    3.45
  -7   6  -3    1.96    4.13
   7   6   3    3.93    3.08
  -7   6  -3   -1.85    2.26
   7  -6   3    0.86    1.95
   7  -6   3    3.72    2.74
   7   6   3   -0.12    3.17
   7   6   4   55.25    8.03
   7  -6   4   59.39    7.49
   7  -6   4   65.54    4.69
  -7   6  -4   64.46    4.52
  -7  -6  -4   56.79    4.74
  -7  -6  -4   68.71    4.59
   7   6   4   71.69    5.09
   7  -6   4   66.33    4.74
   7  -6   4   60.93    4.70
   7   6   4   67.69    5.11
  -7   6  -4   61.07    4.69
  -7  -6  -4   79.86    6.96
  -7  -6  -4   71.59    7.24
   7   6   4   66.63    8.15
  -7   6  -4   66.91    4.77
   7  -6   4   63.39    6.98
   7   6   5   -1.74    4.83
   7  -6   5    2.40    4.77
  -7   6  -5    0.10    1.65
   7  -6   5    5.58    3.30
   7  -6   5    0.12    1.82
   7   6   5   -0.67    2.49
   7   6   5   -1.85    4.67
   7   6   5   -0.45    2.37
   7  -6   6    0.53    1.61
  -7   6  -6    7.54    1.51
  -7  -6  -6    7.85    2.23
  -7   6  -6    7.99    1.81
  -7  -6  -6    9.68    2.08
   7  -6   6    8.10    4.43
  -7  -6  -7   -1.28    1.48
  -7  -6  -7    2.27    1.60
  -7   6  -7    0.21    1.16
  -7  -7   6   25.56    2.10
  -7   7   6   23.01    2.21
   7   7  -6   27.88    2.35
   7   7  -6   23.97    2.03
   7  -7  -5   79.45    4.72
  -7  -7   5   69.36    4.40
   7   7  -5   55.69    6.49
  -7   7   5   74.72    4.78
  -7  -7   5   71.55    6.53
   7  -7  -5   76.57    4.79
   7   7  -5   74.45    4.68
   7   7  -4    1.81    1.74
  -7   7   4    4.98    3.93
   7  -7  -4   -0.70    1.97
  -7  -7   4    1.90    1.77
   7  -7  -4    0.20    1.61
   7   7  -4    2.93    1.80
   7  -7  -4   -1.52    1.67
  -7   7   4   -0.28    2.23
  -7  -7   4   -4.15    3.52
   7   7  -4   -1.01    3.28
   7  -7  -4    1.99    1.64
   7  -7  -3    7.40    1.82
   7   7  -3    3.09    5.35
  -7  -7   3    7.45    3.49
   7  -7  -3   11.21    3.15
  -7  -7   3    7.50    3.72
  -7   7   3   10.67    2.50
   7   7  -3    9.95    4.00
  -7   7   3    5.76    4.87
  -7   7   2    0.50    2.28
  -7  -7   2   -2.25    3.48
   7  -7  -2   -3.35    3.68
  -7  -7   2   -0.50    3.29
   7   7  -2    4.45    5.90
   7   7  -2    2.78    2.17
  -7   7   2    3.22    2.08
   7  -7  -2    0.94    2.17
   7  -7  -2    2.03    2.26
  -7   7   2   -2.84    4.75
   7   7  -2   -0.25    2.42
   7  -7  -2   -0.54    1.66
   7   7  -2   -3.97    4.16
  -7  -7   2    0.76    2.15
   7   7  -2   -1.29    2.38
   7  -7  -1   41.80    3.53
   7   7  -1   46.76    7.72
  -7  -7   1   46.99    3.51
   7  -7  -1   45.05    3.91
  -7   7   1   49.82    5.44
   7   7  -1   42.79    3.91
   7  -7  -1   42.52    3.88
  -7  -7   1   43.17    3.50
  -7   7   1   42.37    3.62
  -7   7   1   55.53    6.64
  -7  -7   1   44.87    3.78
   7   7  -1   40.95    3.98
  -7   7   1   44.09    4.03
   7   7  -1   38.60    5.88
  -7  -7   1   39.81    5.36
   7  -7  -1   54.60    5.95
  -7  -7   1   42.09    5.94
   7  -7  -1   48.63    3.54
   7   7  -1   48.41    3.98
   7   7   0   84.38    8.88
  -7  -7   0   61.82    4.54
   7  -7   0   61.77    4.92
  -7  -7   0   68.56    4.66
   7  -7   0   62.88    4.49
  -7  -7   0   73.74    7.54
   7  -7   0   69.61    4.98
  -7  -7   0   66.93    4.59
   7   7   0   60.91    4.91
  -7   7   0   65.81    7.56
   7   7   0   67.36    4.96
  -7   7   0   69.74    5.17
   7  -7   0   62.14    6.86
  -7   7   0   63.88    4.44
  -7  -7   0   49.80    6.13
   7  -7   0   59.77    4.53
   7   7   0   67.05    4.97
  -7   7  -1    7.73    1.88
   7  -7   1    7.86    1.77
   7   7   1   16.94    6.38
  -7  -7  -1    5.41    2.24
   7  -7   1    9.43    2.79
  -7  -7  -1   12.79    4.05
   7   7   1    5.96    3.02
   7   7   1    8.53    4.75
  -7   7  -1    7.31    4.42
  -7  -7  -1    9.17    2.33
  -7   7  -1    8.14    2.64
  -7  -7  -1   11.65    2.37
   7  -7   1    8.97    2.77
  -7  -7  -1    6.05    4.07
   7  -7   1    8.65    4.22
   7   7   1    9.63    3.16
   7  -7   1    9.33    2.13
   7  -7   2   25.17    5.03
   7   7   2   22.63    6.88
  -7   7  -2   27.97    3.29
   7  -7   2   29.94    3.28
   7  -7   2   30.20    3.27
   7   7   2   24.76    3.62
   7  -7   2   25.91    2.79
  -7  -7  -2   29.83    4.97
   7  -7   2   26.86    4.94
   7  -7   2   20.71    2.41
  -7   7  -2   31.78    5.22
   7   7   2   33.16    5.65
  -7  -7  -2   31.74    2.77
   7   7   2   27.16    3.56
   7   7   3  146.68   11.49
  -7   7  -3  156.01   11.11
   7  -7   3  152.99   11.33
  -7  -7  -3  146.58   11.19
   7  -7   3  147.63   11.04
   7   7   3  162.21   12.21
  -7  -7  -3  142.26    8.57
   7  -7   3  156.18    8.94
   7   7   4   73.56    7.11
  -7   7  -4   70.22    4.50
   7  -7   4   62.82    4.46
   7   7   4   71.13    4.76
   7   7   4   68.49    4.73
   7  -7   4   56.94    4.25
   7  -7   4   67.50    6.42
  -7   7  -4   72.99    4.35
   7  -7   4   61.91    4.25
  -7  -7  -4   66.57    6.18
   7   7   4   63.25    7.25
   7  -7   4   81.56    7.08
  -7   7  -4   62.71    4.30
  -7  -7  -4   61.86    4.50
  -7   7  -5   14.69    1.77
   7  -7   5   17.19    2.01
   7   7   5   23.66    2.19
  -7  -7  -5   17.77    2.32
   7   7   5   15.46    2.12
  -7   7  -5   17.53    1.85
  -7  -7  -6    1.59    1.30
  -7  -7  -6    0.30    1.43
   7  -7   6    1.42    1.02
  -7   7  -6    2.54    0.99
   7   8  -5    4.11    1.28
   7  -8  -5    8.11    1.16
  -7  -8   4   50.10    3.03
   7  -8  -4   55.02    3.21
   7   8  -4   39.08    3.05
  -7  -8   4   46.53    3.10
  -7   8   4   44.26    3.22
  -7  -8   3    7.74    2.90
  -7  -8   3    6.55    1.31
   7   8  -3    3.62    1.49
   7  -8  -3    6.75    1.56
   7  -8  -3    7.57    1.59
  -7   8   3    6.34    1.74
  -7  -8   3    5.31    1.70
   7  -8  -3    3.09    1.67
   7   8  -2    1.78    1.59
   7  -8  -2    2.38    1.85
  -7   8   2   -1.46    1.50
  -7  -8   2   -2.04    1.91
  -7   8   2    1.08    1.69
   7  -8  -2    0.90    1.34
   7   8  -2   -3.39    4.61
   7   8  -2    0.73    1.55
  -7  -8   2   -0.34    2.60
  -7  -8   2   -0.79    2.59
   7  -8  -2    0.58    1.71
   7  -8  -2    1.34    1.72
  -7  -8   1   17.08    2.33
   7  -8  -1   13.78    2.36
  -7   8   1   16.72    2.40
   7  -8  -1   15.68    2.42
  -7   8   1   17.37    4.21
   7   8  -1   19.05    2.55
   7   8  -1   14.19    5.13
  -7   8   1   19.99    2.06
   7  -8  -1   14.33    3.59
  -7  -8   1   16.14    3.75
   7   8  -1   19.47    2.46
   7  -8  -1   13.85    1.92
  -7  -8   0   29.18    2.62
   7  -8   0   26.34    2.42
   7  -8   0   29.88    2.82
  -7   8   0   24.88    2.90
   7   8   0   29.46    3.01
   7  -8   0   28.66    2.81
  -7   8   0   14.85    4.46
   7  -8   0   24.61    4.24
  -7  -8   0   29.60    4.48
   7  -8   0   26.23    2.36
   7   8   0   37.84    6.18
  -7   8   0   20.38    2.24
   7   8   0   26.46    3.03
   7  -8   0   21.85    2.36
   7   8   1    9.72    2.59
  -7   8  -1   11.84    2.26
   7  -8   1    8.95    2.16
   7   8   1    9.79    2.65
   7  -8   1    8.95    1.81
   7   8   1    6.34    5.10
   7  -8   1    6.95    1.46
   7  -8   1   12.87    2.25
   7  -8   1    2.09    3.17
  -7  -8  -1    7.79    3.40
   7  -8   1   13.67    2.07
  -7  -8  -1    9.88    1.93
  -7   8  -2  208.64   11.67
   7  -8   2  191.44   13.31
  -7   8  -2  196.24   11.29
   7  -8   2  204.18   11.42
   7  -8   2  219.52   11.48
   7   8   2  217.32   11.54
   7   8   2  216.68   11.57
   7  -8   2  209.31   11.44
   7   8   2  215.21   14.02
  -7  -8  -2  213.38   11.24
  -7  -8  -2  180.98   11.14
  -7  -8  -2  206.02   13.45
   7  -8   2  176.02   11.23
   7   8   3   11.49    2.39
   7  -8   3   13.10    3.05
   7  -8   3   11.12    1.67
   7   8   3   12.85    2.34
  -7   8  -3    7.43    1.52
   7  -8   3   12.74    1.73
  -7   8  -3    9.91    1.76
  -7  -8  -3   10.16    1.81
   7  -8   3   11.39    1.67
   7  -8   4    4.03    1.49
  -7  -8  -4    3.61    1.42
   7   8   4    1.81    1.62
   7   8   4    2.04    1.64
   7  -8   4    2.61    1.23
   7  -8   5    4.12    0.89
   7  -9  -2   12.18    1.23
   7  -9  -2   10.60    1.20
  -7  -9   2   13.88    1.30
   7  -9  -1   21.59    1.74
  -7  -9   1   21.45    1.73
   7  -9  -1   22.30    1.73
  -7   9   1   15.99    1.58
   7  -9   0    7.48    1.34
  -7  -9   0    8.25    1.28
   7  -9   0    9.73    1.34
  -7   9   0    6.94    1.33
   7  -9   1   19.41    1.62
  -7   9  -1   15.55    1.69
   7   9   1   20.06    1.90
   7  -9   1   18.46    1.63
   7   9   1   16.37    1.84
   7   9   2   73.39    3.97
  -7   9  -2   70.68    3.97
   7   9   2   75.98    3.99
   8   0  -9    1.08    1.60
   8   0  -9   -0.14    1.25
   8   0  -9   -0.11    1.92
   8   0  -8  124.02    7.15
   8   0  -8  106.96    6.88
   8   0  -8  107.90    6.79
   8   0  -8  105.41    6.72
   8   0  -7   -2.75    4.15
   8   0  -7   -1.94    2.33
   8   0  -7   -0.23    1.81
   8   0  -7   -0.74    2.24
   8   0  -7   -1.64    3.84
   8   0  -7    0.13    1.85
   8   0  -7    0.13    2.16
   8   0  -6  116.38   10.03
   8   0  -6  116.79    7.48
   8   0  -6  130.29    7.35
   8   0  -6  122.95    7.58
   8   0  -6  121.14    7.56
   8   0  -6  123.35   10.06
   8   0  -6  135.90    7.57
  -8   0   6   94.16    8.59
   8   0  -6  107.90    7.36
   8   0  -5   -1.88    2.11
  -8   0   5    2.92    2.91
   8   0  -5   -1.60    2.15
   8   0  -5    3.60    2.18
   8   0  -5   -1.87    4.04
   8   0  -5    2.76    1.86
   8   0  -5    1.40    3.80
   8   0  -5    0.11    1.90
   8   0  -5    0.91    1.64
  -8   0   5    5.45    2.60
   8   0  -4  482.25   28.66
  -8   0   4  557.94   29.33
  -8   0   4  509.72   28.33
   8   0  -4  514.59   29.78
   8   0  -4  487.09   29.64
   8   0  -3   -0.33    3.00
   8   0  -3   -0.91    1.51
   8   0  -3    2.17    2.44
   8   0  -3    0.40    2.13
   8   0  -3   -1.65    3.09
   8   0  -3   -1.99    3.21
  -8   0   3    0.32    2.15
   8   0  -3    0.52    3.39
  -8   0   3   -1.55    2.35
   8   0  -2   49.84    5.00
  -8   0   2   53.03    4.17
   8   0  -2   53.59    3.44
   8   0  -2   54.34    4.61
   8   0  -2   48.87    4.74
  -8   0   2   49.02    4.21
  -8   0   1    0.85    1.73
   8   0  -1   -1.90    2.83
   8   0  -1    2.64    3.22
  -8   0   1   -0.78    2.10
   8   0  -1   -1.23    3.04
   8   0  -1   -0.21    2.32
   8   0   0  447.58   25.71
   8   0   0  493.72   25.80
  -8   0   0  447.77   25.55
   8   0   0  438.81   25.50
  -8   0   0  465.44   25.35
   8   0   0  450.79   25.61
  -8   0  -1    0.61    1.53
  -8   0  -1   -1.40    2.47
   8   0   1   -0.56    2.78
   8   0   1   -0.19    2.61
   8   0   1    2.23    3.06
  -8   0  -2  519.53   28.37
  -8   0  -2  538.45   29.64
   8   0   2  563.53   29.46
  -8   0  -2  530.01   29.36
   8   0   2  602.87   29.65
   8   0   2  452.40   29.01
  -8   0  -2  512.84   29.30
  -8   0  -2  529.01   29.56
  -8   0  -3    1.09    2.14
   8   0   3    0.62    1.81
  -8   0  -3    2.93    2.38
  -8   0  -3    0.14    1.14
  -8   0  -3    0.27    2.17
  -8   0  -3   -0.08    1.70
   8   0   3    4.81    3.99
  -8   0  -3    0.29    2.87
   8   0   3    0.91    3.12
  -8   0  -4    2.43    2.49
  -8   0  -4    4.95    1.95
  -8   0  -4    4.37    1.28
   8   0   4    4.02    4.28
  -8   0  -4    4.48    2.80
  -8   0  -4    3.35    2.28
  -8   0  -4    2.09    3.00
   8   0   4    3.66    3.42
  -8   0  -5    1.02    2.51
  -8   0  -5    4.45    2.96
  -8   0  -5    0.52    2.32
  -8   0  -5    0.64    1.50
  -8   0  -5    2.00    2.71
  -8   0  -5    0.43    3.13
  -8   0  -5   -0.42    3.05
  -8   0  -5    0.72    2.35
  -8   0  -6   22.62    3.61
  -8   0  -6   32.31    3.34
  -8   0  -6   29.01    3.20
  -8   0  -6   30.82    2.76
  -8   0  -6   33.24    3.51
   8   0   6   39.52    5.76
  -8   0  -7   -0.69    1.70
  -8   0  -7    0.98    2.11
  -8   0  -7    1.03    2.41
  -8   0  -7    0.16    2.46
  -8   0  -7    1.75    2.23
  -8   0  -7   -0.51    2.99
  -8   0  -8  146.23    8.50
  -8   0  -9    0.37    1.64
  -8   0  -9   -0.17    1.70
  -8   0 -10   18.97    1.39
   8   1  -9   47.72    3.52
   8  -1  -9   44.59    3.41
   8   1  -9   40.05    3.09
   8  -1  -9   38.59    2.98
   8  -1  -8  104.89    6.29
   8   1  -8   96.93    6.54
   8  -1  -8  110.66    6.50
   8   1  -8   90.02    8.49
   8  -1  -8  108.51    6.37
   8   1  -8   93.91    6.38
   8   1  -8  100.42    6.24
   8  -1  -8   89.56    6.27
   8   1  -8   85.41    8.55
   8   1  -7   -0.60    4.57
   8   1  -7   -1.03    2.37
   8   1  -7   -2.40    4.69
   8   1  -7    0.63    2.10
   8  -1  -7   -0.70    2.11
   8  -1  -7    1.35    1.88
   8   1  -7   -0.35    1.72
   8   1  -7    0.13    2.33
   8  -1  -7    0.48    2.22
   8   1  -7    0.94    1.63
   8  -1  -7    0.14    1.93
   8  -1  -6  229.24   16.95
   8   1  -6  259.68   17.83
   8   1  -6  250.62   14.82
   8  -1  -6  253.84   15.00
   8  -1  -6  251.13   17.06
   8   1  -6  243.87   17.67
  -8  -1   6  258.94   16.86
   8  -1  -6  325.69   14.96
   8   1  -6  297.18   14.97
   8  -1  -6  257.59   14.88
   8   1  -6  242.60   14.77
   8  -1  -6  264.10   14.92
   8   1  -6  260.95   15.03
   8  -1  -6  263.87   14.91
   8  -1  -6  267.26   14.78
   8   1  -6  254.27   14.71
   8   1  -6  239.95   14.92
   8   1  -6  247.15   16.78
   8   1  -5   86.92    7.36
  -8  -1   5   70.32    7.07
   8  -1  -5   81.41    5.65
   8   1  -5   80.92    5.48
   8   1  -5   85.14    5.71
   8  -1  -5   90.75    5.68
   8   1  -5   81.45    5.35
   8  -1  -5   90.46    5.43
   8  -1  -5   88.81    5.62
   8   1  -5  102.66    5.71
   8  -1  -5   89.32    5.71
  -8   1   5   70.40    6.57
   8  -1  -5   82.75    7.65
   8   1  -5   75.06    8.21
   8  -1  -5   83.89    7.68
   8   1  -5   94.71    8.44
   8  -1  -5   96.08    5.63
   8   1  -5   81.13    5.70
  -8   1   4   87.72    6.57
   8   1  -4   81.09    6.80
   8  -1  -4   84.78    5.27
  -8  -1   4   80.53    6.81
   8  -1  -4   78.41    7.21
   8   1  -4   93.98    7.82
   8  -1  -4   87.20    7.46
   8   1  -4   84.32    7.67
   8   1  -3   12.59    3.91
   8  -1  -3   16.44    1.81
  -8  -1   3   11.89    2.37
   8  -1  -3   12.70    3.48
   8   1  -3   11.21    3.47
   8   1  -3   14.58    4.34
   8  -1  -3    8.92    2.72
  -8   1   3   11.47    2.61
   8  -1  -2  983.76   50.21
   8   1  -2  919.89   50.46
  -8  -1   2  875.06   49.73
   8  -1  -2  972.90   50.40
   8  -1  -2  919.66   49.49
   8   1  -2  930.45   50.29
  -8   1   2  886.60   49.32
   8  -1  -2  905.88   49.12
   8   1  -2  952.14   50.13
   8  -1  -2  957.72   50.08
  -8  -1   2  845.43   49.60
   8   1  -1  191.19   11.44
   8  -1  -1  152.84   10.95
  -8   1   1  182.58   10.75
  -8  -1   1  176.88   10.80
   8   1  -1  205.80   11.23
  -8  -1   1  189.77   10.77
   8  -1  -1  207.04   11.26
   8  -1  -1  175.19   11.02
   8   1  -1  173.26   11.30
   8  -1  -1  155.16   10.51
  -8   1   1  175.24   10.42
   8   1   0    9.08    3.68
   8  -1   0    5.61    2.81
  -8  -1   0    9.17    2.04
   8   1   0    9.65    2.89
  -8  -1   0    6.60    2.12
  -8  -1   0    6.57    1.77
  -8   1   0    3.52    2.27
   8  -1   0    8.05    2.95
   8   1   0    4.46    3.35
  -8  -1   0    7.36    2.61
  -8   1   0    7.56    2.41
   8  -1   0    3.11    2.21
   8  -1   1  230.19   13.86
  -8  -1  -1  247.09   14.27
  -8  -1  -1  217.76   13.16
   8   1   1  248.31   14.06
  -8   1  -1  228.93   13.65
  -8  -1  -1  240.55   14.26
  -8   1  -1  235.32   13.91
  -8  -1  -1  261.71   14.22
   8  -1   1  240.37   14.17
   8   1   1  247.01   14.22
  -8   1  -1  275.52   14.16
   8   1   1  242.01   14.31
  -8  -1  -1  230.65   13.03
  -8   1  -1  235.95   12.97
   8  -1   2   54.28    4.34
  -8   1  -2   56.42    4.64
  -8  -1  -2   64.97    5.01
  -8   1  -2   59.97    3.69
  -8  -1  -2   58.01    3.62
  -8  -1  -2   52.41    3.73
   8   1   2   63.34    5.59
   8   1   2   55.74    4.55
  -8  -1  -2   58.83    4.98
   8  -1   2   68.83    5.16
  -8  -1  -2   59.18    5.24
  -8   1  -2   52.23    4.83
   8  -1   2   47.45    5.07
   8   1   2   49.87    4.99
  -8   1  -3  377.23   21.38
  -8  -1  -3  399.39   21.40
   8   1   3  372.36   21.43
  -8  -1  -3  343.52   21.24
   8  -1   3  329.43   20.60
   8  -1   3  385.61   21.36
   8   1   3  348.71   20.92
  -8  -1  -3  380.43   21.49
  -8  -1  -3  340.78   21.47
  -8   1  -3  391.66   21.29
  -8  -1  -3  377.71   19.95
  -8   1  -3  363.10   19.92
  -8  -1  -3  344.67   19.94
  -8   1  -4   63.20    5.84
  -8  -1  -4   60.01    6.42
  -8   1  -4   71.98    4.63
  -8  -1  -4   74.38    4.46
  -8  -1  -4   78.08    4.68
   8  -1   4   57.80    6.25
  -8   1  -4   59.36    5.98
  -8  -1  -4   72.00    6.21
  -8  -1  -4   59.38    5.81
  -8   1  -4   67.08    4.60
  -8   1  -4   66.05    4.78
  -8  -1  -4   58.97    5.85
  -8  -1  -4   70.67    6.55
  -8   1  -4   56.60    5.82
   8   1   4   67.21    6.91
   8  -1   5  687.48   38.64
  -8   1  -5  648.62   38.73
   8   1   5  631.35   38.60
  -8   1  -5  683.91   36.96
  -8  -1  -5  759.88   36.84
  -8   1  -5  657.63   36.98
  -8  -1  -5  702.75   36.94
  -8   1  -5  649.99   38.98
  -8  -1  -5  767.25   39.36
  -8  -1  -5  653.53   39.11
  -8   1  -5  670.20   37.13
  -8   1  -5  677.17   36.72
  -8  -1  -5  641.96   36.97
  -8  -1  -5  623.04   36.81
  -8  -1  -5  707.55   37.17
  -8   1  -5  718.45   37.27
  -8  -1  -5  613.64   36.74
  -8  -1  -5  725.60   36.77
  -8   1  -5  672.18   36.75
  -8   1  -6  250.38   13.96
  -8  -1  -6  248.05   13.96
  -8  -1  -6  272.15   14.15
  -8  -1  -6  223.59   14.17
  -8  -1  -6  238.95   14.10
  -8   1  -6  254.25   13.96
  -8   1  -6  243.01   14.44
  -8  -1  -6  248.88   14.46
  -8   1  -6  247.92   14.50
  -8   1  -6  243.22   14.21
  -8  -1  -6  254.58   14.22
  -8   1  -7   26.81    3.12
  -8  -1  -7   29.57    3.04
  -8   1  -7   37.40    3.01
  -8  -1  -7   27.94    3.12
  -8   1  -7   28.97    4.73
  -8   1  -7   25.44    2.57
  -8  -1  -7   27.06    2.65
  -8   1  -7   24.72    3.43
  -8   1  -7   21.80    3.29
  -8  -1  -7   31.58    3.27
   8  -1   7   19.28    5.33
  -8   1  -8    0.82    1.48
  -8  -1  -8    0.70    1.98
  -8   1  -8    4.46    2.95
  -8  -1  -9    3.53    1.51
  -8  -1  -9    2.27    1.56
  -8   1  -9    3.27    1.60
  -8   1  -9    2.89    1.66
  -8  -1 -10    1.62    0.75
  -8   1 -10    1.83    0.68
   8   2 -10    0.94    1.04
   8   2  -9    4.85    1.47
   8   2  -9    3.18    2.86
   8  -2  -9    4.15    1.49
   8   2  -9    4.25    1.86
   8   2  -9    4.96    2.91
   8   2  -8   45.58    6.05
   8  -2  -8   45.03    3.47
   8   2  -8   43.48    3.77
   8   2  -8   32.72    5.58
  -8  -2   7   29.39    4.45
   8   2  -7   18.76    4.44
   8   2  -7   29.74    5.71
   8  -2  -7   23.89    2.89
   8   2  -7   25.69    3.20
   8  -2  -7   32.16    2.99
   8  -2  -7   23.93    2.51
   8   2  -7   22.17    3.14
   8  -2  -7   24.86    2.88
   8   2  -7   30.77    2.74
   8   2  -7   25.90    5.64
   8  -2  -6   10.45    2.10
   8  -2  -6    4.10    2.45
   8   2  -6    6.55    2.76
   8   2  -6    5.26    2.71
   8  -2  -6   11.31    2.36
   8   2  -6    7.10    2.10
   8   2  -6    8.35    2.46
   8  -2  -6   11.32    2.67
   8  -2  -6   13.58    2.50
   8   2  -5    0.09    2.12
   8  -2  -5    1.87    2.24
   8   2  -5   -3.38    4.65
   8  -2  -5    1.05    2.30
   8  -2  -5    0.39    2.00
   8   2  -5   -0.70    2.47
   8  -2  -5    1.89    1.85
   8   2  -5    1.92    1.83
  -8  -2   5   -0.47    2.69
   8   2  -5   -0.56    4.44
   8   2  -5   -0.49    4.04
   8   2  -4   50.97    3.59
   8   2  -4   45.85    5.81
   8  -2  -4   36.39    4.89
   8  -2  -4   41.76    3.44
   8   2  -4   43.86    5.28
  -8  -2   4   38.55    4.51
   8  -2  -4   45.35    3.40
   8  -2  -4   41.53    3.36
   8  -2  -4   41.21    3.24
   8  -2  -4   37.89    4.90
   8   2  -4   28.78    5.19
   8  -2  -3   98.70    7.18
  -8  -2   3  106.36    7.14
   8   2  -3  103.48    8.22
   8  -2  -3   91.59    7.47
   8  -2  -3   99.77    6.00
   8  -2  -3   95.20    7.19
   8   2  -3   97.21    8.16
  -8   2   3  100.24    6.81
   8   2  -3  103.45    8.70
  -8   2   2    9.57    2.62
   8  -2  -2    8.81    1.41
   8  -2  -2    8.38    1.56
   8   2  -2    6.06    3.23
   8  -2  -2    8.03    2.86
  -8  -2   2    9.04    2.08
  -8  -2   2    9.10    1.76
   8   2  -2   11.64    3.52
   8   2  -2   11.49    3.24
   8  -2  -2    9.34    3.14
  -8  -2   2    9.73    2.35
   8   2  -2   14.18    5.02
   8  -2  -1   27.97    3.68
   8  -2  -1   28.28    2.25
   8   2  -1   28.89    4.44
  -8  -2   1   29.36    3.34
   8  -2  -1   25.67    3.66
   8   2  -1   24.12    3.69
   8   2  -1   27.10    4.14
   8  -2  -1   28.61    3.00
   8   2  -1   34.10    5.10
  -8   2   1   30.23    3.41
  -8  -2   1   33.27    3.32
   8   2  -1   32.77    3.98
  -8  -2   1   27.43    3.09
   8  -2  -1   27.90    2.13
  -8   2   1   30.99    2.21
  -8  -2   1   24.72    2.05
   8  -2   0   85.07    4.94
  -8  -2   0   84.87    6.48
  -8  -2   0   88.11    6.33
  -8   2   0   80.35    4.94
  -8  -2   0   81.23    5.01
   8  -2   0   80.65    6.25
   8  -2   0   83.97    5.03
   8  -2   0   74.67    6.20
   8   2   0   89.46    6.82
   8   2   0   91.41    6.73
  -8  -2   0   84.45    6.27
  -8  -2   0   90.58    6.35
  -8   2   0   93.14    6.13
   8   2   0  100.93    7.39
  -8   2   0   89.90    6.19
  -8  -2  -1  249.31   14.85
  -8   2  -1  265.10   14.28
  -8  -2  -1  240.12   14.77
   8  -2   1  246.42   14.65
   8   2   1  244.66   14.63
  -8   2  -1  228.38   14.35
   8   2   1  244.63   14.95
   8  -2   1  229.80   13.28
  -8   2  -1  231.82   13.99
  -8  -2  -1  224.20   14.49
   8  -2   1  234.88   13.18
  -8  -2  -1  230.09   14.65
  -8  -2  -1  239.88   13.35
  -8   2  -1  262.77   13.25
  -8  -2  -1  235.58   13.58
   8  -2   1  242.98   14.45
   8  -2   2   -2.43    3.60
  -8   2  -2   -2.59    3.43
   8  -2   2    1.20    1.33
  -8   2  -2   -0.06    1.45
  -8  -2  -2    0.26    2.20
   8  -2   2    4.73    2.38
   8   2   2    0.81    4.23
  -8  -2  -2    0.59    1.30
  -8   2  -2    0.75    2.25
  -8  -2  -2    0.34    2.63
  -8  -2  -2    0.32    2.43
  -8   2  -2   -0.22    2.47
  -8  -2  -2   -0.99    3.14
   8   2   2    0.45    3.06
   8   2   3    7.88    4.77
  -8  -2  -3    7.89    3.71
  -8  -2  -3    6.17    1.59
  -8   2  -3    4.90    2.81
  -8  -2  -3    4.78    3.02
   8  -2   3    2.64    1.44
   8  -2   3   11.15    4.08
   8  -2   3    3.95    2.36
  -8   2  -3    1.58    2.64
  -8   2  -3    3.51    1.73
  -8   2  -4   11.89    2.42
  -8  -2  -4   10.33    3.44
  -8  -2  -4    9.02    3.20
   8  -2   4   13.50    4.85
  -8   2  -4    9.34    2.09
   8   2   4   14.65    5.11
  -8   2  -4   12.97    2.31
  -8   2  -4    8.46    3.31
  -8  -2  -4   14.82    3.79
  -8  -2  -4    9.55    2.39
  -8   2  -4   10.58    2.68
  -8  -2  -4    9.58    2.08
  -8  -2  -4   11.92    2.67
  -8  -2  -4   11.01    1.96
  -8   2  -4   12.72    2.74
   8  -2   4    8.77    1.75
  -8   2  -5    0.43    3.38
  -8  -2  -5    2.64    1.83
   8  -2   5    0.43    4.82
  -8   2  -5    1.14    2.60
  -8  -2  -5    1.13    2.38
  -8   2  -5   -0.71    2.29
  -8  -2  -5    1.09    2.78
  -8  -2  -5   -0.61    2.13
  -8   2  -5    2.48    2.25
  -8  -2  -5    3.89    2.49
  -8   2  -5    0.48    3.61
  -8  -2  -5   -1.04    3.53
  -8   2  -5    0.72    2.75
  -8   2  -5    0.58    2.46
  -8   2  -5    1.20    1.62
  -8  -2  -6    7.88    2.93
  -8   2  -6    5.94    3.78
  -8   2  -6    6.90    2.49
  -8   2  -6    6.00    1.81
  -8   2  -6    7.30    2.72
  -8  -2  -6    7.12    2.45
   8  -2   6    7.79    4.65
  -8   2  -6    9.03    2.96
  -8  -2  -6   11.27    2.63
  -8   2  -6    7.80    2.35
  -8  -2  -7  205.69   13.10
  -8   2  -7  217.93   13.29
  -8   2  -7  220.58   12.91
  -8   2  -7  239.94   13.21
  -8  -2  -7  232.48   13.11
  -8   2  -7  209.34   13.17
  -8   2  -7  239.24   15.68
  -8  -2  -7  259.52   13.11
   8  -2   7  223.80   15.42
  -8   2  -7  260.20   12.95
  -8  -2  -7  227.07   13.06
   8   2   7  169.67   14.57
   8  -2   8   -0.30    4.03
  -8   2  -8    0.46    1.41
  -8  -2  -8    0.52    1.75
  -8   2  -8    0.43    2.80
  -8  -2  -8    1.77    2.13
  -8   2  -8    2.07    1.90
  -8   2  -8   -1.23    2.00
  -8  -2  -8    0.56    1.71
  -8  -2  -9   -1.98    1.56
  -8   2  -9   -0.51    1.40
   8   3  -9    3.59    1.31
   8   3  -9    3.24    1.49
   8  -3  -9    3.73    1.32
   8   3  -8   44.99    5.78
   8  -3  -8   46.29    3.35
   8   3  -8   42.88    5.78
   8   3  -8   44.97    5.50
   8   3  -8   42.77    3.63
   8   3  -8   43.34    3.33
   8   3  -8   40.82    3.62
   8  -3  -7    7.18    2.35
   8   3  -7    8.40    2.61
   8   3  -7   15.01    4.85
   8   3  -7    8.12    4.20
   8  -3  -7    7.04    2.11
   8   3  -7   11.29    2.10
   8   3  -7    7.21    3.95
   8  -3  -7    9.17    1.94
   8   3  -7    9.54    2.54
   8   3  -6  324.22   18.39
   8   3  -6  319.77   18.13
   8  -3  -6  342.08   18.27
   8   3  -6  319.48   21.53
   8   3  -6  324.72   21.64
   8  -3  -6  349.05   18.38
   8   3  -6  321.96   21.34
   8  -3  -6  317.71   18.24
   8   3  -6  341.38   18.61
   8  -3  -6  295.59   18.05
   8   3  -5  202.53   14.82
   8  -3  -5  206.41   11.73
   8   3  -5  234.38   12.14
   8  -3  -5  191.19   11.67
   8   3  -5  198.08   11.58
   8  -3  -5  206.39   11.71
  -8  -3   5  163.95   13.42
   8   3  -5  197.31   14.60
   8  -3  -5  194.32   11.70
   8   3  -5  200.68   14.80
   8   3  -4   25.48    2.57
   8  -3  -4   25.96    4.53
   8   3  -4   34.28    3.43
   8   3  -4   30.44    5.61
   8  -3  -4   28.66    3.07
   8  -3  -4   31.35    3.19
   8   3  -4   25.83    5.54
   8  -3  -4   24.49    2.67
   8  -3  -4   32.23    2.91
   8   3  -4   28.12    5.26
  -8  -3   4   25.26    4.59
   8  -3  -4   27.48    3.39
  -8   3   3   87.60    6.89
   8  -3  -3   84.54    5.25
  -8  -3   3   83.56    7.31
   8  -3  -3   87.07    5.34
   8  -3  -3   83.24    5.27
   8   3  -3   76.23    7.45
   8   3  -3   82.98    7.27
   8   3  -3   80.91    7.58
   8  -3  -3   79.30    6.95
   8  -3  -3   85.47    5.49
   8  -3  -3   77.22    5.54
  -8  -3   2  129.89    7.73
   8  -3  -2  140.01    7.93
   8   3  -2  126.14    9.87
   8   3  -2  131.58    9.71
   8  -3  -2  120.15    9.04
   8  -3  -2  141.25    9.69
   8  -3  -2  142.12    7.92
  -8  -3   2  143.98   10.01
   8   3  -2  142.07   10.04
  -8   3   2  146.63    9.36
   8   3  -2  142.98   10.84
  -8  -3   1   15.57    3.73
   8  -3  -1   17.41    1.85
  -8  -3   1   21.98    3.43
   8  -3  -1   21.73    3.67
   8   3  -1   16.50    3.41
   8   3  -1   21.61    5.71
   8   3  -1   18.32    3.19
  -8  -3   1   17.53    3.15
  -8   3   1   20.62    3.80
  -8  -3   1   20.78    3.15
   8   3  -1   20.12    3.62
   8  -3  -1   19.19    3.57
   8   3  -1   13.37    4.62
   8  -3  -1   22.30    2.07
  -8  -3   1   18.20    1.78
   8  -3   0  407.08   21.44
  -8  -3   0  394.28   23.30
  -8  -3   0  402.00   23.06
   8  -3   0  396.02   23.00
  -8  -3   0  392.29   21.48
  -8   3   0  389.02   21.35
   8  -3   0  406.86   22.79
   8   3   0  393.56   23.16
  -8  -3   0  376.19   22.94
  -8  -3   0  395.21   23.12
  -8   3   0  403.29   22.77
   8   3   0  402.90   23.58
   8  -3   0  370.70   21.45
   8   3   1   12.03    5.25
  -8  -3  -1    9.79    3.56
  -8   3  -1    7.80    2.84
  -8   3  -1    8.43    3.50
   8  -3   1    7.68    1.31
  -8  -3  -1    8.20    1.56
  -8  -3  -1    8.02    3.01
   8  -3   1    7.90    1.68
  -8  -3  -1    7.12    2.99
   8  -3   1    6.26    3.03
   8  -3   1    4.04    3.98
   8   3   1   10.71    4.52
  -8   3  -1    8.60    1.71
  -8   3  -2  224.55   13.50
  -8   3  -2  238.73   14.26
   8   3   2  230.55   14.71
  -8  -3  -2  219.65   14.40
   8  -3   2  241.22   14.71
   8   3   2  236.19   14.87
  -8   3  -2  215.69   12.33
  -8  -3  -2  228.79   12.58
   8  -3   2  236.57   14.19
   8  -3   2  211.14   12.22
  -8  -3  -2  227.41   14.17
   8  -3   2  212.75   12.44
  -8  -3  -2  224.67   14.67
  -8  -3  -2  221.53   14.58
  -8   3  -2  231.20   13.85
   8  -3   3   29.60    4.42
  -8  -3  -3   33.65    4.06
   8   3   3   37.96    6.34
   8  -3   3   32.71    6.01
  -8  -3  -3   31.03    2.75
  -8  -3  -3   30.82    2.99
  -8  -3  -3   28.79    4.77
  -8  -3  -3   35.35    5.03
  -8  -3  -3   23.62    3.06
   8   3   3   36.30    6.00
  -8   3  -3   24.03    4.58
  -8   3  -3   32.55    3.23
   8  -3   3   28.89    2.76
  -8  -3  -3   32.69    2.85
  -8   3  -3   28.06    2.82
  -8   3  -3   27.74    4.26
  -8  -3  -3   36.78    5.13
  -8   3  -3   27.64    2.91
   8  -3   4   -4.14    5.46
   8   3   4   -2.77    5.71
  -8  -3  -4   -0.52    3.48
  -8   3  -4    2.75    2.23
  -8  -3  -4    1.24    2.50
  -8  -3  -4    0.14    1.89
  -8   3  -4   -2.28    3.68
  -8  -3  -4    3.78    3.81
   8  -3   4    0.32    1.91
  -8  -3  -4    0.85    2.77
  -8  -3  -4   -0.08    1.99
  -8   3  -4   -0.62    1.69
  -8   3  -4    2.31    2.44
  -8   3  -4    0.27    2.66
  -8   3  -4    1.68    2.04
  -8   3  -4   -0.24    2.37
  -8  -3  -5   13.75    3.16
  -8   3  -5   14.31    2.92
  -8   3  -5   16.91    2.23
  -8   3  -5   14.80    2.49
  -8   3  -5   15.35    2.47
  -8  -3  -5   14.82    4.20
  -8  -3  -5   12.58    2.34
  -8   3  -5   12.35    2.73
  -8   3  -5    8.64    3.04
  -8   3  -6  256.67   15.82
  -8   3  -6  282.95   16.32
  -8   3  -6  331.65   15.83
  -8  -3  -6  265.97   15.98
  -8  -3  -6  323.27   16.03
   8   3   6  250.41   18.17
   8  -3   6  289.50   18.71
  -8   3  -6  247.29   16.00
  -8   3  -6  266.65   18.44
  -8   3  -7    2.52    2.08
  -8  -3  -7    2.22    2.31
  -8   3  -7    0.12    2.12
  -8   3  -7   -0.14    1.85
   8  -3   7   -1.96    3.85
   8   3   7    6.89    4.14
  -8  -3  -7    1.94    2.60
  -8   3  -7    1.02    3.09
  -8   3  -8   15.16    2.00
  -8  -3  -8   16.26    2.30
  -8   3  -8   14.70    1.95
  -8   3  -8   19.18    3.63
  -8   3  -9   20.93    1.55
  -8  -3  -9   18.51    1.77
   8  -4  -9    4.46    1.09
   8   4  -9    3.68    0.91
   8   4  -9    3.23    1.11
   8  -4  -8   20.44    2.02
   8   4  -8   23.17    2.38
   8   4  -8   18.25    2.05
   8   4  -8   17.93    2.38
   8   4  -8   11.13    3.71
   8   4  -8   20.86    3.73
   8   4  -8   17.92    4.19
  -8   4   7  159.34   10.51
   8   4  -7  148.91   11.63
   8   4  -7  138.63   11.41
   8   4  -7  134.50   11.32
   8  -4  -6   93.70    6.00
   8   4  -6   89.50    8.89
   8   4  -6   97.60    9.38
   8   4  -6   93.88    9.06
   8  -4  -6   95.61    6.15
   8   4  -6   92.36    6.00
   8   4  -6   97.36    6.44
   8  -4  -6   87.33    6.02
   8  -4  -5   45.48    3.65
   8   4  -5   46.62    6.66
   8  -4  -5   42.76    3.82
   8   4  -5   53.29    6.84
   8   4  -5   47.09    3.71
   8   4  -5   43.20    4.27
   8   4  -5   45.22    6.68
   8   4  -4   11.44    4.98
   8  -4  -4   15.16    3.20
   8  -4  -4   14.52    2.27
   8   4  -4   12.80    2.27
   8  -4  -4   12.04    4.21
   8   4  -4   10.90    5.01
   8   4  -4   10.41    4.86
  -8  -4   4   14.63    4.07
   8  -4  -4   15.26    2.17
   8   4  -4   13.61    3.06
   8  -4  -3    3.35    1.75
   8   4  -3    4.78    2.29
  -8   4   3   -0.25    2.00
  -8  -4   3    4.36    3.49
   8  -4  -3    5.21    1.82
   8  -4  -3    9.07    3.67
   8   4  -3    4.46    1.83
   8   4  -3    4.43    5.32
   8  -4  -3    5.17    2.19
   8  -4  -3    3.00    2.19
   8   4  -3    5.96    4.17
  -8   4   3    5.56    4.61
   8   4  -3    5.47    2.48
   8   4  -3    2.99    4.24
   8  -4  -3    3.92    1.94
  -8  -4   3    3.71    2.39
   8  -4  -3    3.10    3.00
   8   4  -3    4.59    2.65
  -8  -4   2    5.44    2.30
   8   4  -2    2.54    2.10
  -8   4   2    2.23    2.12
  -8  -4   2    7.39    3.51
   8  -4  -2    3.79    1.70
   8  -4  -2    3.62    3.42
   8  -4  -2    2.47    2.93
   8   4  -2    9.29    5.51
   8  -4  -2    2.80    2.31
   8   4  -2    5.53    6.52
   8   4  -2    3.01    2.42
  -8   4   2   -0.33    4.27
   8  -4  -2    6.57    2.33
   8  -4  -2    4.55    1.83
   8   4  -2   -0.42    3.66
  -8  -4   2    4.32    2.87
   8   4  -2    7.13    3.77
   8   4  -2    2.00    2.41
   8   4  -1  228.66   13.08
  -8   4   1  219.14   13.07
   8  -4  -1  212.42   13.97
   8   4  -1  216.36   15.06
   8  -4  -1  228.71   12.91
   8  -4  -1  235.68   14.80
  -8  -4   1  227.84   12.72
  -8   4   1  231.34   14.64
   8   4  -1  238.25   16.02
  -8  -4   1  228.42   15.04
   8  -4  -1  240.12   12.84
   8  -4  -1  223.91   12.76
   8   4  -1  219.65   12.77
   8   4  -1  212.20   12.77
  -8  -4   1  231.09   12.78
   8  -4  -1  226.60   12.92
   8  -4  -1  226.38   12.99
  -8  -4   1  243.35   15.00
   8   4   0  302.81   17.73
  -8   4   0  297.71   17.76
  -8  -4   0  320.16   19.86
   8  -4   0  320.83   17.51
   8  -4   0  322.77   19.59
  -8  -4   0  332.13   17.51
   8  -4   0  308.83   17.64
   8  -4   0  320.71   19.02
   8   4   0  315.88   19.96
  -8   4   0  305.92   17.42
  -8  -4   0  317.34   17.55
   8   4   0  293.70   18.91
   8   4   0  307.63   20.21
  -8   4   0  334.82   19.37
   8   4   0  313.02   17.53
   8  -4   0  310.35   17.52
   8   4   0  289.83   17.52
  -8  -4   0  336.74   17.52
   8  -4   0  316.15   17.64
   8  -4   0  322.69   17.69
  -8  -4   0  327.89   17.47
  -8  -4   0  315.65   19.87
   8  -4   1   60.82    3.97
  -8  -4  -1   60.65    6.33
   8  -4   1   56.42    6.08
   8  -4   1   52.68    4.53
  -8  -4  -1   60.40    4.22
   8   4   1   55.96    7.62
   8  -4   1   60.48    6.52
  -8   4  -1   62.09    5.47
   8   4   1   57.90    7.81
  -8   4  -1   59.55    6.26
  -8  -4  -1   53.82    6.26
  -8  -4  -1   59.87    4.14
   8  -4   1   54.92    4.13
   8   4   1   67.34    4.64
  -8   4  -1   56.47    4.02
  -8  -4  -1   62.62    4.21
   8   4   1   61.58    4.61
  -8  -4  -1   62.13    4.28
   8  -4   1   57.39    4.58
  -8   4  -1   51.99    4.35
  -8   4  -2    0.78    1.90
  -8  -4  -2   -1.07    2.06
   8  -4   2    0.90    1.36
   8  -4   2   -1.72    3.64
  -8  -4  -2   -0.91    3.40
   8   4   2   -1.04    2.99
   8  -4   2   -1.24    5.13
   8   4   2    7.59    6.26
   8  -4   2    1.64    2.74
  -8  -4  -2   -0.82    2.17
   8   4   2   -0.88    6.01
  -8  -4  -2   -2.14    3.53
  -8   4  -2    0.96    2.17
   8  -4   2    0.45    1.98
   8  -4   2    0.12    2.79
  -8   4  -2    3.41    2.08
  -8  -4  -2   -0.16    2.10
   8   4   2    4.96    3.13
  -8  -4  -3    8.68    2.22
  -8   4  -3    7.89    2.24
  -8   4  -3    9.96    2.19
  -8  -4  -3    7.86    2.25
   8  -4   3    9.49    3.84
  -8  -4  -3    6.50    3.69
  -8   4  -3    8.37    1.95
   8  -4   3    3.30    2.09
   8  -4   3    7.58    5.87
   8   4   3   14.27    6.81
  -8  -4  -3    8.13    2.50
   8  -4   3    7.89    3.04
   8   4   3    8.92    6.25
  -8   4  -3    4.68    4.39
   8   4   3    9.36    3.26
  -8   4  -3    6.80    3.33
  -8   4  -3    6.74    2.68
   8   4   3    6.66    3.17
  -8  -4  -3    9.20    3.89
   8  -4   3    8.34    2.97
   8  -4   4   48.10    5.95
  -8   4  -4   57.12    3.99
  -8  -4  -4   59.07    4.25
   8  -4   4   52.57    4.39
  -8   4  -4   57.33    3.84
  -8  -4  -4   58.62    4.22
  -8  -4  -4   46.74    3.77
   8  -4   4   57.95    4.04
   8   4   4   23.32    4.56
  -8   4  -4   46.84    5.89
  -8  -4  -4   60.03    4.41
  -8  -4  -4   49.82    6.17
   8   4   4   25.30    4.46
   8  -4   4   55.27    4.44
  -8   4  -4   50.19    4.42
  -8   4  -5   23.59    3.20
   8  -4   5    2.86    2.84
  -8   4  -5   19.25    4.45
   8  -4   5    6.95    2.75
  -8  -4  -5   25.27    4.44
  -8   4  -5   28.45    2.46
  -8  -4  -5   20.52    3.14
   8  -4   5   32.45    6.48
   8   4   5   25.93    6.31
  -8   4  -6   34.07    5.23
  -8   4  -6   36.83    3.02
  -8   4  -6   37.02    3.53
  -8  -4  -6   40.30    3.68
   8   4   6   32.69    6.05
   8  -4   6   35.45    6.54
  -8  -4  -6   36.79    3.51
  -8   4  -7   77.67    6.70
  -8   4  -7   65.15    4.32
  -8   4  -7   67.13    4.71
  -8  -4  -7   78.24    4.80
  -8  -4  -7   67.67    4.73
   8  -4   7   64.53    6.94
  -8  -4  -8   13.46    1.96
  -8   4  -8   12.22    2.73
  -8   4  -8   12.59    1.67
  -8  -4  -9    0.72    0.81
   8   5  -8   25.67    2.14
   8   5  -8   22.44    1.99
  -8  -5   7   11.44    3.25
   8  -5  -7   16.66    2.24
   8   5  -7   15.21    1.99
  -8   5   7   10.95    1.91
   8   5  -7   20.76    4.21
   8  -5  -7   15.89    1.74
  -8   5   7   14.14    3.52
   8   5  -7   18.49    2.24
   8  -5  -7   12.40    1.97
   8   5  -7   15.19    2.40
   8   5  -7   15.14    3.71
   8   5  -7   11.31    3.78
   8  -5  -6   56.76    3.99
   8   5  -6   60.06    6.56
   8   5  -6   41.26    6.18
  -8  -5   6   44.82    5.96
   8   5  -6   53.88    4.29
   8  -5  -6   49.86    4.02
   8   5  -6   52.84    6.66
   8   5  -5   82.74    5.55
   8  -5  -5   82.07    5.31
   8   5  -5   66.38    8.06
   8   5  -5   89.54    8.35
   8   5  -5   89.52    8.39
   8   5  -5   87.65    6.02
   8  -5  -5   85.58    5.72
   8   5  -4    5.14    4.09
   8   5  -4    4.57    4.10
  -8   5   4    6.75    4.58
   8   5  -4    7.99    2.78
  -8  -5   4   10.57    3.80
   8  -5  -4    0.99    3.23
   8   5  -4    4.26    1.97
   8  -5  -4    6.83    2.30
  -8  -5   4    1.58    2.25
   8   5  -4    9.58    4.99
   8   5  -4    4.71    4.53
   8   5  -3   12.38    4.39
   8  -5  -3    6.33    2.09
   8  -5  -3    4.42    1.85
   8   5  -3    3.21    2.01
  -8  -5   3    6.52    2.50
   8  -5  -3    2.53    2.22
   8  -5  -3    3.96    2.31
   8  -5  -3    5.98    2.40
  -8   5   3    2.14    4.83
   8  -5  -3    6.40    3.27
   8   5  -3    1.73    2.39
  -8   5   3    2.42    2.11
   8   5  -3    4.12    4.07
   8   5  -3    5.81    2.74
   8   5  -3    3.16    2.58
   8  -5  -2  112.21    7.29
   8   5  -2  115.70    7.59
  -8   5   2  106.27    7.45
  -8   5   2  124.24    9.68
   8  -5  -2  117.00    7.12
   8   5  -2  108.68    7.23
   8  -5  -2  111.22    7.30
   8   5  -2  114.94    7.26
  -8  -5   2  131.15   10.21
   8  -5  -2  113.86    7.17
   8  -5  -2  121.42    7.63
  -8  -5   2  123.97    7.29
   8  -5  -2  116.72    9.46
  -8  -5   1   10.76    2.67
  -8   5   1    9.93    2.69
   8  -5  -1    7.74    1.98
  -8  -5   1   17.35    4.48
   8  -5  -1    9.48    4.13
  -8  -5   1   13.54    2.44
   8   5  -1   10.33    6.39
  -8  -5   1   10.17    3.75
  -8   5   1   11.33    2.81
   8   5  -1    7.17    2.72
   8  -5  -1   12.94    2.98
  -8   5   1   11.23    5.20
   8   5  -1    9.93    3.09
   8  -5  -1    8.78    2.12
   8  -5  -1    9.61    3.29
   8   5  -1   10.02    3.14
  -8  -5   1   11.44    2.45
   8  -5  -1   13.07    2.93
  -8  -5   0   19.02    2.76
   8   5   0   16.69    2.84
  -8   5   0   19.15    3.09
  -8   5   0   15.36    2.67
   8  -5   0   15.16    2.24
  -8  -5   0   16.16    2.17
  -8  -5   0   15.80    4.08
  -8  -5   0   10.01    4.36
   8  -5   0   22.71    4.81
  -8  -5   0   13.45    2.73
   8   5   0   24.05    7.32
   8  -5   0   16.24    4.52
  -8   5   0   15.25    4.15
  -8  -5   0   15.37    4.38
  -8   5   0   16.85    5.29
   8   5   0   19.63    3.49
   8  -5   0   17.75    3.31
   8  -5   0   19.50    3.33
   8  -5   0   20.24    2.49
   8   5   0   17.04    3.42
  -8  -5   0   15.58    2.69
   8  -5   0   14.79    3.27
  -8   5  -1  189.10   10.66
   8  -5   1  168.77   13.15
  -8  -5  -1  188.77   10.82
   8  -5   1  180.56   11.10
   8  -5   1  180.55   13.07
   8  -5   1  190.34   10.74
  -8  -5  -1  175.40   10.84
  -8  -5  -1  197.49   13.65
   8  -5   1  176.96   10.87
  -8   5  -1  177.69   13.15
  -8  -5  -1  181.76   10.72
   8  -5   1  192.00   10.86
   8   5   1  196.27   11.07
   8   5   1  177.22   11.03
  -8  -5  -1  197.57   10.87
  -8  -5  -1  180.51   13.60
   8   5   1  182.47   11.06
  -8   5  -1  175.97   11.16
   8  -5   1  185.99   11.17
  -8  -5  -2  410.17   23.26
   8  -5   2  408.15   22.99
  -8  -5  -2  399.14   25.68
   8  -5   2  416.90   25.68
   8   5   2  391.86   23.21
  -8  -5  -2  440.48   23.11
  -8  -5  -2  456.05   22.97
  -8   5  -2  405.79   22.91
   8   5   2  416.12   25.74
  -8   5  -2  438.23   25.58
   8   5   2  424.87   26.29
   8  -5   2  406.69   23.19
   8   5   2  404.24   23.19
  -8  -5  -2  404.43   22.94
  -8  -5  -2  447.91   23.12
   8  -5   2  412.76   23.33
  -8  -5  -2  410.76   26.25
   8  -5   2  419.14   23.35
  -8   5  -2  394.97   23.37
  -8   5  -3    0.52    2.01
  -8  -5  -3   -1.32    2.04
  -8   5  -3    1.94    1.81
  -8   5  -3   -2.68    2.26
   8   5   3   -9.20    7.14
   8  -5   3   -4.13    5.84
   8  -5   3   -0.14    2.85
  -8  -5  -3    1.38    2.33
   8   5   3    1.59    5.47
  -8  -5  -3    4.55    4.21
  -8   5  -3   -2.90    4.49
   8   5   3    1.89    3.29
  -8  -5  -3   -1.32    2.13
   8  -5   3    3.25    2.91
   8  -5   3    1.12    2.10
   8   5   3    0.81    3.33
   8  -5   4  262.74   16.87
   8  -5   4  284.30   17.76
   8   5   4  206.61   17.36
  -8  -5  -4  240.77   14.23
  -8  -5  -4  282.36   14.32
   8   5   4  244.09   17.43
   8  -5   4  236.70   14.39
   8   5   4  264.63   14.43
   8   5   4  255.68   14.44
  -8   5  -4  233.13   14.35
  -8   5  -4  259.21   14.20
   8  -5   4  250.96   14.41
  -8  -5  -4  240.58   17.31
  -8  -5  -4  239.93   14.07
   8  -5   5    9.22    2.13
  -8   5  -5   12.87    2.40
  -8  -5  -5   11.87    2.88
  -8  -5  -5    5.31    3.21
   8   5   5   12.46    5.57
  -8   5  -5    6.65    3.16
   8   5   5    5.19    5.49
   8  -5   5    8.22    5.60
  -8   5  -5    9.45    1.88
   8   5   6  111.87    8.97
   8  -5   6   61.94    6.19
  -8   5  -6  113.26    6.00
   8  -5   6  143.70    9.66
   8   5   6   84.48    8.37
  -8   5  -6  120.24    8.33
  -8   5  -7    6.86    2.41
  -8   5  -7    3.52    1.65
  -8  -5  -7    6.92    1.95
  -8  -5  -7    4.37    2.12
  -8  -5  -8    2.40    1.14
  -8   5  -8    2.35    0.97
   8  -6  -7    0.65    1.44
   8   6  -7    1.69    1.04
   8   6  -7    1.22    1.60
  -8   6   6   77.80    4.93
   8   6  -6   54.88    6.88
   8   6  -6   72.74    4.81
   8  -6  -6   83.62    5.03
   8   6  -6   70.55    4.99
   8  -6  -6   88.70    5.03
   8   6  -6   80.79    7.41
  -8  -6   6   77.62    6.76
   8   6  -6   55.83    6.83
   8   6  -5   -1.76    3.78
   8   6  -5    2.78    3.50
   8   6  -5   -0.93    3.82
  -8  -6   5    0.52    3.64
  -8   6   4   -3.86    4.66
   8  -6  -4    2.51    1.58
   8   6  -4    0.78    2.37
   8   6  -4    1.93    3.91
  -8  -6   4    0.52    2.84
  -8  -6   4    5.20    4.10
   8   6  -4    3.51    1.98
   8   6  -4    6.62    5.22
  -8  -6   4    1.00    1.94
   8  -6  -4    2.14    2.04
   8  -6  -3    8.73    2.29
   8   6  -3    3.30    4.01
  -8   6   3    3.72    4.99
   8  -6  -3    6.08    3.37
  -8  -6   3    2.35    3.60
  -8  -6   3    2.92    4.16
   8   6  -3    0.58    1.88
   8   6  -3    5.26    2.44
  -8   6   3    3.66    1.90
   8  -6  -3    3.28    1.95
  -8  -6   3    8.33    2.44
   8  -6  -3    4.04    1.73
   8  -6  -3    5.08    2.26
   8   6  -3    6.56    5.57
   8   6  -2   36.57    6.64
   8   6  -2   31.36    3.31
   8  -6  -2   28.41    3.19
   8   6  -2   36.67    3.40
  -8   6   2   21.55    5.49
   8  -6  -2   24.47    2.79
   8  -6  -2   32.52    3.25
  -8   6   2   23.33    3.18
   8   6  -2   31.35    3.43
  -8  -6   2   33.99    5.23
   8  -6  -2   25.60    4.84
  -8  -6   2   33.00    5.46
   8  -6  -2   24.37    2.82
  -8  -6   2   28.09    3.20
   8  -6  -1    3.78    2.95
   8  -6  -1    0.89    1.88
   8  -6  -1   -3.20    3.59
  -8  -6   1    0.51    3.65
  -8  -6   1    4.41    4.02
  -8  -6   1    0.52    2.13
   8   6  -1   -6.31    6.15
  -8  -6   1    1.07    2.81
   8  -6  -1    1.09    2.67
  -8   6   1    3.88    4.97
  -8  -6   1    2.30    2.45
   8  -6  -1    0.71    1.82
   8   6  -1    2.75    2.43
  -8   6   1    1.32    2.56
   8   6  -1    0.22    2.84
  -8  -6   1    0.10    2.10
   8  -6  -1    3.73    2.65
   8   6  -1    2.77    2.97
  -8   6   0   94.46    6.35
  -8  -6   0  107.73    9.54
  -8  -6   0   86.10    8.18
   8  -6   0   81.58    8.64
   8  -6   0  108.29    6.88
  -8  -6   0  105.57    6.49
   8   6   0   99.93   10.55
  -8   6   0  101.09    8.11
   8   6   0  102.80    8.68
  -8   6   0  111.09    9.38
   8  -6   0   98.44    6.44
   8   6   0  101.41    6.83
   8   6   0   95.64    6.77
   8  -6   0   97.86    6.83
  -8  -6   0  100.33    6.46
  -8  -6   0   94.28    8.80
   8   6   0  112.64    6.97
  -8   6   0   97.41    6.96
  -8  -6   0  106.33    6.54
   8  -6   0  102.76    6.68
   8  -6   1   24.74    5.36
   8   6   1   32.74    7.52
  -8  -6  -1   27.59    3.17
   8  -6   1   28.12    3.68
   8   6   1   26.05    3.79
   8   6   1   32.87    5.74
  -8   6  -1   22.50    5.64
   8   6   1   33.62    3.95
  -8  -6  -1   29.16    4.85
  -8  -6  -1   27.47    3.11
   8  -6   1   28.99    3.68
   8  -6   1   37.43    5.70
  -8  -6  -1   27.34    5.17
  -8  -6  -1   33.87    3.16
   8   6   1   27.01    3.18
  -8   6  -1   34.13    3.64
   8  -6   2  712.31   38.27
   8   6   2  606.67   38.79
   8  -6   2  675.26   35.90
  -8  -6  -2  678.42   35.58
[truncated: 516,933 more chars]
