# Supplementary material for: Mixed‐Functionalized Acylgermanes Result in Wavelength‐Controlled Fragmentation
Source: Angew Chem Int Ed Engl. 2026 Apr 3;65(20):e5559644. doi: 10.1002/anie.5559644 (PMC13159412; doi:10.1002/anie.5559644)
Supplement: Supplementary file 2 — Supporting File 2: anie72089‐sup‐0002‐Data.zip. [file ANIE-65-e5559644-s002.zip › RF3000_2424436_2.cif]

data_rf3000_2424436
_audit_creation_date               2025-02-04
_audit_creation_method
;
Olex2 1.5-ac6-020
(compiled 2024.02.14 svn.r2f8d729c for Rigaku Oxford Diffraction, GUI svn.r6966)
;
_shelx_SHELXL_version_number       '2019/3'
_audit_contact_author_address      ?
_audit_contact_author_email        ?
_audit_contact_author_name         ''
_audit_contact_author_phone        ?
_publ_contact_author_id_orcid      ?
_publ_section_references
;
Dolomanov, O.V., Bourhis, L.J., Gildea, R.J, Howard, J.A.K. & Puschmann, H.
 (2009), J. Appl. Cryst. 42, 339-341.

Sheldrick, G.M. (2015). Acta Cryst. A71, 3-8.

Sheldrick, G.M. (2015). Acta Cryst. C71, 3-8.
;
_chemical_name_common              ?
_chemical_name_systematic          ?
_chemical_formula_moiety           'C44 H52 Ge O8'
_chemical_formula_sum              'C44 H52 Ge O8'
_chemical_formula_weight           781.44
_chemical_melting_point            ?
_chemical_oxdiff_formula           GeO4C30H40
loop_
  _atom_type_symbol
  _atom_type_description
  _atom_type_scat_dispersion_real
  _atom_type_scat_dispersion_imag
  _atom_type_scat_source
 'C' 'C' 0.0181 0.0091 'International Tables Vol C Tables 4.2.6.8 and 6.1.1.4'
 'H' 'H' 0.0000 0.0000 'International Tables Vol C Tables 4.2.6.8 and 6.1.1.4'
 'Ge' 'Ge' -1.0885 0.8855
 'International Tables Vol C Tables 4.2.6.8 and 6.1.1.4'
 'O' 'O' 0.0492 0.0322 'International Tables Vol C Tables 4.2.6.8 and 6.1.1.4'

_shelx_space_group_comment
;
The symmetry employed for this shelxl refinement is uniquely defined
by the following loop, which should always be used as a source of
symmetry information in preference to the above space-group names.
They are only intended as comments.
;
_space_group_crystal_system        'triclinic'
_space_group_IT_number             2
_space_group_name_H-M_alt          'P -1'
_space_group_name_Hall             '-P 1'
loop_
  _space_group_symop_operation_xyz
 'x, y, z'
 '-x, -y, -z'

_cell_length_a                     11.8530(3)
_cell_length_b                     12.5611(3)
_cell_length_c                     15.4157(3)
_cell_angle_alpha                  100.157(2)
_cell_angle_beta                   108.030(2)
_cell_angle_gamma                  105.430(2)
_cell_volume                       2018.29(9)
_cell_formula_units_Z              2
_cell_measurement_reflns_used      10008
_cell_measurement_temperature      99.9(9)
_cell_measurement_theta_max        73.9400
_cell_measurement_theta_min        3.1360
_shelx_estimated_absorpt_T_max     0.944
_shelx_estimated_absorpt_T_min     0.893
_exptl_absorpt_coefficient_mu      1.448
_exptl_absorpt_correction_T_max    1.00000
_exptl_absorpt_correction_T_min    0.87303
_exptl_absorpt_correction_type     multi-scan
_exptl_absorpt_process_details
;
CrysAlisPro 1.171.43.129a (Rigaku Oxford Diffraction, 2024)
Empirical absorption correction using spherical harmonics,
implemented in SCALE3 ABSPACK scaling algorithm.
;
_exptl_absorpt_special_details     ?
_exptl_crystal_colour              yellow
_exptl_crystal_colour_primary      yellow
_exptl_crystal_density_diffrn      1.286
_exptl_crystal_density_meas        ?
_exptl_crystal_density_method      ?
_exptl_crystal_description         block
_exptl_crystal_F_000               824
_exptl_crystal_preparation         ?
_exptl_crystal_size_max            0.08
_exptl_crystal_size_mid            0.05
_exptl_crystal_size_min            0.04
_exptl_transmission_factor_max     ?
_exptl_transmission_factor_min     ?
_diffrn_reflns_av_R_equivalents    0.0590
_diffrn_reflns_av_unetI/netI       0.0496
_diffrn_reflns_Laue_measured_fraction_full  0.999
_diffrn_reflns_Laue_measured_fraction_max  0.968
_diffrn_reflns_limit_h_max         15
_diffrn_reflns_limit_h_min         -12
_diffrn_reflns_limit_k_max         16
_diffrn_reflns_limit_k_min         -14
_diffrn_reflns_limit_l_max         19
_diffrn_reflns_limit_l_min         -19
_diffrn_reflns_number              33197
_diffrn_reflns_point_group_measured_fraction_full  0.999
_diffrn_reflns_point_group_measured_fraction_max  0.968
_diffrn_reflns_theta_full          67.684
_diffrn_reflns_theta_max           80.451
_diffrn_reflns_theta_min           3.143
_diffrn_ambient_environment        N~2~
_diffrn_ambient_temperature        99.9(9)
_diffrn_detector                   'Hybrid Pixel Array Detector'
_diffrn_detector_area_resol_mean   10.0000
_diffrn_detector_type              'HyPix-Arc 100'
_diffrn_measured_fraction_theta_full  0.999
_diffrn_measured_fraction_theta_max  0.968
_diffrn_measurement_details
;
List of Runs (angles in degrees, time in seconds):

  # Type    Start    End  Width  t~exp~   \w     \q     \k     \f   Frames
--------------------------------------------------------------------------
  1  \w    -29.00   2.00   0.50    5.00    --   12.00 106.00-168.20   62
  2  \w    -36.00  -8.00   0.50    5.00    --   12.00 118.00  27.79   56
  3  \w    -14.00  12.00   0.50    5.00    --   20.00  93.00-114.46   52
  4  \w    -11.00  15.00   0.50    5.00    --   20.00  89.00  33.44   52
  5  \w      8.00  34.00   0.50    5.00    --   28.00  69.00 -91.74   52
  6  \w     13.00  39.00   0.50    5.00    --   32.00  66.00 163.67   52
  7  \w    -39.00 -12.00   0.50    5.00    --  -32.00 -66.00  62.78   54
  8  \w   -136.00 -44.00   0.50    5.00    --  -60.00 -48.00 146.96  184
  9  \w   -142.00 -51.00   0.50    5.00    --  -68.00 -56.00 -86.22  182
 10  \w   -147.00-100.00   0.50    5.00    --  -80.27 -77.00  30.00   94
 11  \w   -105.00 -13.00   0.50    5.00    --  -80.27  77.00  30.00  184
 12  \w    -71.00  -7.00   0.50    5.00    --  -80.27  61.00 -90.00  128
 13  \w   -147.00-100.00   0.50    5.00    --  -80.27 -95.00 -30.00   94
 14  \w   -147.00-100.00   0.50    5.00    --  -80.27 -77.00  60.00   94
 15  \w   -105.00 -13.00   0.50    5.00    --  -80.27  77.00 150.00  184
 16  \w    -35.00  -3.00   0.50    5.00    --  -80.27  30.00   0.00   64
 17  \w    -35.00  -3.00   0.50    5.00    --  -80.27  30.00  90.00   64
 18  \w     90.00 178.00   0.50   20.00    --  106.75  30.00-180.00  176
 19  \w     40.00 105.00   0.50   20.00    --  106.75 -95.00 120.00  130
 20  \w     40.00 105.00   0.50   20.00    --  106.75 -95.00  30.00  130
 21  \w     40.00 105.00   0.50   20.00    --  106.75 -95.00-180.00  130
 22  \w     40.00 105.00   0.50   20.00    --  106.75 -95.00 -60.00  130
 23  \w     40.00 105.00   0.50   20.00    --  106.75 -95.00 -90.00  130
 24  \w     34.00  71.00   0.50   20.00    --  106.75 -61.00 150.00   74
 25  \w     40.00 105.00   0.50   20.00    --  106.75 -95.00 -30.00  130
 26  \w     34.00  71.00   0.50   20.00    --  106.75 -61.00 120.00   74
 27  \w     90.00 178.00   0.50   20.00    --  106.75  30.00 120.00  176
 28  \w     54.00 178.00   0.50   20.00    --  106.75  15.00  30.00  248
 29  \w     38.00 108.00   0.50   20.00    --  106.75-109.00 -83.00  140
 30  \w     34.00  71.00   0.50   20.00    --  106.75 -61.00-120.00   74
 31  \w     34.00  71.00   0.50   20.00    --  106.75 -61.00 -30.00   74
 32  \w    100.00 174.00   0.50   20.00    --  106.75  77.00  60.00  148
 33  \w     34.00  71.00   0.50   20.00    --  106.75 -61.00  90.00   74
 34  \w     40.00 105.00   0.50   20.00    --  106.75 -77.00-150.00  130
 35  \w     34.00  71.00   0.50   20.00    --  106.75 -61.00 -60.00   74
 36  \w     40.00 105.00   0.50   20.00    --  106.75 -95.00  90.00  130
 37  \w    104.00 176.00   0.50   20.00    --  106.75 109.00  12.00  144
 38  \w     38.00 114.00   0.50   20.00    --  110.00-128.00-113.59  152
 39  \w     42.00 109.00   0.50   20.00    --  110.00-118.00  86.57  134
;
_diffrn_measurement_device         'four-circle diffractometer'
_diffrn_measurement_device_type    'XtaLAB Synergy, Dualflex, HyPix-Arc 100'
_diffrn_measurement_method         '\w scans'
_diffrn_orient_matrix_type        
 'CrysAlisPro convention (1999,Acta A55,543-557)'
_diffrn_orient_matrix_UB_11        0.0885135000
_diffrn_orient_matrix_UB_12        -0.0207919000
_diffrn_orient_matrix_UB_13        0.0872244000
_diffrn_orient_matrix_UB_21        -0.0164144000
_diffrn_orient_matrix_UB_22        -0.1179306000
_diffrn_orient_matrix_UB_23        -0.0617653000
_diffrn_orient_matrix_UB_31        0.1142908000
_diffrn_orient_matrix_UB_32        0.0569975000
_diffrn_orient_matrix_UB_33        -0.0240389000
_diffrn_radiation_monochromator    mirror
_diffrn_radiation_probe            x-ray
_diffrn_radiation_type             'Cu K\a'
_diffrn_radiation_wavelength       1.54184
_diffrn_source                     'micro-focus sealed X-ray tube'
_diffrn_source_type                'PhotonJet (Cu) X-ray Source'
_reflns_Friedel_coverage           0.000
_reflns_Friedel_fraction_full      .
_reflns_Friedel_fraction_max       .
_reflns_number_gt                  6761
_reflns_number_total               8562
_reflns_special_details
;
 Reflections were merged by SHELXL according to the crystal
 class for the calculation of statistics and refinement.
 
 _reflns_Friedel_fraction is defined as the number of unique
 Friedel pairs measured divided by the number that would be
 possible theoretically, ignoring centric projections and
 systematic absences.
;
_reflns_threshold_expression       'I > 2\s(I)'
_computing_cell_refinement         'CrysAlisPro 1.171.43.129a (Rigaku OD, 2024)'
_computing_data_collection         'CrysAlisPro 1.171.43.129a (Rigaku OD, 2024)'
_computing_data_reduction          'CrysAlisPro 1.171.43.129a (Rigaku OD, 2024)'
_computing_molecular_graphics      'Olex2 1.5-ac6-020 (Dolomanov et al., 2009)'
_computing_publication_material    'Olex2 1.5-ac6-020 (Dolomanov et al., 2009)'
_computing_structure_refinement    'SHELXL 2019/3 (Sheldrick, 2015)'
_computing_structure_solution      'SHELXT 2018/2 (Sheldrick, 2018)'
_refine_diff_density_max           0.535
_refine_diff_density_min           -0.649
_refine_diff_density_rms           0.055
_refine_ls_extinction_coef         .
_refine_ls_extinction_method       none
_refine_ls_goodness_of_fit_ref     1.026
_refine_ls_hydrogen_treatment      constr
_refine_ls_matrix_type             full
_refine_ls_number_parameters       701
_refine_ls_number_reflns           8562
_refine_ls_number_restraints       252
_refine_ls_R_factor_all            0.0688
_refine_ls_R_factor_gt             0.0510
_refine_ls_restrained_S_all        1.040
_refine_ls_shift/su_max            0.001
_refine_ls_shift/su_mean           0.000
_refine_ls_structure_factor_coef   Fsqd
_refine_ls_weighting_details      
 'w=1/[\s^2^(Fo^2^)+(0.0578P)^2^+1.2837P] where P=(Fo^2^+2Fc^2^)/3'
_refine_ls_weighting_scheme        calc
_refine_ls_wR_factor_gt            0.1209
_refine_ls_wR_factor_ref           0.1308
_refine_special_details            ?
_olex2_refinement_description
;
1. Fixed Uiso
 At 1.2 times of:
  All C(H) groups, All C(H,H) groups
 At 1.5 times of:
  All C(H,H,H) groups
2. Uiso/Uaniso restraints and constraints
C43 \\sim C44 \\sim C45 \\sim C46 \\sim C47 \\sim C48 \\sim C49 \\sim O5 \\sim
O6 \\sim O7 \\sim O8: within 2A with sigma of 0.01 and sigma for terminal atoms
of 0.02 within 2A
C43A \\sim C44A \\sim C45A \\sim C46A \\sim C47A \\sim C48A \\sim C49A \\sim
O5A \\sim O6A \\sim O7A \\sim O8A: within 2A with sigma of 0.01 and sigma for
terminal atoms of 0.02 within 2A
Uanis(C43) \\sim Ueq, Uanis(C44) \\sim Ueq, Uanis(C45) \\sim Ueq, Uanis(C46)
\\sim Ueq, Uanis(C47) \\sim Ueq, Uanis(C48) \\sim Ueq, Uanis(C49) \\sim Ueq,
Uanis(O5) \\sim Ueq, Uanis(O6) \\sim Ueq, Uanis(O7) \\sim Ueq, Uanis(O8) \\sim
Ueq: with sigma of 0.01 and sigma for terminal atoms of 0.02
Uanis(C43A) \\sim Ueq, Uanis(C44A) \\sim Ueq, Uanis(C45A) \\sim Ueq,
Uanis(C46A) \\sim Ueq, Uanis(C47A) \\sim Ueq, Uanis(C48A) \\sim Ueq,
Uanis(C49A) \\sim Ueq, Uanis(O5A) \\sim Ueq, Uanis(O6A) \\sim Ueq, Uanis(O7A)
\\sim Ueq, Uanis(O8A) \\sim Ueq: with sigma of 0.01 and sigma for terminal
atoms of 0.02
3. Others
 Sof(C12A)=Sof(C13A)=Sof(C14A)=Sof(H14A)=Sof(C15A)=Sof(C16A)=Sof(H16A)=
 Sof(C17A)=Sof(C18A)=Sof(H18D)=Sof(H18E)=Sof(H18F)=Sof(C19A)=Sof(H19D)=
 Sof(H19E)=Sof(H19F)=Sof(C20A)=Sof(H20D)=Sof(H20E)=Sof(H20F)=1-FVAR(1)
 Sof(C12)=Sof(C13)=Sof(C14)=Sof(H14)=Sof(C15)=Sof(C16)=Sof(H16)=Sof(C17)=
 Sof(C18)=Sof(H18A)=Sof(H18B)=Sof(H18C)=Sof(C19)=Sof(H19A)=Sof(H19B)=Sof(H19C)=
 Sof(C20)=Sof(H20A)=Sof(H20B)=Sof(H20C)=FVAR(1)
 Sof(H41A)=Sof(O5A)=Sof(O6A)=Sof(O7A)=Sof(O8A)=Sof(C38A)=Sof(H38A)=Sof(C39A)=
 Sof(H39A)=Sof(C40A)=Sof(C43A)=Sof(H43C)=Sof(H43D)=Sof(C44A)=Sof(H44C)=
 Sof(H44D)=Sof(C45A)=Sof(H45C)=Sof(H45D)=Sof(C46A)=Sof(H46C)=Sof(H46D)=
 Sof(C47A)=Sof(H47C)=Sof(H47D)=Sof(C48A)=Sof(H48C)=Sof(H48D)=Sof(C49A)=
 Sof(H49D)=Sof(H49E)=Sof(H49F)=1-FVAR(2)
 Sof(H41)=Sof(O5)=Sof(O6)=Sof(O7)=Sof(O8)=Sof(C38)=Sof(H38)=Sof(C39)=Sof(H39)=
 Sof(C40)=Sof(C43)=Sof(H43A)=Sof(H43B)=Sof(C44)=Sof(H44A)=Sof(H44B)=Sof(C45)=
 Sof(H45A)=Sof(H45B)=Sof(C46)=Sof(H46A)=Sof(H46B)=Sof(C47)=Sof(H47A)=Sof(H47B)=
 Sof(C48)=Sof(H48A)=Sof(H48B)=Sof(C49)=Sof(H49A)=Sof(H49B)=Sof(H49C)=FVAR(2)
4.a Secondary CH2 refined with riding coordinates:
 C43(H43A,H43B), C44(H44A,H44B), C45(H45A,H45B), C46(H46A,H46B), C47(H47A,
 H47B), C48(H48A,H48B), C43A(H43C,H43D), C44A(H44C,H44D), C45A(H45C,H45D),
 C46A(H46C,H46D), C47A(H47C,H47D), C48A(H48C,H48D)
4.b Aromatic/amide H refined with riding coordinates:
 C4(H4), C6(H6), C42(H42), C41(H41), C41(H41A), C24(H24), C26(H26), C14(H14),
 C16(H16), C38(H38), C39(H39), C14A(H14A), C16A(H16A), C38A(H38A), C39A(H39A)
4.c Idealised Me refined as rotating group:
 C8(H8A,H8B,H8C), C9(H9A,H9B,H9C), C10(H10A,H10B,H10C), C28(H28A,H28B,H28C),
 C29(H29A,H29B,H29C), C30(H30A,H30B,H30C), C18(H18A,H18B,H18C), C19(H19A,H19B,
 H19C), C20(H20A,H20B,H20C), C49(H49A,H49B,H49C), C18A(H18D,H18E,H18F),
 C19A(H19D,H19E,H19F), C20A(H20D,H20E,H20F), C49A(H49D,H49E,H49F)
;
_atom_sites_solution_hydrogens     geom
_atom_sites_solution_primary       dual
_atom_sites_solution_secondary     ?
loop_
  _atom_site_label
  _atom_site_type_symbol
  _atom_site_fract_x
  _atom_site_fract_y
  _atom_site_fract_z
  _atom_site_U_iso_or_equiv
  _atom_site_adp_type
  _atom_site_occupancy
  _atom_site_site_symmetry_order
  _atom_site_calc_flag
  _atom_site_refinement_flags_posn
  _atom_site_refinement_flags_adp
  _atom_site_refinement_flags_occupancy
  _atom_site_disorder_assembly
  _atom_site_disorder_group
 Ge1 Ge 0.70464(3) 0.58905(3) 0.79123(2) 0.03920(10) Uani 1 1 d . . . . .
 O1 O 0.6032(3) 0.7550(2) 0.84277(19) 0.0700(7) Uani 1 1 d . . . . .
 C1 C 0.5676(3) 0.6552(3) 0.7977(2) 0.0504(7) Uani 1 1 d . . . . .
 O2 O 0.7415(2) 0.6681(2) 0.64184(15) 0.0605(6) Uani 1 1 d . . . . .
 C2 C 0.4333(3) 0.5779(3) 0.7595(2) 0.0521(7) Uani 1 1 d . . . . .
 O3 O 0.72037(19) 0.5668(2) 0.97076(15) 0.0560(5) Uani 1 1 d . . . . .
 C3 C 0.3732(3) 0.5621(3) 0.8253(2) 0.0563(8) Uani 1 1 d . . . . .
 O4 O 0.6938(2) 0.40795(18) 0.65254(16) 0.0601(6) Uani 1 1 d . . . . .
 C4 C 0.2532(3) 0.4800(4) 0.7921(3) 0.0651(9) Uani 1 1 d . . . . .
 H4 H 0.212595 0.467726 0.835655 0.078 Uiso 1 1 calc R U . . .
 C5 C 0.1907(3) 0.4155(4) 0.6978(3) 0.0677(10) Uani 1 1 d . . . . .
 C6 C 0.2502(3) 0.4349(4) 0.6343(3) 0.0677(10) Uani 1 1 d . . . . .
 H6 H 0.207034 0.392761 0.569101 0.081 Uiso 1 1 calc R U . . .
 C7 C 0.3711(3) 0.5141(3) 0.6637(2) 0.0574(8) Uani 1 1 d . . . . .
 C8 C 0.4374(3) 0.6272(3) 0.9293(3) 0.0652(9) Uani 1 1 d . . . . .
 H8A H 0.446133 0.708518 0.937122 0.098 Uiso 1 1 calc R U . . .
 H8B H 0.521253 0.620662 0.954357 0.098 Uiso 1 1 calc R U . . .
 H8C H 0.386689 0.594888 0.964057 0.098 Uiso 1 1 calc R U . . .
 C9 C 0.0617(4) 0.3239(5) 0.6644(3) 0.0893(14) Uani 1 1 d . . . . .
 H9A H 0.014421 0.316038 0.597626 0.134 Uiso 1 1 calc R U . . .
 H9B H 0.015645 0.346008 0.703284 0.134 Uiso 1 1 calc R U . . .
 H9C H 0.071671 0.250244 0.670549 0.134 Uiso 1 1 calc R U . . .
 C10 C 0.4293(3) 0.5299(4) 0.5904(2) 0.0642(9) Uani 1 1 d . . . . .
 H10A H 0.446712 0.460223 0.567933 0.096 Uiso 1 1 calc R U . . .
 H10B H 0.508402 0.595742 0.619032 0.096 Uiso 1 1 calc R U . . .
 H10C H 0.370677 0.543834 0.536650 0.096 Uiso 1 1 calc R U . . .
 C11 C 0.8034(3) 0.6763(2) 0.7231(2) 0.0477(7) Uani 1 1 d . . . . .
 C42 C 0.4958(3) 0.3501(2) 0.7881(2) 0.0459(6) Uani 1 1 d . . . . .
 H42 H 0.539433 0.417614 0.840313 0.055 Uiso 1 1 calc R U . . .
 C37 C 0.5376(3) 0.3362(2) 0.7136(2) 0.0505(7) Uani 1 1 d . . . . .
 C41 C 0.3920(3) 0.2678(2) 0.7877(2) 0.0500(7) Uani 1 1 d . . . . .
 H41 H 0.357906 0.278183 0.835491 0.060 Uiso 0.607(6) 1 calc R U P A 1
 H41A H 0.379236 0.273523 0.845953 0.060 Uiso 0.393(6) 1 calc R U P A 2
 C21 C 0.7912(3) 0.5998(2) 0.9301(2) 0.0436(6) Uani 1 1 d . . . . .
 C22 C 0.9299(3) 0.6543(2) 0.98083(19) 0.0410(6) Uani 1 1 d . . . . .
 C23 C 0.9777(3) 0.7483(2) 1.0628(2) 0.0455(6) Uani 1 1 d . . . . .
 C24 C 1.1081(3) 0.8045(3) 1.1035(2) 0.0478(7) Uani 1 1 d . . . . .
 H24 H 1.141631 0.869836 1.157297 0.057 Uiso 1 1 calc R U . . .
 C25 C 1.1908(3) 0.7692(3) 1.0689(2) 0.0461(6) Uani 1 1 d . . . . .
 C26 C 1.1411(3) 0.6729(3) 0.9907(2) 0.0456(6) Uani 1 1 d . . . . .
 H26 H 1.197043 0.645775 0.967807 0.055 Uiso 1 1 calc R U . . .
 C27 C 1.0115(3) 0.6151(2) 0.9451(2) 0.0419(6) Uani 1 1 d . . . . .
 C28 C 0.8930(3) 0.7902(3) 1.1057(2) 0.0561(8) Uani 1 1 d . . . . .
 H28A H 0.824740 0.799705 1.055658 0.084 Uiso 1 1 calc R U . . .
 H28B H 0.942514 0.864315 1.154077 0.084 Uiso 1 1 calc R U . . .
 H28C H 0.856917 0.733881 1.135007 0.084 Uiso 1 1 calc R U . . .
 C29 C 1.3303(3) 0.8347(3) 1.1144(3) 0.0602(8) Uani 1 1 d . . . . .
 H29A H 1.373941 0.799320 1.079638 0.090 Uiso 1 1 calc R U . . .
 H29B H 1.361716 0.832677 1.180605 0.090 Uiso 1 1 calc R U . . .
 H29C H 1.346380 0.914747 1.112507 0.090 Uiso 1 1 calc R U . . .
 C30 C 0.9627(3) 0.5093(3) 0.8622(2) 0.0470(6) Uani 1 1 d . . . . .
 H30A H 0.921474 0.526694 0.803441 0.071 Uiso 1 1 calc R U . . .
 H30B H 0.901638 0.447131 0.871718 0.071 Uiso 1 1 calc R U . . .
 H30C H 1.033283 0.485195 0.857586 0.071 Uiso 1 1 calc R U . . .
 C31 C 0.6422(3) 0.4251(2) 0.7086(2) 0.0467(6) Uani 1 1 d . . . . .
 C12 C 0.9513(16) 0.7324(16) 0.7630(14) 0.031(3) Uani 0.49(3) 1 d . . P B 1
 C13 C 1.0014(18) 0.8316(18) 0.8425(16) 0.036(3) Uani 0.49(3) 1 d . . P B 1
 C14 C 1.1289(12) 0.8887(11) 0.8746(10) 0.041(2) Uani 0.49(3) 1 d . . P B 1
 H14 H 1.164240 0.960211 0.922559 0.050 Uiso 0.49(3) 1 calc R U P B 1
 C15 C 1.2083(13) 0.8471(12) 0.8406(11) 0.043(3) Uani 0.49(3) 1 d . . P B 1
 C16 C 1.1570(10) 0.7465(11) 0.7684(9) 0.040(2) Uani 0.49(3) 1 d . . P B 1
 H16 H 1.211540 0.715381 0.746839 0.048 Uiso 0.49(3) 1 calc R U P B 1
 C17 C 1.0235(14) 0.6872(11) 0.7246(10) 0.034(2) Uani 0.49(3) 1 d . . P B 1
 C18 C 0.9161(15) 0.8795(15) 0.8804(14) 0.042(3) Uani 0.49(3) 1 d . . P B 1
 H18A H 0.834300 0.860048 0.828771 0.063 Uiso 0.49(3) 1 calc R U P B 1
 H18B H 0.955107 0.963337 0.905915 0.063 Uiso 0.49(3) 1 calc R U P B 1
 H18C H 0.903590 0.846026 0.930960 0.063 Uiso 0.49(3) 1 calc R U P B 1
 C19 C 1.3492(9) 0.9157(11) 0.8800(10) 0.059(3) Uani 0.49(3) 1 d . . P B 1
 H19A H 1.394945 0.865470 0.864173 0.089 Uiso 0.49(3) 1 calc R U P B 1
 H19B H 1.379260 0.946084 0.949205 0.089 Uiso 0.49(3) 1 calc R U P B 1
 H19C H 1.364134 0.979715 0.851834 0.089 Uiso 0.49(3) 1 calc R U P B 1
 C20 C 0.9720(14) 0.5807(12) 0.6423(11) 0.042(2) Uani 0.49(3) 1 d . . P B 1
 H20A H 0.949471 0.601569 0.582521 0.063 Uiso 0.49(3) 1 calc R U P B 1
 H20B H 0.896793 0.526835 0.644582 0.063 Uiso 0.49(3) 1 calc R U P B 1
 H20C H 1.036241 0.544157 0.646207 0.063 Uiso 0.49(3) 1 calc R U P B 1
 O5 O 0.2332(6) 0.0884(6) 0.7115(5) 0.0482(13) Uani 0.607(6) 1 d . U P A 1
 O6 O -0.0361(5) 0.0076(5) 0.6252(4) 0.0557(14) Uani 0.607(6) 1 d . U P A 1
 O7 O -0.2420(4) 0.0809(5) 0.5508(4) 0.0734(15) Uani 0.607(6) 1 d . U P A 1
 O8 O -0.4268(7) 0.1095(5) 0.4014(4) 0.106(2) Uani 0.607(6) 1 d . U P A 1
 C38 C 0.4896(11) 0.2359(15) 0.6428(11) 0.053(3) Uani 0.607(6) 1 d . . P A 1
 H38 H 0.525450 0.225734 0.596081 0.064 Uiso 0.607(6) 1 calc R U P A 1
 C39 C 0.3856(10) 0.1476(12) 0.6404(11) 0.053(2) Uani 0.607(6) 1 d . . P A 1
 H39 H 0.348178 0.076967 0.591361 0.063 Uiso 0.607(6) 1 calc R U P A 1
 C40 C 0.3402(9) 0.1667(10) 0.7107(10) 0.043(2) Uani 0.607(6) 1 d . . P A 1
 C43 C 0.1586(6) -0.0052(5) 0.6269(5) 0.0526(15) Uani 0.607(6) 1 d . U P A 1
 H43A H 0.204321 -0.059736 0.620290 0.063 Uiso 0.607(6) 1 calc R U P A 1
 H43B H 0.143811 0.024527 0.570524 0.063 Uiso 0.607(6) 1 calc R U P A 1
 C44 C 0.0361(7) -0.0654(6) 0.6321(5) 0.0560(15) Uani 0.607(6) 1 d . U P A 1
 H44A H -0.009548 -0.137594 0.579482 0.067 Uiso 0.607(6) 1 calc R U P A 1
 H44B H 0.050488 -0.085241 0.693035 0.067 Uiso 0.607(6) 1 calc R U P A 1
 C45 C -0.1552(7) -0.0503(7) 0.6253(5) 0.0664(17) Uani 0.607(6) 1 d . U P A 1
 H45A H -0.145202 -0.084812 0.678968 0.080 Uiso 0.607(6) 1 calc R U P A 1
 H45B H -0.205437 -0.112782 0.565274 0.080 Uiso 0.607(6) 1 calc R U P A 1
 C46 C -0.2184(8) 0.0323(9) 0.6346(6) 0.073(2) Uani 0.607(6) 1 d . U P A 1
 H46A H -0.165916 0.095708 0.693661 0.088 Uiso 0.607(6) 1 calc R U P A 1
 H46B H -0.299957 -0.005458 0.639637 0.088 Uiso 0.607(6) 1 calc R U P A 1
 C47 C -0.3096(8) 0.1568(8) 0.5633(6) 0.083(2) Uani 0.607(6) 1 d . U P A 1
 H47A H -0.257429 0.223382 0.620133 0.100 Uiso 0.607(6) 1 calc R U P A 1
 H47B H -0.388246 0.116311 0.571138 0.100 Uiso 0.607(6) 1 calc R U P A 1
 C48 C -0.3385(7) 0.1946(6) 0.4772(6) 0.0697(17) Uani 0.607(6) 1 d . U P A 1
 H48A H -0.369006 0.260103 0.487294 0.084 Uiso 0.607(6) 1 calc R U P A 1
 H48B H -0.260479 0.221684 0.464403 0.084 Uiso 0.607(6) 1 calc R U P A 1
 C49 C -0.4778(12) 0.1484(9) 0.3237(8) 0.124(4) Uani 0.607(6) 1 d . U P A 1
 H49A H -0.543910 0.083365 0.271947 0.186 Uiso 0.607(6) 1 calc R U P A 1
 H49B H -0.411100 0.183334 0.301997 0.186 Uiso 0.607(6) 1 calc R U P A 1
 H49C H -0.514150 0.205799 0.342713 0.186 Uiso 0.607(6) 1 calc R U P A 1
 O5A O 0.1987(9) 0.1094(9) 0.7131(9) 0.052(2) Uani 0.393(6) 1 d . U P A 2
 O6A O -0.0760(8) 0.0376(7) 0.6300(6) 0.0541(19) Uani 0.393(6) 1 d . U P A 2
 O7A O -0.3201(11) 0.0729(9) 0.5400(6) 0.097(3) Uani 0.393(6) 1 d . U P A 2
 O8A O -0.3373(9) 0.1265(8) 0.3550(7) 0.106(3) Uani 0.393(6) 1 d . U P A 2
 C12A C 0.930(2) 0.7506(19) 0.7721(16) 0.044(3) Uani 0.51(3) 1 d . . P B 2
 C13A C 0.9730(19) 0.8502(17) 0.8468(14) 0.046(4) Uani 0.51(3) 1 d . . P B 2
 C14A C 1.1035(16) 0.9160(13) 0.8922(9) 0.057(4) Uani 0.51(3) 1 d . . P B 2
 H14A H 1.131409 0.981586 0.945002 0.068 Uiso 0.51(3) 1 calc R U P B 2
 C15A C 1.1908(18) 0.8853(18) 0.8600(10) 0.067(5) Uani 0.51(3) 1 d . . P B 2
 C16A C 1.1482(13) 0.7913(19) 0.7838(11) 0.063(4) Uani 0.51(3) 1 d . . P B 2
 H16A H 1.207352 0.771731 0.760247 0.075 Uiso 0.51(3) 1 calc R U P B 2
 C17A C 1.0252(18) 0.7248(16) 0.7405(13) 0.054(3) Uani 0.51(3) 1 d . . P B 2
 C18A C 0.8793(19) 0.8901(16) 0.8774(12) 0.051(3) Uani 0.51(3) 1 d . . P B 2
 H18D H 0.812823 0.892204 0.821614 0.077 Uiso 0.51(3) 1 calc R U P B 2
 H18E H 0.922081 0.967332 0.922151 0.077 Uiso 0.51(3) 1 calc R U P B 2
 H18F H 0.841697 0.836823 0.908368 0.077 Uiso 0.51(3) 1 calc R U P B 2
 C19A C 1.3303(14) 0.963(2) 0.9076(11) 0.099(6) Uani 0.51(3) 1 d . . P B 2
 H19D H 1.383956 0.915434 0.915320 0.148 Uiso 0.51(3) 1 calc R U P B 2
 H19E H 1.345148 1.011686 0.970029 0.148 Uiso 0.51(3) 1 calc R U P B 2
 H19F H 1.350556 1.012075 0.867632 0.148 Uiso 0.51(3) 1 calc R U P B 2
 C20A C 0.9844(15) 0.6240(17) 0.6529(12) 0.057(3) Uani 0.51(3) 1 d . . P B 2
 H20D H 0.962621 0.650162 0.595591 0.086 Uiso 0.51(3) 1 calc R U P B 2
 H20E H 0.910532 0.563027 0.649831 0.086 Uiso 0.51(3) 1 calc R U P B 2
 H20F H 1.053701 0.594184 0.656954 0.086 Uiso 0.51(3) 1 calc R U P B 2
 C38A C 0.4483(15) 0.233(2) 0.6320(18) 0.053(5) Uani 0.393(6) 1 d . . P A 2
 H38A H 0.468112 0.218704 0.576815 0.064 Uiso 0.393(6) 1 calc R U P A 2
 C39A C 0.3443(17) 0.1599(18) 0.6314(16) 0.052(4) Uani 0.393(6) 1 d . . P A 2
 H39A H 0.295396 0.094837 0.577607 0.062 Uiso 0.393(6) 1 calc R U P A 2
 C40A C 0.3031(14) 0.1758(19) 0.7087(15) 0.045(4) Uani 0.393(6) 1 d . . P A 2
 C43A C 0.1125(10) 0.0146(9) 0.6266(8) 0.055(2) Uani 0.393(6) 1 d . U P A 2
 H43C H 0.095254 0.044177 0.570144 0.066 Uiso 0.393(6) 1 calc R U P A 2
 H43D H 0.150845 -0.045156 0.616268 0.066 Uiso 0.393(6) 1 calc R U P A 2
 C44A C -0.0059(11) -0.0342(10) 0.6414(8) 0.049(2) Uani 0.393(6) 1 d . U P A
 2
 H44C H -0.055610 -0.110974 0.595200 0.058 Uiso 0.393(6) 1 calc R U P A 2
 H44D H 0.014220 -0.043765 0.706281 0.058 Uiso 0.393(6) 1 calc R U P A 2
 C45A C -0.1909(12) -0.0124(11) 0.6364(9) 0.063(3) Uani 0.393(6) 1 d . U P A
 2
 H45C H -0.177005 -0.030238 0.698102 0.076 Uiso 0.393(6) 1 calc R U P A 2
 H45D H -0.239161 -0.085436 0.584959 0.076 Uiso 0.393(6) 1 calc R U P A 2
 C46A C -0.2661(14) 0.0694(11) 0.6278(9) 0.085(3) Uani 0.393(6) 1 d . U P A 2
 H46C H -0.332323 0.045720 0.653905 0.102 Uiso 0.393(6) 1 calc R U P A 2
 H46D H -0.208774 0.147879 0.667290 0.102 Uiso 0.393(6) 1 calc R U P A 2
 C47A C -0.2598(13) 0.1744(12) 0.5212(9) 0.087(3) Uani 0.393(6) 1 d . U P A 2
 H47C H -0.172143 0.175627 0.534330 0.104 Uiso 0.393(6) 1 calc R U P A 2
 H47D H -0.253930 0.237765 0.572554 0.104 Uiso 0.393(6) 1 calc R U P A 2
 C48A C -0.2936(16) 0.2147(14) 0.4333(12) 0.111(4) Uani 0.393(6) 1 d . U P A
 2
 H48C H -0.358812 0.250597 0.432073 0.133 Uiso 0.393(6) 1 calc R U P A 2
 H48D H -0.218050 0.273525 0.434574 0.133 Uiso 0.393(6) 1 calc R U P A 2
 C49A C -0.4462(18) 0.106(2) 0.2881(15) 0.142(6) Uani 0.393(6) 1 d . U P A 2
 H49D H -0.441906 0.170442 0.259963 0.213 Uiso 0.393(6) 1 calc R U P A 2
 H49E H -0.511704 0.097094 0.315085 0.213 Uiso 0.393(6) 1 calc R U P A 2
 H49F H -0.466635 0.035137 0.238806 0.213 Uiso 0.393(6) 1 calc R U P A 2

loop_
  _atom_site_aniso_label
  _atom_site_aniso_U_11
  _atom_site_aniso_U_22
  _atom_site_aniso_U_33
  _atom_site_aniso_U_23
  _atom_site_aniso_U_13
  _atom_site_aniso_U_12
 Ge1 0.04016(17) 0.03496(16) 0.03909(17) 0.00570(12) 0.01759(13) 0.00748(11)
 O1 0.0825(17) 0.0474(12) 0.0802(17) 0.0033(12) 0.0350(14) 0.0264(12)
 C1 0.0595(17) 0.0469(16) 0.0478(16) 0.0088(13) 0.0243(14) 0.0210(13)
 O2 0.0570(12) 0.0662(14) 0.0428(12) 0.0155(10) 0.0150(10) 0.0014(11)
 C2 0.0510(16) 0.0594(18) 0.0530(18) 0.0157(14) 0.0215(14) 0.0279(14)
 O3 0.0500(11) 0.0666(14) 0.0459(12) 0.0105(10) 0.0254(10) 0.0060(10)
 C3 0.0520(17) 0.069(2) 0.0576(19) 0.0138(16) 0.0262(15) 0.0321(15)
 O4 0.0776(15) 0.0461(11) 0.0594(14) 0.0027(10) 0.0409(12) 0.0154(11)
 C4 0.0501(18) 0.088(3) 0.066(2) 0.0188(19) 0.0270(17) 0.0330(18)
 C5 0.0435(17) 0.087(3) 0.073(2) 0.022(2) 0.0203(17) 0.0266(17)
 C6 0.0492(18) 0.093(3) 0.054(2) 0.0172(19) 0.0108(15) 0.0253(18)
 C7 0.0504(17) 0.073(2) 0.0535(19) 0.0180(16) 0.0188(15) 0.0285(16)
 C8 0.066(2) 0.078(2) 0.060(2) 0.0106(18) 0.0360(18) 0.0289(18)
 C9 0.048(2) 0.120(4) 0.082(3) 0.015(3) 0.0193(19) 0.015(2)
 C10 0.062(2) 0.083(2) 0.0470(18) 0.0180(17) 0.0186(16) 0.0266(18)
 C11 0.0479(15) 0.0442(15) 0.0429(16) 0.0079(12) 0.0180(13) 0.0048(12)
 C42 0.0513(16) 0.0375(13) 0.0427(15) 0.0063(11) 0.0155(13) 0.0112(12)
 C37 0.0677(19) 0.0315(13) 0.0448(16) 0.0049(11) 0.0231(14) 0.0069(13)
 C41 0.0545(16) 0.0424(15) 0.0431(16) 0.0104(12) 0.0154(13) 0.0056(13)
 C21 0.0443(14) 0.0412(14) 0.0435(15) 0.0067(11) 0.0216(12) 0.0094(11)
 C22 0.0417(14) 0.0434(14) 0.0380(14) 0.0117(11) 0.0178(11) 0.0110(11)
 C23 0.0504(15) 0.0457(14) 0.0391(14) 0.0096(12) 0.0200(12) 0.0123(12)
 C24 0.0531(16) 0.0444(15) 0.0388(15) 0.0079(12) 0.0149(13) 0.0110(12)
 C25 0.0458(15) 0.0481(15) 0.0433(15) 0.0159(12) 0.0147(12) 0.0146(12)
 C26 0.0445(14) 0.0489(15) 0.0479(16) 0.0162(13) 0.0203(13) 0.0180(12)
 C27 0.0472(14) 0.0422(14) 0.0391(14) 0.0132(11) 0.0194(12) 0.0147(11)
 C28 0.0599(18) 0.0556(18) 0.0501(17) 0.0029(14) 0.0273(15) 0.0158(15)
 C29 0.0474(16) 0.063(2) 0.058(2) 0.0127(16) 0.0109(15) 0.0133(14)
 C30 0.0504(15) 0.0466(15) 0.0458(16) 0.0101(12) 0.0224(13) 0.0161(12)
 C31 0.0568(16) 0.0382(13) 0.0422(15) 0.0037(11) 0.0211(13) 0.0138(12)
 C12 0.026(5) 0.040(5) 0.035(5) 0.011(4) 0.022(3) 0.011(3)
 C13 0.034(6) 0.040(6) 0.039(4) 0.016(4) 0.016(4) 0.014(4)
 C14 0.046(5) 0.035(4) 0.041(5) 0.007(4) 0.018(4) 0.011(4)
 C15 0.040(4) 0.048(6) 0.042(6) 0.016(5) 0.014(4) 0.013(4)
 C16 0.038(4) 0.047(5) 0.048(4) 0.020(4) 0.022(3) 0.022(3)
 C17 0.041(4) 0.023(5) 0.034(6) 0.003(5) 0.015(4) 0.007(4)
 C18 0.038(7) 0.034(4) 0.050(5) 0.012(3) 0.010(5) 0.013(4)
 C19 0.038(4) 0.068(6) 0.061(6) 0.015(4) 0.014(3) 0.009(3)
 C20 0.053(4) 0.034(5) 0.039(4) 0.003(5) 0.020(3) 0.015(5)
 O5 0.046(3) 0.039(2) 0.053(2) 0.0115(19) 0.017(2) 0.0066(19)
 O6 0.054(3) 0.055(3) 0.055(2) 0.022(2) 0.015(2) 0.015(2)
 O7 0.046(2) 0.081(3) 0.082(3) -0.008(2) 0.017(2) 0.032(2)
 O8 0.123(4) 0.073(3) 0.092(4) 0.012(3) 0.002(3) 0.039(3)
 C38 0.056(7) 0.043(4) 0.048(4) 0.008(3) 0.021(6) -0.003(6)
 C39 0.058(6) 0.036(4) 0.050(4) 0.005(3) 0.014(5) 0.004(4)
 C40 0.035(5) 0.036(3) 0.053(4) 0.017(3) 0.014(4) 0.003(4)
 C43 0.048(3) 0.038(3) 0.060(3) 0.011(2) 0.013(3) 0.005(2)
 C44 0.058(3) 0.044(3) 0.058(3) 0.020(2) 0.015(3) 0.010(2)
 C45 0.070(3) 0.073(4) 0.060(3) 0.033(3) 0.027(3) 0.018(3)
 C46 0.075(4) 0.095(5) 0.059(3) 0.022(4) 0.034(3) 0.033(3)
 C47 0.092(4) 0.075(4) 0.079(4) 0.005(3) 0.028(3) 0.039(3)
 C48 0.080(4) 0.053(3) 0.074(4) 0.006(3) 0.027(3) 0.030(3)
 C49 0.145(8) 0.097(6) 0.099(7) 0.000(5) 0.000(6) 0.066(6)
 O5A 0.052(5) 0.043(4) 0.056(4) 0.002(3) 0.031(4) 0.004(3)
 O6A 0.065(4) 0.047(3) 0.055(3) 0.013(3) 0.029(3) 0.019(3)
 O7A 0.116(5) 0.092(5) 0.068(4) 0.018(4) 0.036(4) 0.013(4)
 O8A 0.103(5) 0.092(5) 0.092(5) 0.035(4) -0.006(4) 0.029(4)
 C12A 0.045(7) 0.062(8) 0.039(4) 0.019(5) 0.031(4) 0.019(4)
 C13A 0.042(9) 0.040(7) 0.046(6) 0.019(5) 0.008(6) 0.002(5)
 C14A 0.066(7) 0.051(6) 0.037(4) 0.010(4) 0.018(4) -0.002(5)
 C15A 0.064(9) 0.065(9) 0.053(6) 0.018(6) 0.018(6) -0.005(7)
 C16A 0.053(5) 0.085(11) 0.066(7) 0.039(8) 0.033(5) 0.023(7)
 C17A 0.074(6) 0.042(7) 0.037(6) 0.010(6) 0.019(4) 0.005(7)
 C18A 0.060(9) 0.037(5) 0.040(4) 0.007(3) 0.006(6) 0.008(5)
 C19A 0.063(7) 0.119(14) 0.081(8) 0.036(8) 0.018(5) -0.014(7)
 C20A 0.064(5) 0.056(8) 0.063(8) 0.023(8) 0.037(6) 0.020(7)
 C38A 0.044(9) 0.043(6) 0.050(7) -0.011(5) 0.022(8) -0.008(7)
 C39A 0.061(10) 0.033(6) 0.052(8) -0.005(5) 0.030(8) 0.002(6)
 C40A 0.031(7) 0.052(7) 0.046(6) 0.003(4) 0.020(6) 0.004(5)
 C43A 0.052(4) 0.047(4) 0.060(4) -0.001(3) 0.032(4) 0.005(3)
 C44A 0.047(4) 0.039(4) 0.056(4) 0.006(3) 0.026(4) 0.005(3)
 C45A 0.077(5) 0.068(5) 0.055(4) 0.011(4) 0.028(4) 0.042(4)
 C46A 0.102(5) 0.086(5) 0.062(5) 0.002(4) 0.014(4) 0.057(4)
 C47A 0.090(5) 0.100(6) 0.069(5) 0.022(4) 0.052(4) 0.004(4)
 C48A 0.116(6) 0.098(6) 0.102(6) 0.033(5) 0.011(5) 0.044(5)
 C49A 0.094(9) 0.157(12) 0.133(12) 0.014(10) 0.023(9) 0.017(9)

_geom_special_details
;
 All esds (except the esd in the dihedral angle between two l.s. planes)
 are estimated using the full covariance matrix.  The cell esds are taken
 into account individually in the estimation of esds in distances, angles
 and torsion angles; correlations between esds in cell parameters are only
 used when they are defined by crystal symmetry.  An approximate (isotropic)
 treatment of cell esds is used for estimating esds involving l.s. planes.
;
loop_
  _geom_bond_atom_site_label_1
  _geom_bond_atom_site_label_2
  _geom_bond_distance
  _geom_bond_site_symmetry_2
  _geom_bond_publ_flag
 Ge1 C1 2.032(3) . ?
 Ge1 C11 2.040(3) . ?
 Ge1 C21 2.029(3) . ?
 Ge1 C31 2.023(3) . ?
 O1 C1 1.209(4) . ?
 C1 C2 1.490(4) . ?
 O2 C11 1.209(4) . ?
 C2 C3 1.421(4) . ?
 C2 C7 1.400(5) . ?
 O3 C21 1.225(3) . ?
 C3 C4 1.390(5) . ?
 C3 C8 1.507(5) . ?
 O4 C31 1.224(3) . ?
 C4 H4 0.9500 . ?
 C4 C5 1.385(5) . ?
 C5 C6 1.391(5) . ?
 C5 C9 1.515(5) . ?
 C6 H6 0.9500 . ?
 C6 C7 1.389(5) . ?
 C7 C10 1.511(5) . ?
 C8 H8A 0.9800 . ?
 C8 H8B 0.9800 . ?
 C8 H8C 0.9800 . ?
 C9 H9A 0.9800 . ?
 C9 H9B 0.9800 . ?
 C9 H9C 0.9800 . ?
 C10 H10A 0.9800 . ?
 C10 H10B 0.9800 . ?
 C10 H10C 0.9800 . ?
 C11 C12 1.571(17) . ?
 C11 C12A 1.41(2) . ?
 C42 H42 0.9500 . ?
 C42 C37 1.386(4) . ?
 C42 C41 1.378(4) . ?
 C37 C31 1.464(4) . ?
 C37 C38 1.361(18) . ?
 C37 C38A 1.50(2) . ?
 C41 H41 0.9500 . ?
 C41 H41A 0.9500 . ?
 C41 C40 1.414(14) . ?
 C41 C40A 1.41(2) . ?
 C21 C22 1.483(4) . ?
 C22 C23 1.410(4) . ?
 C22 C27 1.404(4) . ?
 C23 C24 1.394(4) . ?
 C23 C28 1.513(4) . ?
 C24 H24 0.9500 . ?
 C24 C25 1.383(4) . ?
 C25 C26 1.389(4) . ?
 C25 C29 1.503(4) . ?
 C26 H26 0.9500 . ?
 C26 C27 1.393(4) . ?
 C27 C30 1.505(4) . ?
 C28 H28A 0.9800 . ?
 C28 H28B 0.9800 . ?
 C28 H28C 0.9800 . ?
 C29 H29A 0.9800 . ?
 C29 H29B 0.9800 . ?
 C29 H29C 0.9800 . ?
 C30 H30A 0.9800 . ?
 C30 H30B 0.9800 . ?
 C30 H30C 0.9800 . ?
 C12 C13 1.42(3) . ?
 C12 C17 1.364(14) . ?
 C13 C14 1.37(2) . ?
 C13 C18 1.514(15) . ?
 C14 H14 0.9500 . ?
 C14 C15 1.380(13) . ?
 C15 C16 1.372(14) . ?
 C15 C19 1.525(17) . ?
 C16 H16 0.9500 . ?
 C16 C17 1.431(19) . ?
 C17 C20 1.503(12) . ?
 C18 H18A 0.9800 . ?
 C18 H18B 0.9800 . ?
 C18 H18C 0.9800 . ?
 C19 H19A 0.9800 . ?
 C19 H19B 0.9800 . ?
 C19 H19C 0.9800 . ?
 C20 H20A 0.9800 . ?
 C20 H20B 0.9800 . ?
 C20 H20C 0.9800 . ?
 O5 C40 1.388(12) . ?
 O5 C43 1.435(9) . ?
 O6 C44 1.407(8) . ?
 O6 C45 1.406(8) . ?
 O7 C46 1.505(11) . ?
 O7 C47 1.424(9) . ?
 O8 C48 1.346(9) . ?
 O8 C49 1.398(12) . ?
 C38 H38 0.9500 . ?
 C38 C39 1.407(19) . ?
 C39 H39 0.9500 . ?
 C39 C40 1.364(18) . ?
 C43 H43A 0.9900 . ?
 C43 H43B 0.9900 . ?
 C43 C44 1.482(9) . ?
 C44 H44A 0.9900 . ?
 C44 H44B 0.9900 . ?
 C45 H45A 0.9900 . ?
 C45 H45B 0.9900 . ?
 C45 C46 1.445(11) . ?
 C46 H46A 0.9900 . ?
 C46 H46B 0.9900 . ?
 C47 H47A 0.9900 . ?
 C47 H47B 0.9900 . ?
 C47 C48 1.460(12) . ?
 C48 H48A 0.9900 . ?
 C48 H48B 0.9900 . ?
 C49 H49A 0.9800 . ?
 C49 H49B 0.9800 . ?
 C49 H49C 0.9800 . ?
 O5A C40A 1.32(2) . ?
 O5A C43A 1.480(14) . ?
 O6A C44A 1.378(14) . ?
 O6A C45A 1.382(15) . ?
 O7A C46A 1.321(15) . ?
 O7A C47A 1.412(15) . ?
 O8A C48A 1.337(18) . ?
 O8A C49A 1.30(2) . ?
 C12A C13A 1.39(3) . ?
 C12A C17A 1.449(18) . ?
 C13A C14A 1.42(2) . ?
 C13A C18A 1.498(16) . ?
 C14A H14A 0.9500 . ?
 C14A C15A 1.389(16) . ?
 C15A C16A 1.362(16) . ?
 C15A C19A 1.54(2) . ?
 C16A H16A 0.9500 . ?
 C16A C17A 1.35(2) . ?
 C17A C20A 1.525(15) . ?
 C18A H18D 0.9800 . ?
 C18A H18E 0.9800 . ?
 C18A H18F 0.9800 . ?
 C19A H19D 0.9800 . ?
 C19A H19E 0.9800 . ?
 C19A H19F 0.9800 . ?
 C20A H20D 0.9800 . ?
 C20A H20E 0.9800 . ?
 C20A H20F 0.9800 . ?
 C38A H38A 0.9500 . ?
 C38A C39A 1.32(3) . ?
 C39A H39A 0.9500 . ?
 C39A C40A 1.42(3) . ?
 C43A H43C 0.9900 . ?
 C43A H43D 0.9900 . ?
 C43A C44A 1.480(13) . ?
 C44A H44C 0.9900 . ?
 C44A H44D 0.9900 . ?
 C45A H45C 0.9900 . ?
 C45A H45D 0.9900 . ?
 C45A C46A 1.526(15) . ?
 C46A H46C 0.9900 . ?
 C46A H46D 0.9900 . ?
 C47A H47C 0.9900 . ?
 C47A H47D 0.9900 . ?
 C47A C48A 1.51(2) . ?
 C48A H48C 0.9900 . ?
 C48A H48D 0.9900 . ?
 C49A H49D 0.9800 . ?
 C49A H49E 0.9800 . ?
 C49A H49F 0.9800 . ?

loop_
  _geom_angle_atom_site_label_1
  _geom_angle_atom_site_label_2
  _geom_angle_atom_site_label_3
  _geom_angle
  _geom_angle_site_symmetry_1
  _geom_angle_site_symmetry_3
  _geom_angle_publ_flag
 C1 Ge1 C11 108.46(13) . . ?
 C21 Ge1 C1 100.90(12) . . ?
 C21 Ge1 C11 120.06(12) . . ?
 C31 Ge1 C1 115.32(13) . . ?
 C31 Ge1 C11 101.75(12) . . ?
 C31 Ge1 C21 111.03(12) . . ?
 O1 C1 Ge1 116.3(2) . . ?
 O1 C1 C2 123.3(3) . . ?
 C2 C1 Ge1 119.9(2) . . ?
 C3 C2 C1 117.7(3) . . ?
 C7 C2 C1 121.7(3) . . ?
 C7 C2 C3 120.4(3) . . ?
 C2 C3 C8 122.2(3) . . ?
 C4 C3 C2 118.1(3) . . ?
 C4 C3 C8 119.6(3) . . ?
 C3 C4 H4 118.9 . . ?
 C5 C4 C3 122.3(3) . . ?
 C5 C4 H4 118.9 . . ?
 C4 C5 C6 118.5(3) . . ?
 C4 C5 C9 121.1(4) . . ?
 C6 C5 C9 120.4(4) . . ?
 C5 C6 H6 119.1 . . ?
 C7 C6 C5 121.8(3) . . ?
 C7 C6 H6 119.1 . . ?
 C2 C7 C10 122.5(3) . . ?
 C6 C7 C2 118.9(3) . . ?
 C6 C7 C10 118.6(3) . . ?
 C3 C8 H8A 109.5 . . ?
 C3 C8 H8B 109.5 . . ?
 C3 C8 H8C 109.5 . . ?
 H8A C8 H8B 109.5 . . ?
 H8A C8 H8C 109.5 . . ?
 H8B C8 H8C 109.5 . . ?
 C5 C9 H9A 109.5 . . ?
 C5 C9 H9B 109.5 . . ?
 C5 C9 H9C 109.5 . . ?
 H9A C9 H9B 109.5 . . ?
 H9A C9 H9C 109.5 . . ?
 H9B C9 H9C 109.5 . . ?
 C7 C10 H10A 109.5 . . ?
 C7 C10 H10B 109.5 . . ?
 C7 C10 H10C 109.5 . . ?
 H10A C10 H10B 109.5 . . ?
 H10A C10 H10C 109.5 . . ?
 H10B C10 H10C 109.5 . . ?
 O2 C11 Ge1 114.6(2) . . ?
 O2 C11 C12 120.3(8) . . ?
 O2 C11 C12A 123.6(9) . . ?
 C12 C11 Ge1 124.3(7) . . ?
 C12A C11 Ge1 121.3(9) . . ?
 C37 C42 H42 119.4 . . ?
 C41 C42 H42 119.4 . . ?
 C41 C42 C37 121.2(3) . . ?
 C42 C37 C31 122.7(3) . . ?
 C42 C37 C38A 112.1(9) . . ?
 C31 C37 C38A 124.1(10) . . ?
 C38 C37 C42 122.3(6) . . ?
 C38 C37 C31 114.9(6) . . ?
 C42 C41 H41 122.5 . . ?
 C42 C41 H41A 117.0 . . ?
 C42 C41 C40 114.9(5) . . ?
 C42 C41 C40A 126.0(8) . . ?
 C40 C41 H41 122.5 . . ?
 C40A C41 H41A 117.0 . . ?
 O3 C21 Ge1 115.4(2) . . ?
 O3 C21 C22 122.4(3) . . ?
 C22 C21 Ge1 121.91(19) . . ?
 C23 C22 C21 119.0(2) . . ?
 C27 C22 C21 120.0(2) . . ?
 C27 C22 C23 120.9(3) . . ?
 C22 C23 C28 122.5(3) . . ?
 C24 C23 C22 117.5(3) . . ?
 C24 C23 C28 120.0(3) . . ?
 C23 C24 H24 118.6 . . ?
 C25 C24 C23 122.9(3) . . ?
 C25 C24 H24 118.6 . . ?
 C24 C25 C26 118.2(3) . . ?
 C24 C25 C29 120.5(3) . . ?
 C26 C25 C29 121.2(3) . . ?
 C25 C26 H26 119.1 . . ?
 C25 C26 C27 121.7(3) . . ?
 C27 C26 H26 119.1 . . ?
 C22 C27 C30 121.7(2) . . ?
 C26 C27 C22 118.7(3) . . ?
 C26 C27 C30 119.6(3) . . ?
 C23 C28 H28A 109.5 . . ?
 C23 C28 H28B 109.5 . . ?
 C23 C28 H28C 109.5 . . ?
 H28A C28 H28B 109.5 . . ?
 H28A C28 H28C 109.5 . . ?
 H28B C28 H28C 109.5 . . ?
 C25 C29 H29A 109.5 . . ?
 C25 C29 H29B 109.5 . . ?
 C25 C29 H29C 109.5 . . ?
 H29A C29 H29B 109.5 . . ?
 H29A C29 H29C 109.5 . . ?
 H29B C29 H29C 109.5 . . ?
 C27 C30 H30A 109.5 . . ?
 C27 C30 H30B 109.5 . . ?
 C27 C30 H30C 109.5 . . ?
 H30A C30 H30B 109.5 . . ?
 H30A C30 H30C 109.5 . . ?
 H30B C30 H30C 109.5 . . ?
 O4 C31 Ge1 115.5(2) . . ?
 O4 C31 C37 123.4(3) . . ?
 C37 C31 Ge1 121.0(2) . . ?
 C13 C12 C11 114.2(10) . . ?
 C17 C12 C11 121.9(14) . . ?
 C17 C12 C13 123.9(15) . . ?
 C12 C13 C18 121.4(16) . . ?
 C14 C13 C12 116.1(12) . . ?
 C14 C13 C18 122.1(17) . . ?
 C13 C14 H14 118.5 . . ?
 C13 C14 C15 123.0(12) . . ?
 C15 C14 H14 118.5 . . ?
 C14 C15 C19 119.9(10) . . ?
 C16 C15 C14 118.7(11) . . ?
 C16 C15 C19 121.3(9) . . ?
 C15 C16 H16 119.1 . . ?
 C15 C16 C17 121.8(9) . . ?
 C17 C16 H16 119.1 . . ?
 C12 C17 C16 116.1(12) . . ?
 C12 C17 C20 124.4(15) . . ?
 C16 C17 C20 119.5(10) . . ?
 C13 C18 H18A 109.5 . . ?
 C13 C18 H18B 109.5 . . ?
 C13 C18 H18C 109.5 . . ?
 H18A C18 H18B 109.5 . . ?
 H18A C18 H18C 109.5 . . ?
 H18B C18 H18C 109.5 . . ?
 C15 C19 H19A 109.5 . . ?
 C15 C19 H19B 109.5 . . ?
 C15 C19 H19C 109.5 . . ?
 H19A C19 H19B 109.5 . . ?
 H19A C19 H19C 109.5 . . ?
 H19B C19 H19C 109.5 . . ?
 C17 C20 H20A 109.5 . . ?
 C17 C20 H20B 109.5 . . ?
 C17 C20 H20C 109.5 . . ?
 H20A C20 H20B 109.5 . . ?
 H20A C20 H20C 109.5 . . ?
 H20B C20 H20C 109.5 . . ?
 C40 O5 C43 116.9(8) . . ?
 C45 O6 C44 109.4(6) . . ?
 C47 O7 C46 107.6(6) . . ?
 C48 O8 C49 113.2(7) . . ?
 C37 C38 H38 120.7 . . ?
 C37 C38 C39 118.5(13) . . ?
 C39 C38 H38 120.7 . . ?
 C38 C39 H39 121.1 . . ?
 C40 C39 C38 117.9(14) . . ?
 C40 C39 H39 121.1 . . ?
 O5 C40 C41 112.7(8) . . ?
 C39 C40 C41 124.8(10) . . ?
 C39 C40 O5 122.4(11) . . ?
 O5 C43 H43A 109.7 . . ?
 O5 C43 H43B 109.7 . . ?
 O5 C43 C44 109.6(6) . . ?
 H43A C43 H43B 108.2 . . ?
 C44 C43 H43A 109.7 . . ?
 C44 C43 H43B 109.7 . . ?
 O6 C44 C43 108.7(5) . . ?
 O6 C44 H44A 110.0 . . ?
 O6 C44 H44B 110.0 . . ?
 C43 C44 H44A 110.0 . . ?
 C43 C44 H44B 110.0 . . ?
 H44A C44 H44B 108.3 . . ?
 O6 C45 H45A 110.1 . . ?
 O6 C45 H45B 110.1 . . ?
 O6 C45 C46 108.0(6) . . ?
 H45A C45 H45B 108.4 . . ?
 C46 C45 H45A 110.1 . . ?
 C46 C45 H45B 110.1 . . ?
 O7 C46 H46A 109.4 . . ?
 O7 C46 H46B 109.4 . . ?
 C45 C46 O7 111.3(6) . . ?
 C45 C46 H46A 109.4 . . ?
 C45 C46 H46B 109.4 . . ?
 H46A C46 H46B 108.0 . . ?
 O7 C47 H47A 110.6 . . ?
 O7 C47 H47B 110.6 . . ?
 O7 C47 C48 105.5(6) . . ?
 H47A C47 H47B 108.8 . . ?
 C48 C47 H47A 110.6 . . ?
 C48 C47 H47B 110.6 . . ?
 O8 C48 C47 111.9(7) . . ?
 O8 C48 H48A 109.2 . . ?
 O8 C48 H48B 109.2 . . ?
 C47 C48 H48A 109.2 . . ?
 C47 C48 H48B 109.2 . . ?
 H48A C48 H48B 107.9 . . ?
 O8 C49 H49A 109.5 . . ?
 O8 C49 H49B 109.5 . . ?
 O8 C49 H49C 109.5 . . ?
 H49A C49 H49B 109.5 . . ?
 H49A C49 H49C 109.5 . . ?
 H49B C49 H49C 109.5 . . ?
 C40A O5A C43A 116.6(13) . . ?
 C44A O6A C45A 110.0(9) . . ?
 C46A O7A C47A 113.7(11) . . ?
 C49A O8A C48A 120.2(15) . . ?
 C11 C12A C17A 117.8(16) . . ?
 C13A C12A C11 126.4(12) . . ?
 C13A C12A C17A 115.7(18) . . ?
 C12A C13A C14A 121.0(13) . . ?
 C12A C13A C18A 119.3(15) . . ?
 C14A C13A C18A 119.7(14) . . ?
 C13A C14A H14A 119.8 . . ?
 C15A C14A C13A 120.5(11) . . ?
 C15A C14A H14A 119.8 . . ?
 C14A C15A C19A 118.7(13) . . ?
 C16A C15A C14A 118.6(12) . . ?
 C16A C15A C19A 122.6(14) . . ?
 C15A C16A H16A 118.7 . . ?
 C17A C16A C15A 122.6(12) . . ?
 C17A C16A H16A 118.7 . . ?
 C12A C17A C20A 119.1(17) . . ?
 C16A C17A C12A 121.5(15) . . ?
 C16A C17A C20A 119.4(15) . . ?
 C13A C18A H18D 109.5 . . ?
 C13A C18A H18E 109.5 . . ?
 C13A C18A H18F 109.5 . . ?
 H18D C18A H18E 109.5 . . ?
 H18D C18A H18F 109.5 . . ?
 H18E C18A H18F 109.5 . . ?
 C15A C19A H19D 109.5 . . ?
 C15A C19A H19E 109.5 . . ?
 C15A C19A H19F 109.5 . . ?
 H19D C19A H19E 109.5 . . ?
 H19D C19A H19F 109.5 . . ?
 H19E C19A H19F 109.5 . . ?
 C17A C20A H20D 109.5 . . ?
 C17A C20A H20E 109.5 . . ?
 C17A C20A H20F 109.5 . . ?
 H20D C20A H20E 109.5 . . ?
 H20D C20A H20F 109.5 . . ?
 H20E C20A H20F 109.5 . . ?
 C37 C38A H38A 117.6 . . ?
 C39A C38A C37 125(2) . . ?
 C39A C38A H38A 117.6 . . ?
 C38A C39A H39A 118.9 . . ?
 C38A C39A C40A 122(2) . . ?
 C40A C39A H39A 118.9 . . ?
 C41 C40A C39A 112.5(14) . . ?
 O5A C40A C41 121.0(15) . . ?
 O5A C40A C39A 126.2(18) . . ?
 O5A C43A H43C 110.3 . . ?
 O5A C43A H43D 110.3 . . ?
 H43C C43A H43D 108.5 . . ?
 C44A C43A O5A 107.1(8) . . ?
 C44A C43A H43C 110.3 . . ?
 C44A C43A H43D 110.3 . . ?
 O6A C44A C43A 110.1(10) . . ?
 O6A C44A H44C 109.6 . . ?
 O6A C44A H44D 109.6 . . ?
 C43A C44A H44C 109.6 . . ?
 C43A C44A H44D 109.6 . . ?
 H44C C44A H44D 108.2 . . ?
 O6A C45A H45C 109.7 . . ?
 O6A C45A H45D 109.7 . . ?
 O6A C45A C46A 109.9(12) . . ?
 H45C C45A H45D 108.2 . . ?
 C46A C45A H45C 109.7 . . ?
 C46A C45A H45D 109.7 . . ?
 O7A C46A C45A 114.3(12) . . ?
 O7A C46A H46C 108.7 . . ?
 O7A C46A H46D 108.7 . . ?
 C45A C46A H46C 108.7 . . ?
 C45A C46A H46D 108.7 . . ?
 H46C C46A H46D 107.6 . . ?
 O7A C47A H47C 104.6 . . ?
 O7A C47A H47D 104.6 . . ?
 O7A C47A C48A 130.7(12) . . ?
 H47C C47A H47D 105.7 . . ?
 C48A C47A H47C 104.6 . . ?
 C48A C47A H47D 104.6 . . ?
 O8A C48A C47A 110.6(12) . . ?
 O8A C48A H48C 109.5 . . ?
 O8A C48A H48D 109.5 . . ?
 C47A C48A H48C 109.5 . . ?
 C47A C48A H48D 109.5 . . ?
 H48C C48A H48D 108.1 . . ?
 O8A C49A H49D 109.5 . . ?
 O8A C49A H49E 109.5 . . ?
 O8A C49A H49F 109.5 . . ?
 H49D C49A H49E 109.5 . . ?
 H49D C49A H49F 109.5 . . ?
 H49E C49A H49F 109.5 . . ?

loop_
  _geom_torsion_atom_site_label_1
  _geom_torsion_atom_site_label_2
  _geom_torsion_atom_site_label_3
  _geom_torsion_atom_site_label_4
  _geom_torsion
  _geom_torsion_site_symmetry_1
  _geom_torsion_site_symmetry_2
  _geom_torsion_site_symmetry_3
  _geom_torsion_site_symmetry_4
  _geom_torsion_publ_flag
 Ge1 C1 C2 C3 113.5(3) . . . . ?
 Ge1 C1 C2 C7 -60.5(4) . . . . ?
 Ge1 C11 C12 C13 -70.9(16) . . . . ?
 Ge1 C11 C12 C17 108.0(16) . . . . ?
 Ge1 C11 C12A C13A -63(2) . . . . ?
 Ge1 C11 C12A C17A 119.9(15) . . . . ?
 Ge1 C21 C22 C23 121.8(2) . . . . ?
 Ge1 C21 C22 C27 -55.9(3) . . . . ?
 O1 C1 C2 C3 -58.0(5) . . . . ?
 O1 C1 C2 C7 128.0(4) . . . . ?
 C1 C2 C3 C4 -172.6(3) . . . . ?
 C1 C2 C3 C8 4.7(5) . . . . ?
 C1 C2 C7 C6 173.6(3) . . . . ?
 C1 C2 C7 C10 -7.9(5) . . . . ?
 O2 C11 C12 C13 120.0(14) . . . . ?
 O2 C11 C12 C17 -61.1(18) . . . . ?
 O2 C11 C12A C13A 109.5(19) . . . . ?
 O2 C11 C12A C17A -68.1(18) . . . . ?
 C2 C3 C4 C5 -1.0(6) . . . . ?
 O3 C21 C22 C23 -52.1(4) . . . . ?
 O3 C21 C22 C27 130.3(3) . . . . ?
 C3 C2 C7 C6 -0.2(5) . . . . ?
 C3 C2 C7 C10 178.3(3) . . . . ?
 C3 C4 C5 C6 -0.6(6) . . . . ?
 C3 C4 C5 C9 177.9(4) . . . . ?
 C4 C5 C6 C7 1.9(6) . . . . ?
 C5 C6 C7 C2 -1.5(6) . . . . ?
 C5 C6 C7 C10 179.9(4) . . . . ?
 C7 C2 C3 C4 1.5(5) . . . . ?
 C7 C2 C3 C8 178.8(3) . . . . ?
 C8 C3 C4 C5 -178.4(4) . . . . ?
 C9 C5 C6 C7 -176.6(4) . . . . ?
 C11 C12 C13 C14 -174.8(13) . . . . ?
 C11 C12 C13 C18 -3(2) . . . . ?
 C11 C12 C17 C16 -179.6(12) . . . . ?
 C11 C12 C17 C20 0(2) . . . . ?
 C11 C12A C13A C14A 178.1(16) . . . . ?
 C11 C12A C13A C18A -4(3) . . . . ?
 C11 C12A C17A C16A -179.6(13) . . . . ?
 C11 C12A C17A C20A 4(2) . . . . ?
 C42 C37 C31 Ge1 -15.7(4) . . . . ?
 C42 C37 C31 O4 167.6(3) . . . . ?
 C42 C37 C38 C39 6.4(15) . . . . ?
 C42 C37 C38A C39A -3(3) . . . . ?
 C42 C41 C40 O5 -177.7(6) . . . . ?
 C42 C41 C40 C39 0.0(12) . . . . ?
 C42 C41 C40A O5A -172.0(11) . . . . ?
 C42 C41 C40A C39A 12.7(19) . . . . ?
 C37 C42 C41 C40 4.9(6) . . . . ?
 C37 C42 C41 C40A -13.7(10) . . . . ?
 C37 C38 C39 C40 -1.4(17) . . . . ?
 C37 C38A C39A C40A 3(3) . . . . ?
 C41 C42 C37 C31 175.8(3) . . . . ?
 C41 C42 C37 C38 -8.4(9) . . . . ?
 C41 C42 C37 C38A 7.4(12) . . . . ?
 C21 C22 C23 C24 -174.0(3) . . . . ?
 C21 C22 C23 C28 4.8(4) . . . . ?
 C21 C22 C27 C26 175.8(3) . . . . ?
 C21 C22 C27 C30 -7.2(4) . . . . ?
 C22 C23 C24 C25 -2.4(4) . . . . ?
 C23 C22 C27 C26 -1.8(4) . . . . ?
 C23 C22 C27 C30 175.1(3) . . . . ?
 C23 C24 C25 C26 -0.6(4) . . . . ?
 C23 C24 C25 C29 178.6(3) . . . . ?
 C24 C25 C26 C27 2.5(4) . . . . ?
 C25 C26 C27 C22 -1.4(4) . . . . ?
 C25 C26 C27 C30 -178.4(3) . . . . ?
 C27 C22 C23 C24 3.6(4) . . . . ?
 C27 C22 C23 C28 -177.6(3) . . . . ?
 C28 C23 C24 C25 178.7(3) . . . . ?
 C29 C25 C26 C27 -176.6(3) . . . . ?
 C31 C37 C38 C39 -177.6(9) . . . . ?
 C31 C37 C38A C39A -170.8(17) . . . . ?
 C12 C13 C14 C15 -7(2) . . . . ?
 C13 C12 C17 C16 -1(3) . . . . ?
 C13 C12 C17 C20 178.3(17) . . . . ?
 C13 C14 C15 C16 3(2) . . . . ?
 C13 C14 C15 C19 180.0(14) . . . . ?
 C14 C15 C16 C17 3.2(18) . . . . ?
 C15 C16 C17 C12 -4.1(19) . . . . ?
 C15 C16 C17 C20 176.8(12) . . . . ?
 C17 C12 C13 C14 6(3) . . . . ?
 C17 C12 C13 C18 178.5(17) . . . . ?
 C18 C13 C14 C15 -179.5(15) . . . . ?
 C19 C15 C16 C17 -173.8(11) . . . . ?
 O5 C43 C44 O6 69.2(7) . . . . ?
 O6 C45 C46 O7 63.2(8) . . . . ?
 O7 C47 C48 O8 71.1(9) . . . . ?
 C38 C37 C31 Ge1 168.3(7) . . . . ?
 C38 C37 C31 O4 -8.4(8) . . . . ?
 C38 C39 C40 C41 -1.8(16) . . . . ?
 C38 C39 C40 O5 175.7(10) . . . . ?
 C40 O5 C43 C44 -168.2(7) . . . . ?
 C43 O5 C40 C41 167.3(6) . . . . ?
 C43 O5 C40 C39 -10.5(13) . . . . ?
 C44 O6 C45 C46 170.3(6) . . . . ?
 C45 O6 C44 C43 177.1(6) . . . . ?
 C46 O7 C47 C48 -175.8(6) . . . . ?
 C47 O7 C46 C45 177.2(7) . . . . ?
 C49 O8 C48 C47 166.0(9) . . . . ?
 O5A C43A C44A O6A 76.2(12) . . . . ?
 O6A C45A C46A O7A 77.6(14) . . . . ?
 O7A C47A C48A O8A -39(3) . . . . ?
 C12A C13A C14A C15A 3(2) . . . . ?
 C13A C12A C17A C16A 3(3) . . . . ?
 C13A C12A C17A C20A -174.1(16) . . . . ?
 C13A C14A C15A C16A 0(2) . . . . ?
 C13A C14A C15A C19A 176.4(13) . . . . ?
 C14A C15A C16A C17A -2(2) . . . . ?
 C15A C16A C17A C12A 1(2) . . . . ?
 C15A C16A C17A C20A 177.4(13) . . . . ?
 C17A C12A C13A C14A -4(3) . . . . ?
 C17A C12A C13A C18A 173.7(16) . . . . ?
 C18A C13A C14A C15A -175.0(15) . . . . ?
 C19A C15A C16A C17A -178.1(13) . . . . ?
 C38A C37 C31 Ge1 151.4(12) . . . . ?
 C38A C37 C31 O4 -25.3(13) . . . . ?
 C38A C39A C40A C41 -7(3) . . . . ?
 C38A C39A C40A O5A 178(2) . . . . ?
 C40A O5A C43A C44A -170.2(13) . . . . ?
 C43A O5A C40A C41 -179.3(12) . . . . ?
 C43A O5A C40A C39A -5(2) . . . . ?
 C44A O6A C45A C46A 177.7(10) . . . . ?
 C45A O6A C44A C43A 175.2(9) . . . . ?
 C46A O7A C47A C48A -176.9(16) . . . . ?
 C47A O7A C46A C45A -105.9(15) . . . . ?
 C49A O8A C48A C47A 126.6(17) . . . . ?

_shelx_res_file
;
TITL rf3000_auto_a.res in P-1
    rf3000_auto.res
    created by SHELXL-2019/3 at 10:31:36 on 04-Feb-2025
REM Old TITL RF3000_auto in P1
REM SHELXT solution in P-1: R1 0.168, Rweak 0.020, Alpha 0.058
REM <I/s> 0.000 for 0 systematic absences, Orientation as input
REM Formula found by SHELXT: C47 O43 Ge
REM #####
CELL 1.54184 11.853 12.5611 15.4157 100.157 108.03 105.43
ZERR 2 0.0003 0.0003 0.0003 0.002 0.002 0.002
LATT 1
SFAC C H Ge O
UNIT 88 104 2 16
SIMU 0.01 0.02 2 C43 C44 C45 C46 C47 C48 C49 O5 O6 O7 O8
SIMU 0.01 0.02 2 C43A C44A C45A C46A C47A C48A C49A O5A O6A O7A O8A
ISOR 0.01 0.02 C43 C44 C45 C46 C47 C48 C49 O5 O6 O7 O8
ISOR 0.01 0.02 C43A C44A C45A C46A C47A C48A C49A O5A O6A O7A O8A

L.S. 10
PLAN  7
SIZE 0.04 0.05 0.08
TEMP -173
CONF
LIST 6
BOND
MORE -1
BOND $H
fmap 2
acta
REM <olex2.extras>
REM <HklSrc "%.\\RF3000_auto.hkl">
REM </olex2.extras>

WGHT    0.057800    1.283700
FVAR       0.57739   0.49144   0.60735
GE1   3    0.704642    0.589048    0.791232    11.00000    0.04016    0.03496 =
         0.03909    0.00570    0.01759    0.00748
O1    4    0.603163    0.755042    0.842767    11.00000    0.08247    0.04738 =
         0.08021    0.00326    0.03504    0.02643
C1    1    0.567579    0.655227    0.797723    11.00000    0.05954    0.04688 =
         0.04779    0.00885    0.02429    0.02103
O2    4    0.741522    0.668067    0.641840    11.00000    0.05696    0.06621 =
         0.04284    0.01546    0.01503    0.00141
C2    1    0.433270    0.577924    0.759455    11.00000    0.05103    0.05945 =
         0.05300    0.01566    0.02153    0.02792
O3    4    0.720368    0.566837    0.970760    11.00000    0.05000    0.06657 =
         0.04593    0.01048    0.02543    0.00601
C3    1    0.373229    0.562126    0.825286    11.00000    0.05204    0.06907 =
         0.05756    0.01380    0.02621    0.03209
O4    4    0.693819    0.407947    0.652543    11.00000    0.07756    0.04611 =
         0.05939    0.00269    0.04092    0.01539
C4    1    0.253159    0.480014    0.792109    11.00000    0.05007    0.08786 =
         0.06610    0.01882    0.02701    0.03299
AFIX  43
H4    2    0.212595    0.467726    0.835655    11.00000   -1.20000
AFIX   0
C5    1    0.190660    0.415533    0.697804    11.00000    0.04345    0.08733 =
         0.07326    0.02167    0.02027    0.02656
C6    1    0.250227    0.434872    0.634323    11.00000    0.04922    0.09273 =
         0.05394    0.01718    0.01080    0.02534
AFIX  43
H6    2    0.207034    0.392761    0.569101    11.00000   -1.20000
AFIX   0
C7    1    0.371120    0.514067    0.663707    11.00000    0.05044    0.07263 =
         0.05353    0.01797    0.01880    0.02847
C8    1    0.437436    0.627238    0.929294    11.00000    0.06616    0.07767 =
         0.06021    0.01061    0.03600    0.02890
AFIX 137
H8A   2    0.446133    0.708518    0.937122    11.00000   -1.50000
H8B   2    0.521253    0.620662    0.954357    11.00000   -1.50000
H8C   2    0.386689    0.594888    0.964057    11.00000   -1.50000
AFIX   0
C9    1    0.061723    0.323868    0.664365    11.00000    0.04849    0.11953 =
         0.08158    0.01470    0.01928    0.01514
AFIX 137
H9A   2    0.014421    0.316038    0.597626    11.00000   -1.50000
H9B   2    0.015645    0.346008    0.703284    11.00000   -1.50000
H9C   2    0.071671    0.250244    0.670549    11.00000   -1.50000
AFIX   0
C10   1    0.429340    0.529853    0.590393    11.00000    0.06240    0.08263 =
         0.04698    0.01798    0.01857    0.02660
AFIX 137
H10A  2    0.446712    0.460223    0.567933    11.00000   -1.50000
H10B  2    0.508402    0.595742    0.619032    11.00000   -1.50000
H10C  2    0.370677    0.543834    0.536650    11.00000   -1.50000
AFIX   0
C11   1    0.803433    0.676260    0.723055    11.00000    0.04792    0.04417 =
         0.04291    0.00791    0.01795    0.00479
C42   1    0.495787    0.350130    0.788086    11.00000    0.05132    0.03747 =
         0.04266    0.00626    0.01553    0.01119
AFIX  43
H42   2    0.539433    0.417614    0.840313    11.00000   -1.20000
AFIX   0
C37   1    0.537621    0.336225    0.713635    11.00000    0.06774    0.03151 =
         0.04475    0.00490    0.02306    0.00689
C41   1    0.392034    0.267817    0.787682    11.00000    0.05453    0.04241 =
         0.04312    0.01039    0.01544    0.00555
PART 1
AFIX  43
H41   2    0.357906    0.278183    0.835491    31.00000   -1.20000
AFIX  43
PART 2
H41A  2    0.379236    0.273523    0.845953   -31.00000   -1.20000
AFIX   0
PART 0
C21   1    0.791158    0.599761    0.930106    11.00000    0.04435    0.04122 =
         0.04350    0.00673    0.02164    0.00944
C22   1    0.929867    0.654346    0.980826    11.00000    0.04168    0.04337 =
         0.03802    0.01167    0.01777    0.01103
C23   1    0.977661    0.748322    1.062833    11.00000    0.05038    0.04572 =
         0.03912    0.00957    0.01998    0.01225
C24   1    1.108091    0.804459    1.103482    11.00000    0.05312    0.04435 =
         0.03884    0.00792    0.01494    0.01095
AFIX  43
H24   2    1.141631    0.869836    1.157297    11.00000   -1.20000
AFIX   0
C25   1    1.190774    0.769152    1.068908    11.00000    0.04575    0.04811 =
         0.04334    0.01593    0.01474    0.01458
C26   1    1.141136    0.672887    0.990725    11.00000    0.04452    0.04886 =
         0.04789    0.01625    0.02025    0.01796
AFIX  43
H26   2    1.197043    0.645775    0.967807    11.00000   -1.20000
AFIX   0
C27   1    1.011518    0.615084    0.945066    11.00000    0.04717    0.04220 =
         0.03913    0.01320    0.01942    0.01466
C28   1    0.893003    0.790248    1.105666    11.00000    0.05988    0.05565 =
         0.05008    0.00295    0.02727    0.01577
AFIX 137
H28A  2    0.824740    0.799705    1.055658    11.00000   -1.50000
H28B  2    0.942514    0.864315    1.154077    11.00000   -1.50000
H28C  2    0.856917    0.733881    1.135007    11.00000   -1.50000
AFIX   0
C29   1    1.330349    0.834676    1.114371    11.00000    0.04742    0.06288 =
         0.05809    0.01273    0.01087    0.01328
AFIX 137
H29A  2    1.373941    0.799320    1.079638    11.00000   -1.50000
H29B  2    1.361716    0.832677    1.180605    11.00000   -1.50000
H29C  2    1.346380    0.914747    1.112507    11.00000   -1.50000
AFIX   0
C30   1    0.962720    0.509295    0.862224    11.00000    0.05043    0.04661 =
         0.04581    0.01009    0.02242    0.01605
AFIX 137
H30A  2    0.921474    0.526694    0.803441    11.00000   -1.50000
H30B  2    0.901638    0.447131    0.871718    11.00000   -1.50000
H30C  2    1.033283    0.485195    0.857586    11.00000   -1.50000
AFIX   0
C31   1    0.642224    0.425138    0.708579    11.00000    0.05677    0.03817 =
         0.04216    0.00374    0.02105    0.01377
PART 1
C12   1    0.951278    0.732406    0.762991    21.00000    0.02629    0.03995 =
         0.03505    0.01095    0.02167    0.01148
C13   1    1.001426    0.831596    0.842508    21.00000    0.03420    0.04041 =
         0.03863    0.01611    0.01570    0.01414
C14   1    1.128877    0.888682    0.874638    21.00000    0.04623    0.03463 =
         0.04102    0.00732    0.01829    0.01076
AFIX  43
H14   2    1.164240    0.960211    0.922559    21.00000   -1.20000
AFIX   0
C15   1    1.208280    0.847063    0.840596    21.00000    0.03978    0.04766 =
         0.04161    0.01561    0.01364    0.01295
C16   1    1.157000    0.746494    0.768382    21.00000    0.03788    0.04692 =
         0.04832    0.02038    0.02151    0.02229
AFIX  43
H16   2    1.211540    0.715381    0.746839    21.00000   -1.20000
AFIX   0
C17   1    1.023546    0.687189    0.724626    21.00000    0.04114    0.02312 =
         0.03359    0.00286    0.01506    0.00684
C18   1    0.916084    0.879471    0.880376    21.00000    0.03838    0.03439 =
         0.04998    0.01230    0.01046    0.01291
AFIX 137
H18A  2    0.834300    0.860048    0.828771    21.00000   -1.50000
H18B  2    0.955107    0.963337    0.905915    21.00000   -1.50000
H18C  2    0.903590    0.846026    0.930960    21.00000   -1.50000
AFIX   0
C19   1    1.349244    0.915714    0.879968    21.00000    0.03757    0.06803 =
         0.06139    0.01531    0.01369    0.00936
AFIX 137
H19A  2    1.394945    0.865470    0.864173    21.00000   -1.50000
H19B  2    1.379260    0.946084    0.949205    21.00000   -1.50000
H19C  2    1.364134    0.979715    0.851834    21.00000   -1.50000
AFIX   0
C20   1    0.972029    0.580668    0.642322    21.00000    0.05277    0.03373 =
         0.03908    0.00348    0.01984    0.01531
AFIX 137
H20A  2    0.949471    0.601569    0.582521    21.00000   -1.50000
H20B  2    0.896793    0.526835    0.644582    21.00000   -1.50000
H20C  2    1.036241    0.544157    0.646207    21.00000   -1.50000
AFIX   0
O5    4    0.233152    0.088396    0.711547    31.00000    0.04571    0.03930 =
         0.05254    0.01145    0.01654    0.00664
O6    4   -0.036080    0.007633    0.625154    31.00000    0.05351    0.05504 =
         0.05501    0.02158    0.01545    0.01483
O7    4   -0.241957    0.080896    0.550798    31.00000    0.04571    0.08060 =
         0.08188   -0.00840    0.01679    0.03160
O8    4   -0.426777    0.109457    0.401356    31.00000    0.12287    0.07345 =
         0.09213    0.01193    0.00168    0.03948
C38   1    0.489589    0.235930    0.642830    31.00000    0.05619    0.04255 =
         0.04802    0.00796    0.02140   -0.00310
AFIX  43
H38   2    0.525450    0.225734    0.596081    31.00000   -1.20000
AFIX   0
C39   1    0.385571    0.147627    0.640413    31.00000    0.05764    0.03567 =
         0.05012    0.00547    0.01398    0.00409
AFIX  43
H39   2    0.348178    0.076967    0.591361    31.00000   -1.20000
AFIX   0
C40   1    0.340170    0.166717    0.710713    31.00000    0.03501    0.03602 =
         0.05314    0.01686    0.01428    0.00345
C43   1    0.158600   -0.005212    0.626881    31.00000    0.04756    0.03784 =
         0.05952    0.01063    0.01313    0.00499
AFIX  23
H43A  2    0.204321   -0.059736    0.620290    31.00000   -1.20000
H43B  2    0.143811    0.024527    0.570524    31.00000   -1.20000
AFIX   0
C44   1    0.036079   -0.065421    0.632073    31.00000    0.05824    0.04441 =
         0.05804    0.01980    0.01526    0.01036
AFIX  23
H44A  2   -0.009548   -0.137594    0.579482    31.00000   -1.20000
H44B  2    0.050488   -0.085241    0.693035    31.00000   -1.20000
AFIX   0
C45   1   -0.155166   -0.050324    0.625268    31.00000    0.06978    0.07288 =
         0.05967    0.03298    0.02653    0.01757
AFIX  23
H45A  2   -0.145202   -0.084812    0.678968    31.00000   -1.20000
H45B  2   -0.205437   -0.112782    0.565274    31.00000   -1.20000
AFIX   0
C46   1   -0.218430    0.032299    0.634616    31.00000    0.07516    0.09507 =
         0.05850    0.02151    0.03441    0.03275
AFIX  23
H46A  2   -0.165916    0.095708    0.693661    31.00000   -1.20000
H46B  2   -0.299957   -0.005458    0.639637    31.00000   -1.20000
AFIX   0
C47   1   -0.309625    0.156780    0.563340    31.00000    0.09177    0.07508 =
         0.07868    0.00543    0.02769    0.03906
AFIX  23
H47A  2   -0.257429    0.223382    0.620133    31.00000   -1.20000
H47B  2   -0.388246    0.116311    0.571138    31.00000   -1.20000
AFIX   0
C48   1   -0.338537    0.194567    0.477208    31.00000    0.08033    0.05295 =
         0.07388    0.00608    0.02696    0.02963
AFIX  23
H48A  2   -0.369006    0.260103    0.487294    31.00000   -1.20000
H48B  2   -0.260479    0.221684    0.464403    31.00000   -1.20000
AFIX   0
C49   1   -0.477797    0.148399    0.323700    31.00000    0.14459    0.09736 =
         0.09942   -0.00022   -0.00044    0.06582
AFIX 137
H49A  2   -0.543910    0.083365    0.271947    31.00000   -1.50000
H49B  2   -0.411100    0.183334    0.301997    31.00000   -1.50000
H49C  2   -0.514150    0.205799    0.342713    31.00000   -1.50000
AFIX   0
PART 2
O5A   4    0.198724    0.109415    0.713085   -31.00000    0.05208    0.04331 =
         0.05596    0.00162    0.03087    0.00445
O6A   4   -0.075997    0.037621    0.630038   -31.00000    0.06491    0.04684 =
         0.05496    0.01332    0.02860    0.01927
O7A   4   -0.320140    0.072925    0.540018   -31.00000    0.11619    0.09213 =
         0.06761    0.01826    0.03600    0.01268
O8A   4   -0.337312    0.126466    0.355007   -31.00000    0.10271    0.09225 =
         0.09168    0.03498   -0.00616    0.02851
C12A  1    0.929883    0.750644    0.772070   -21.00000    0.04454    0.06223 =
         0.03904    0.01922    0.03061    0.01867
C13A  1    0.972972    0.850187    0.846793   -21.00000    0.04178    0.03954 =
         0.04642    0.01872    0.00756    0.00217
C14A  1    1.103498    0.916001    0.892197   -21.00000    0.06607    0.05053 =
         0.03730    0.01038    0.01770   -0.00202
AFIX  43
H14A  2    1.131409    0.981586    0.945002   -21.00000   -1.20000
AFIX   0
C15A  1    1.190772    0.885252    0.860014   -21.00000    0.06395    0.06526 =
         0.05253    0.01849    0.01820   -0.00488
C16A  1    1.148153    0.791268    0.783810   -21.00000    0.05282    0.08465 =
         0.06617    0.03864    0.03313    0.02292
AFIX  43
H16A  2    1.207352    0.771731    0.760247   -21.00000   -1.20000
AFIX   0
C17A  1    1.025210    0.724818    0.740461   -21.00000    0.07360    0.04185 =
         0.03650    0.00975    0.01874    0.00537
C18A  1    0.879299    0.890084    0.877374   -21.00000    0.06000    0.03721 =
         0.03963    0.00700    0.00612    0.00821
AFIX 137
H18D  2    0.812823    0.892204    0.821614   -21.00000   -1.50000
H18E  2    0.922081    0.967332    0.922151   -21.00000   -1.50000
H18F  2    0.841697    0.836823    0.908368   -21.00000   -1.50000
AFIX   0
C19A  1    1.330254    0.963177    0.907560   -21.00000    0.06295    0.11867 =
         0.08148    0.03577    0.01834   -0.01446
AFIX 137
H19D  2    1.383956    0.915434    0.915320   -21.00000   -1.50000
H19E  2    1.345148    1.011686    0.970029   -21.00000   -1.50000
H19F  2    1.350556    1.012075    0.867632   -21.00000   -1.50000
AFIX   0
C20A  1    0.984366    0.624043    0.652884   -21.00000    0.06446    0.05631 =
         0.06329    0.02304    0.03696    0.02045
AFIX 137
H20D  2    0.962621    0.650162    0.595591   -21.00000   -1.50000
H20E  2    0.910532    0.563027    0.649831   -21.00000   -1.50000
H20F  2    1.053701    0.594184    0.656954   -21.00000   -1.50000
AFIX   0
C38A  1    0.448322    0.232766    0.631999   -31.00000    0.04440    0.04334 =
         0.04956   -0.01079    0.02178   -0.00793
AFIX  43
H38A  2    0.468112    0.218704    0.576815   -31.00000   -1.20000
AFIX   0
C39A  1    0.344257    0.159908    0.631374   -31.00000    0.06136    0.03267 =
         0.05166   -0.00540    0.03042    0.00169
AFIX  43
H39A  2    0.295396    0.094837    0.577607   -31.00000   -1.20000
AFIX   0
C40A  1    0.303050    0.175842    0.708719   -31.00000    0.03100    0.05234 =
         0.04580    0.00326    0.02042    0.00422
C43A  1    0.112473    0.014617    0.626555   -31.00000    0.05222    0.04717 =
         0.06031   -0.00068    0.03205    0.00525
AFIX  23
H43C  2    0.095254    0.044177    0.570144   -31.00000   -1.20000
H43D  2    0.150845   -0.045156    0.616268   -31.00000   -1.20000
AFIX   0
C44A  1   -0.005913   -0.034224    0.641446   -31.00000    0.04671    0.03946 =
         0.05566    0.00643    0.02633    0.00468
AFIX  23
H44C  2   -0.055610   -0.110974    0.595200   -31.00000   -1.20000
H44D  2    0.014220   -0.043765    0.706281   -31.00000   -1.20000
AFIX   0
C45A  1   -0.190930   -0.012438    0.636377   -31.00000    0.07702    0.06818 =
         0.05504    0.01129    0.02811    0.04239
AFIX  23
H45C  2   -0.177005   -0.030238    0.698102   -31.00000   -1.20000
H45D  2   -0.239161   -0.085436    0.584959   -31.00000   -1.20000
AFIX   0
C46A  1   -0.266077    0.069377    0.627816   -31.00000    0.10190    0.08628 =
         0.06225    0.00178    0.01442    0.05652
AFIX  23
H46C  2   -0.332323    0.045720    0.653905   -31.00000   -1.20000
H46D  2   -0.208774    0.147879    0.667290   -31.00000   -1.20000
AFIX   0
C47A  1   -0.259768    0.174400    0.521172   -31.00000    0.08990    0.09968 =
         0.06899    0.02249    0.05223    0.00429
AFIX  23
H47C  2   -0.172143    0.175627    0.534330   -31.00000   -1.20000
H47D  2   -0.253930    0.237765    0.572554   -31.00000   -1.20000
AFIX   0
C48A  1   -0.293629    0.214703    0.433255   -31.00000    0.11577    0.09819 =
         0.10247    0.03329    0.01086    0.04415
AFIX  23
H48C  2   -0.358812    0.250597    0.432073   -31.00000   -1.20000
H48D  2   -0.218050    0.273525    0.434574   -31.00000   -1.20000
AFIX   0
C49A  1   -0.446158    0.106013    0.288052   -31.00000    0.09399    0.15655 =
         0.13319    0.01430    0.02313    0.01684
AFIX 137
H49D  2   -0.441906    0.170442    0.259963   -31.00000   -1.50000
H49E  2   -0.511704    0.097094    0.315085   -31.00000   -1.50000
H49F  2   -0.466635    0.035137    0.238806   -31.00000   -1.50000
AFIX   0
HKLF 4


REM  rf3000_auto_a.res in P-1
REM wR2 = 0.1308, GooF = S = 1.026, Restrained GooF = 1.040 for all data
REM R1 = 0.0510 for 6761 Fo > 4sig(Fo) and 0.0688 for all 8562 data
REM 701 parameters refined using 252 restraints

END

WGHT      0.0578      1.2836

REM Highest difference peak  0.535,  deepest hole -0.649,  1-sigma level  0.055
Q1    1   0.7570  0.6003  0.8646  11.00000  0.05    0.54
Q2    1  -0.2203  0.1079  0.6147  11.00000  0.05    0.42
Q3    1  -0.4503  0.1783  0.4077  11.00000  0.05    0.37
Q4    1   0.8051  0.6462  0.7667  11.00000  0.05    0.35
Q5    1   0.6352  0.5617  0.7166  11.00000  0.05    0.35
Q6    1   0.6219  0.5540  0.7962  11.00000  0.05    0.35
Q7    1   0.6286  0.4844  0.7468  11.00000  0.05    0.33
;
_shelx_res_checksum                63675
_shelx_hkl_file
;
 -12   8  -1   11.45    5.56
 -12   8  10    9.77    2.07
 -12   8  11   20.40    2.67
 -12  10   0   12.27    5.77
 -12  10   9   21.47    2.72
 -12  10   9   20.32    2.05
 -12  11   8    3.17    1.99
 -12  12   4    2.64    1.94
 -12  12   5    6.42    1.96
 -12  12   6    1.87    1.54
 -11   4  -5    2.98    5.39
 -11   5  -6   23.36    3.28
 -11   5  -5    1.44    6.09
 -11   6  -7    2.69    2.22
 -11   6  -6   34.45    3.71
 -11   6  -5   -2.37    3.40
 -11   7  -7   21.59    2.69
 -11   7  -6   14.55    3.20
 -11   7  -5   19.26    3.71
 -11   7  -4    1.96    3.71
 -11   7  -2   32.30    7.15
 -11   7  11   24.37    2.95
 -11   7  12   11.41    2.72
 -11   8  -7   25.76    2.69
 -11   8  -6    3.02    2.87
 -11   8  -5   18.43    3.60
 -11   8  -4   16.83    3.84
 -11   8  -3    1.45    3.68
 -11   8  -3    8.06    5.86
 -11   8  -2   18.87    7.07
 -11   8  11    3.32    2.46
 -11   8  12   26.84    2.53
 -11   9  -6   -0.99    2.59
 -11   9  -5   14.01    5.78
 -11   9  -5   18.77    3.48
 -11   9  -4   31.41    4.08
 -11   9  -3    2.87    3.58
 -11   9  -3    6.93    5.97
 -11   9  -2   26.54    4.14
 -11   9  -2   33.52    7.45
 -11   9  10   47.52    3.69
 -11   9  11    1.40    2.43
 -11   9  11    1.92    2.03
 -11  10  -6    8.95    2.22
 -11  10  -5    2.04    2.62
 -11  10  -4   16.45    3.28
 -11  10  -3   -1.95    3.32
 -11  10  -3    2.59    5.75
 -11  10  -2   47.99    4.57
 -11  10  -2   62.50    8.17
 -11  10  -1   23.46    3.79
 -11  10  -1   43.47    7.72
 -11  10   9    5.46    2.65
 -11  10  10   17.08    2.79
 -11  10  10   21.30    2.40
 -11  11  -5    6.97    2.17
 -11  11  -4   10.75    2.74
 -11  11  -3    7.16    2.92
 -11  11  -2   14.30    3.17
 -11  11  -2   14.14    5.85
 -11  11  -1   17.89    3.32
 -11  11  -1   14.06    6.33
 -11  11   0   10.70    6.33
 -11  11   8   25.41    3.21
 -11  11   8   20.69    2.80
 -11  11   9    1.03    2.22
 -11  11   9   -1.43    1.85
 -11  12  -3   19.19    2.36
 -11  12  -2   -1.04    2.20
 -11  12  -1   26.79    2.82
 -11  12   0    1.73    2.24
 -11  12   5    5.09    2.79
 -11  12   6    3.61    2.65
 -11  12   7    0.65    2.25
 -11  12   7   -1.19    1.94
 -11  12   8    7.54    1.68
 -11  13  -2    6.32    1.90
 -11  13  -1   11.21    2.61
 -11  13   3    0.62    2.35
 -11  13   4    1.60    1.82
 -11  13   4    0.86    1.68
 -11  13   5   11.41    1.62
 -10  -4   1   41.07    8.22
 -10  -4   2    3.00    7.26
 -10   2  -7   13.02    3.30
 -10   2  -6    8.99    3.90
 -10   3  -8   12.71    3.04
 -10   3  -7   -0.33    3.63
 -10   3  -6   29.75    4.81
 -10   3  -5    5.52    4.49
 -10   4  -9    1.66    2.13
 -10   4  -8    4.11    3.36
 -10   4  -7   -6.35    4.12
 -10   4  -6  101.43    7.26
 -10   4  -6  104.65   10.17
 -10   4  -5   10.96    4.59
 -10   5  -9    2.87    2.59
 -10   5  -8   39.51    4.33
 -10   5  -7    3.99    6.20
 -10   5  -7   -5.07    4.21
 -10   5  -6   46.26    8.44
 -10   5  -6   38.94    5.29
 -10   5  -5   14.20    5.02
 -10   6  -9    3.94    2.70
 -10   6  -8   34.11    4.27
 -10   6  -7   76.02    8.83
 -10   6  -7   63.60    5.70
 -10   6  -6   11.99    4.73
 -10   6  -5   13.95    5.04
 -10   6  -3    1.10    4.86
 -10   7  -9   11.98    2.81
 -10   7  -8    4.38    3.51
 -10   7  -7   20.97    6.92
 -10   7  -7   16.26    4.37
 -10   7  -6    0.93    4.38
 -10   7  -5   38.03    5.60
 -10   7  -3   97.93    7.52
 -10   7  -3   96.48   10.70
 -10   7  -2   82.00    7.02
 -10   7  11   -4.94    3.34
 -10   7  12   37.47    3.57
 -10   7  12   36.39    3.84
 -10   8  -9   19.30    2.78
 -10   8  -8    4.85    3.36
 -10   8  -7   21.05    4.18
 -10   8  -7    4.72    6.32
 -10   8  -6   38.53    5.17
 -10   8  -5   -4.66    4.48
 -10   8  -4   27.04    7.44
 -10   8  -3   33.70    8.51
 -10   8  -2  248.22   13.20
 -10   8  -1   13.33    4.89
 -10   8  11    0.35    3.06
 -10   8  12   16.94    2.82
 -10   8  12   18.02    2.89
 -10   8  13   23.32    2.19
 -10   9  -9   12.35    2.17
 -10   9  -8    2.51    3.03
 -10   9  -7    0.80    5.57
 -10   9  -7    2.14    3.56
 -10   9  -6   68.79    8.82
 -10   9  -6   60.31    5.68
 -10   9  -5   39.10    5.15
 -10   9  -5   38.37    7.31
 -10   9  -4   39.32    5.42
 -10   9  -4   56.97    8.34
 -10   9  -3   16.88    8.19
 -10   9   0   -3.33    4.35
 -10   9  10    0.50    3.21
 -10   9  11   10.85    2.90
 -10   9  11    9.86    3.05
 -10   9  12    6.61    2.19
 -10   9  12    9.01    1.93
 -10  10  -8   16.17    2.73
 -10  10  -7   10.17    3.44
 -10  10  -6   -2.66    3.78
 -10  10  -6    2.39    5.60
 -10  10  -5    3.75    3.98
 -10  10  -5    2.74    5.91
 -10  10  -4   23.50    4.75
 -10  10  -4   30.90    7.35
 -10  10  -3   57.46    5.65
 -10  10  -3   61.99    9.03
 -10  10  -2    0.38    7.78
 -10  10  -2   -0.24    4.27
 -10  10  -1   39.70    5.24
 -10  10   9   43.66    4.48
 -10  10  10    5.99    2.81
 -10  10  10    4.79    3.05
 -10  10  11   16.09    2.33
 -10  10  11   13.83    2.39
 -10  11  -8    5.94    1.83
 -10  11  -7   15.30    2.85
 -10  11  -6   12.68    3.42
 -10  11  -5   -1.86    3.65
 -10  11  -4   -0.66    3.84
 -10  11  -4   10.21    5.96
 -10  11  -3   19.98    4.31
 -10  11  -3   28.09    7.19
 -10  11  -2    3.69    4.09
 -10  11  -2   12.92    7.16
 -10  11  -1   -0.21    3.93
 -10  11  -1   12.11    7.76
 -10  11   0   63.95    5.55
 -10  11   1    1.23    3.80
 -10  11   2   50.54    4.82
 -10  11   8   36.55    4.12
 -10  11   9   -4.88    2.60
 -10  11   9    1.03    2.93
 -10  11  10   11.47    2.08
 -10  11  10   10.73    2.17
 -10  12  -6   -3.55    2.44
 -10  12  -5   11.81    3.05
 -10  12  -4   15.97    3.50
 -10  12  -3   15.93    5.99
 -10  12  -3   23.43    3.79
 -10  12  -2   73.52    8.09
 -10  12  -2   59.81    5.01
 -10  12  -1    6.51    3.46
 -10  12  -1    6.78    6.43
 -10  12   0    2.74    3.48
 -10  12   0   -1.20    6.29
 -10  12   1    5.19    3.44
 -10  12   2   12.41    3.26
 -10  12   5   46.00    4.34
 -10  12   6    3.13    2.60
 -10  12   6   11.49    3.44
 -10  12   7   21.43    2.95
 -10  12   7   22.84    3.29
 -10  12   8   51.46    3.45
 -10  12   8   53.28    3.74
 -10  13  -5    2.23    1.91
 -10  13  -4   -0.05    2.28
 -10  13  -3    0.22    2.57
 -10  13  -3   -1.07    2.70
 -10  13  -2   30.72    3.39
 -10  13  -1   16.14    3.07
 -10  13   0    3.98    2.73
 -10  13   1   14.49    2.82
 -10  13   3   21.77    2.96
 -10  13   4    4.19    2.61
 -10  13   4    1.19    2.61
 -10  13   5   20.43    2.80
 -10  13   6   11.24    2.17
 -10  13   6    7.67    1.96
 -10  14  -2    0.23    1.86
 -10  14  -1   -0.20    2.11
 -10  14   0   -2.93    2.48
 -10  14   1    4.00    2.40
 -10  14   2    2.34    2.00
  -9  -5   0    6.00    7.29
  -9  -5   1   79.36   10.13
  -9  -5   2   17.20    7.79
  -9  -4  -2   10.63    7.77
  -9  -4  -1   73.00   10.23
  -9  -1  -7   12.12    3.23
  -9   0  -8   12.04    3.48
  -9   0  -7   50.96    5.06
  -9   0  -6   23.03    4.86
  -9   0   8  239.88   15.66
  -9   0   9    9.44    8.63
  -9   0   9   12.23    7.29
  -9   1  -9   12.68    3.08
  -9   1  -8   20.14    4.12
  -9   1  -7   13.88    4.67
  -9   1  -6   24.74    5.14
  -9   1   9    1.30    7.53
  -9   2 -10   19.02    2.65
  -9   2  -9   -0.15    3.55
  -9   2  -8   52.79    5.53
  -9   2  -7   12.83    5.08
  -9   2  -5   -2.85    5.28
  -9   2  -4    0.14    5.18
  -9   3 -10   16.24    3.21
  -9   3  -9    1.62    3.98
  -9   3  -8   55.86    5.86
  -9   3  -7    8.44    5.10
  -9   3  -7    7.88    6.34
  -9   3  -6   12.61    7.70
  -9   3  -5   -2.53    5.41
  -9   3  -4    5.47    5.56
  -9   3  -3   89.16    7.47
  -9   4 -10   23.04    3.80
  -9   4  -9    1.87    4.14
  -9   4  -8   53.09    6.04
  -9   4  -8   50.75    8.01
  -9   4  -7   34.12    8.17
  -9   4  -6    6.39    5.57
  -9   4  -5   23.84    5.82
  -9   4  -4   41.67    6.37
  -9   4  -3   30.09    5.81
  -9   4  -2    7.45    4.93
  -9   5 -11    3.15    2.24
  -9   5 -10    1.53    3.47
  -9   5  -9   22.65    4.66
  -9   5  -9   22.94    6.25
  -9   5  -8    5.99    4.89
  -9   5  -8    2.33    6.92
  -9   5  -7   -4.31    7.97
  -9   5  -6    8.49    5.77
  -9   5  -5   31.56    6.15
  -9   5  -4   38.66    6.34
  -9   5  -3   94.55    7.87
  -9   5  -2   92.54    7.64
  -9   5  -1    9.37    4.88
  -9   6 -11    0.24    2.23
  -9   6 -10    5.86    3.69
  -9   6  -9    4.04    4.43
  -9   6  -9    8.75    6.23
  -9   6  -8    3.75    4.91
  -9   6  -8   19.59    7.35
  -9   6  -7   -9.30    8.37
  -9   6  -6   32.24    6.02
  -9   6  -5   17.26    5.96
  -9   6  -4   68.99    7.23
  -9   6  -3   13.78    5.75
  -9   6  -2  139.35    9.28
  -9   6  -1   40.33    5.75
  -9   6   0   20.44    4.98
  -9   6  12   13.06    3.54
  -9   6  13   45.97    3.98
  -9   7 -11   -0.05    2.09
  -9   7 -10    2.28    3.34
  -9   7  -9    1.61    4.25
  -9   7  -9    8.29    6.17
  -9   7  -8    0.49    4.87
  -9   7  -8   16.80    7.16
  -9   7  -7    6.65    5.29
  -9   7  -6   24.14    5.83
  -9   7  -5    7.46    5.71
  -9   7  -5    4.70    7.19
  -9   7  -4  171.35   10.91
  -9   7  -4  188.69   14.31
  -9   7  -3  111.82    8.49
  -9   7  -2    8.63    5.36
  -9   7  -1   28.51    5.56
  -9   7   0   -4.31    5.00
  -9   7  11   45.97    4.65
  -9   7  12    0.47    3.24
  -9   7  12    4.38    3.35
  -9   7  13   40.18    3.69
  -9   7  14   14.97    2.23
  -9   8 -11    4.02    1.99
  -9   8 -10   22.22    3.63
  -9   8  -9   -5.76    4.12
  -9   8  -9    3.29    5.77
  -9   8  -8   17.99    4.92
  -9   8  -8   19.05    7.10
  -9   8  -7   25.36    5.52
  -9   8  -7   45.37    9.12
  -9   8  -6    1.00    6.60
  -9   8  -5    7.31    5.45
  -9   8  -5    3.03    7.33
  -9   8  -4   30.26    6.08
  -9   8  -4   39.54    9.18
  -9   8  -3  132.17    9.26
  -9   8  -2   47.06    6.27
  -9   8  -1   21.38    5.46
  -9   8   0   55.22    6.34
  -9   8   1   12.74    4.83
  -9   8   2  166.76    9.71
  -9   8  11  127.55    7.31
  -9   8  11  120.03    7.34
  -9   8  12   37.44    3.83
  -9   8  12   31.14    3.68
  -9   8  13   12.63    2.63
  -9   9 -10   11.26    3.07
  -9   9  -9   -3.81    3.79
  -9   9  -8   10.74    4.43
  -9   9  -8   13.02    6.54
  -9   9  -7   -5.75    4.89
  -9   9  -7    0.56    5.61
  -9   9  -7   10.53    7.17
  -9   9  -6    2.58    5.02
  -9   9  -6    9.08    6.80
  -9   9  -5   16.34    8.03
  -9   9  -4    4.82    5.26
  -9   9  -4   -1.24    8.22
  -9   9  -3   47.29    6.34
  -9   9  -2   14.31    5.39
  -9   9  -1    9.46    5.20
  -9   9   0   85.48    7.21
  -9   9   1   -1.27    4.91
  -9   9   2  197.27   11.00
  -9   9  10   48.07    4.73
  -9   9  10   54.87    5.08
  -9   9  11   40.39    4.12
  -9   9  11   38.16    4.12
  -9   9  12  114.36    5.72
  -9   9  12   91.16    5.37
  -9   9  13    1.41    1.77
  -9  10 -10   10.38    2.48
  -9  10  -9    2.92    3.28
  -9  10  -8   -2.65    3.88
  -9  10  -8    5.62    5.36
  -9  10  -7   -0.76    4.32
  -9  10  -7   14.14    5.94
  -9  10  -7    6.32    6.15
  -9  10  -6    4.30    4.63
  -9  10  -6    9.62    6.78
  -9  10  -6    7.42    6.95
  -9  10  -5   20.64    5.21
  -9  10  -5   18.55    7.73
  -9  10  -4   36.44    8.83
  -9  10  -3    1.74    5.12
  -9  10  -3    3.78    8.42
  -9  10  -2   43.28    6.02
  -9  10  -1   -2.76    5.00
  -9  10   0   24.17    5.35
  -9  10   1   11.40    4.73
  -9  10   2   99.82    7.38
  -9  10   3   76.35    6.37
  -9  10   9    4.66    4.00
  -9  10  10  117.72    6.73
  -9  10  10  112.96    6.57
  -9  10  11    3.30    2.54
  -9  10  11    0.47    2.64
  -9  10  12   26.48    2.37
  -9  11  -9   18.04    2.91
  -9  11  -8   12.05    3.56
  -9  11  -7    2.28    3.88
  -9  11  -6   12.34    4.43
  -9  11  -6    3.17    6.06
  -9  11  -6   18.17    5.94
  -9  11  -5   -1.64    4.51
  -9  11  -5    6.91    6.86
  -9  11  -5    4.40    6.27
  -9  11  -4   33.61    5.30
  -9  11  -4   39.27    8.59
  -9  11  -3    0.13    4.69
  -9  11  -3    4.22    7.82
  -9  11  -2   29.12    9.07
  -9  11   3   67.31    5.86
  -9  11   4    6.84    3.96
  -9  11   8  120.83    7.17
  -9  11   9    5.95    2.96
  -9  11   9    6.71    3.22
  -9  11  10   48.60    3.65
  -9  11  10   51.10    3.72
  -9  11  11    4.71    1.68
  -9  12  -8   13.34    2.76
  -9  12  -7    4.50    3.12
  -9  12  -6   18.12    3.92
  -9  12  -5   11.65    5.94
  -9  12  -5    1.34    3.92
  -9  12  -4   17.46    6.59
  -9  12  -4   21.12    4.48
  -9  12  -3    8.51    6.85
  -9  12  -3    2.75    4.22
  -9  12  -2    6.82    7.07
  -9  12  -2    4.42    4.35
  -9  12  -1   12.50    7.20
  -9  12  -1   18.45    4.51
  -9  12   0   24.92    7.70
  -9  12   0   17.94    4.42
  -9  12   1   64.83    5.67
  -9  12   2   14.01    4.14
  -9  12   3   36.92    4.53
  -9  12   5   12.09    3.95
  -9  12   6   55.53    4.49
  -9  12   6   85.46    5.39
  -9  12   7    5.62    3.00
  -9  12   7    1.60    3.44
  -9  12   8   31.81    3.35
  -9  12   8   40.00    3.58
  -9  12   9    2.34    2.03
  -9  12   9    4.88    2.22
  -9  13  -7   -0.54    2.02
  -9  13  -6    9.93    2.95
  -9  13  -5    2.47    3.09
  -9  13  -4    5.48    3.26
  -9  13  -4    7.82    3.35
  -9  13  -3   11.92    5.43
  -9  13  -3    2.23    3.57
  -9  13  -3    7.47    3.68
  -9  13  -2   -0.26    5.44
  -9  13  -2   -2.12    3.72
  -9  13  -1   17.56    5.99
  -9  13  -1    4.93    3.71
  -9  13   0    9.39    5.69
  -9  13   0    3.45    3.56
  -9  13   1   28.75    6.16
  -9  13   1   21.36    3.85
  -9  13   2   20.45    3.63
  -9  13   2   13.72    3.30
  -9  13   3    5.62    3.20
  -9  13   3    2.00    3.59
  -9  13   4   52.23    4.12
  -9  13   4   36.46    4.01
  -9  13   5   -2.60    3.01
  -9  13   5    0.81    2.33
  -9  13   6   28.34    3.15
  -9  13   6   26.48    2.79
  -9  13   7    4.83    2.24
  -9  13   7    5.05    1.85
  -9  14  -5   -2.82    1.93
  -9  14  -4    6.78    2.13
  -9  14  -4    7.03    2.49
  -9  14  -3    4.91    2.61
  -9  14  -3    3.96    2.63
  -9  14  -2   10.55    3.04
  -9  14  -2   11.00    2.84
  -9  14  -1    5.26    3.29
  -9  14  -1    5.27    2.75
  -9  14   0    5.94    3.31
  -9  14   0    6.04    2.72
  -9  14   1    1.18    3.03
  -9  14   2   11.18    2.88
  -9  14   3    6.76    1.80
  -9  14   3    1.98    2.20
  -9  14   4   15.84    1.99
  -9  14   4   14.68    1.75
  -8  -7   2   -4.47    7.21
  -8  -6  -1   40.36    8.50
  -8  -6   0   10.94    8.02
  -8  -6   1   22.81    8.25
  -8  -6   2   66.50    9.61
  -8  -5  -3   41.34    8.65
  -8  -5  -2    9.13    8.29
  -8  -5  -1   59.97   10.16
  -8  -5   0  114.45   12.28
  -8  -5   1   15.25    9.05
  -8  -5   2   18.29    8.57
  -8  -5   3    1.88    7.51
  -8  -4  -4   16.92    8.44
  -8  -4  -3   64.29   10.51
  -8  -3  -7   31.06    3.75
  -8  -3  -6    0.18    3.81
  -8  -3  -5    7.36    7.91
  -8  -2  -8   -1.16    3.41
  -8  -2  -7    9.35    4.28
  -8  -2  -6   36.32    8.92
  -8  -2  -6   31.83    5.18
  -8  -2   4   13.37    7.65
  -8  -2   5  410.52   23.35
  -8  -2   6  237.35   16.61
  -8  -2   6  276.84   16.68
  -8  -2   7   55.06    9.06
  -8  -2   7   53.74    7.97
  -8  -2  10  231.62   16.08
  -8  -1  -9    4.07    3.43
  -8  -1  -8   43.54    5.29
  -8  -1  -7    4.53    4.92
  -8  -1  -5   23.52    5.68
  -8  -1  -4   62.82    6.70
  -8  -1   2  132.06   12.16
  -8  -1   3  146.98   12.65
  -8  -1   4  791.86   39.03
  -8  -1   5   83.32    9.92
  -8  -1   6  773.67   37.41
  -8  -1   7    0.94    5.12
  -8  -1   7    8.40    7.63
  -8  -1   8  389.97   21.49
  -8  -1   8  375.87   21.81
  -8  -1   8  390.21   21.11
  -8  -1   9   97.74   10.69
  -8  -1   9   92.64    9.87
  -8  -1  10  110.02   11.50
  -8  -1  10  102.33   10.71
  -8  -1  11  231.68   16.29
  -8   0 -10   29.46    3.75
  -8   0  -9   -0.85    4.19
  -8   0  -8   40.66    5.80
  -8   0  -6    2.34    5.39
  -8   0  -5    8.31    5.53
  -8   0  -4    4.62    5.35
  -8   0  -3   46.74    6.18
  -8   0   0   64.72    9.18
  -8   0   1   81.41    9.78
  -8   0   2  148.47   12.18
  -8   0   3   11.00    7.26
  -8   0   3   13.30    5.55
  -8   0   4  497.68   25.70
  -8   0   5  239.21   15.01
  -8   0   6  301.32   17.35
  -8   0   7  166.48   13.03
  -8   0   7  178.99   12.85
  -8   0   8    2.89    6.73
  -8   0   8    7.58    7.90
  -8   0   9    8.69    8.58
  -8   0   9   13.26    7.50
  -8   0  10   18.06    7.99
  -8   0  10    6.14    9.23
  -8   0  11  159.90   13.63
  -8   1 -11    7.71    2.66
  -8   1 -10   26.39    4.34
  -8   1  -9   43.58    5.61
  -8   1  -8   40.76    6.14
  -8   1  -6    5.70    5.86
  -8   1  -5   -1.69    5.62
  -8   1  -4   -1.47    5.56
  -8   1  -3   78.09    7.00
  -8   1   7  349.73   20.61
  -8   1   8   17.67    8.93
  -8   1   9   19.24    7.69
  -8   1   9   20.80    9.52
  -8   1  10    0.42    9.43
  -8   1  10    8.76    7.98
  -8   1  11    5.57    8.07
  -8   2 -11    6.85    3.33
  -8   2 -10   30.30    4.95
  -8   2  -9   21.88    5.43
  -8   2  -7   20.06    6.04
  -8   2  -6    3.34    5.99
  -8   2  -5   62.35    7.17
  -8   2  -4  145.97    9.68
  -8   2  -3    9.09    5.47
  -8   2  -2  296.43   15.03
  -8   2   8   20.88    9.92
  -8   2   9   -4.91    9.84
  -8   2  10  133.21   13.36
  -8   2  10  108.61   11.80
  -8   3 -12    7.68    2.34
  -8   3 -11   23.08    4.08
  -8   3 -10    0.44    4.80
  -8   3  -9   78.62    8.62
  -8   3  -9   75.58    7.19
  -8   3  -8   52.93    8.71
  -8   3  -7    8.03    7.75
  -8   3  -7    2.25    5.91
  -8   3  -6  102.08    8.62
  -8   3  -5   16.64    6.30
  -8   3  -4  210.22   12.16
  -8   3  -3   -3.91    5.54
  -8   3  -2   53.33    6.14
  -8   3  10   85.73   10.82
  -8   4 -12    3.84    2.71
  -8   4 -11   -0.70    4.11
  -8   4 -10    4.17    5.70
  -8   4 -10   17.01    4.96
  -8   4  -9    5.76    7.10
  -8   4  -9   -0.56    5.39
  -8   4  -8  138.07    9.94
  -8   4  -8  153.54   13.06
  -8   4  -7    0.16    6.00
  -8   4  -6  137.72    9.85
  -8   4  -5    8.84    6.13
  -8   4  -4  109.93    8.65
  -8   4  -3   70.66    7.19
  -8   4  -2    2.11    5.15
  -8   4  -1   63.40    6.02
  -8   5 -12   -1.30    2.65
  -8   5 -11   14.36    4.37
  -8   5 -10    8.31    4.95
  -8   5 -10   19.09    6.80
  -8   5  -9   14.80    5.74
  -8   5  -9   15.46    7.61
  -8   5  -8   39.96    6.61
  -8   5  -8   43.45    9.53
  -8   5  -7   46.32    6.94
  -8   5  -6   62.67    7.51
  -8   5  -5   26.88    6.52
  -8   5  -4   87.97    7.96
  -8   5  -3   75.58    7.43
  -8   5  -2  135.51    9.02
  -8   5  -1   52.20    5.90
  -8   5   0   22.80    4.81
  -8   5  12    7.76    3.74
  -8   5  13   35.88    4.13
  -8   6 -12   -0.84    2.78
  -8   6 -11    9.23    4.19
  -8   6 -10   25.80    5.31
  -8   6 -10   48.07    7.65
  -8   6  -9   12.77    5.52
  -8   6  -9   25.57    8.27
  -8   6  -8   -1.56    5.78
  -8   6  -8    1.73    8.51
  -8   6  -7   76.42    7.83
  -8   6  -6   15.93    6.32
  -8   6  -5   45.14    8.56
  -8   6  -5   44.97    7.00
  -8   6  -4    5.12    6.03
  -8   6  -3   77.15    7.47
  -8   6  -2  130.84    8.88
  -8   6  -1   37.82    5.72
  -8   6   0   36.01    5.47
  -8   6   1   91.31    6.74
  -8   6  11   59.61    5.43
  -8   6  13   18.81    3.65
  -8   6  14   27.75    3.38
  -8   7 -12    7.34    2.87
  -8   7 -11   -1.49    3.70
  -8   7 -10   14.62    4.96
  -8   7 -10   17.40    6.91
  -8   7  -9   24.53    5.67
  -8   7  -9   41.73    8.53
  -8   7  -8    0.43    8.47
  -8   7  -7    8.30    5.94
  -8   7  -7   11.48    7.01
  -8   7  -6    5.68    6.08
  -8   7  -6    3.09    7.50
  -8   7  -5  108.57    9.08
  -8   7  -5  144.55   12.27
  -8   7  -4   55.80    7.12
  -8   7  -3   33.68    6.34
  -8   7  -2  112.92    8.57
  -8   7  -1   -0.14    5.21
  -8   7   0  155.04    9.59
  -8   7   1   -0.39    4.64
  -8   7   2  169.35    9.73
  -8   7  12   57.43    4.80
  -8   7  12   44.25    4.61
  -8   7  13    2.40    3.25
  -8   7  14   23.18    3.03
  -8   8 -12    6.90    2.58
  -8   8 -11    3.47    3.74
  -8   8 -10   10.56    4.58
  -8   8 -10   19.61    6.63
  -8   8  -9   23.11    5.37
  -8   8  -9   26.75    7.96
  -8   8  -8   -2.20    6.50
  -8   8  -8   -1.23    8.08
  -8   8  -7   22.72    6.25
  -8   8  -7   35.32    7.90
  -8   8  -6    4.60    5.74
  -8   8  -6   -3.25    7.48
  -8   8  -5  103.12    8.73
  -8   8  -5  110.17   11.95
  -8   8  -4   37.39    6.59
  -8   8  -3   -4.54    5.93
  -8   8  -2  150.44    9.94
  -8   8  -1   -0.15    5.39
  -8   8   0  105.74    7.89
  -8   8   1   13.60    5.14
  -8   8   2  106.53    7.65
  -8   8   3  139.92    8.80
  -8   8   4   15.21    4.51
  -8   8  11   27.49    4.35
  -8   8  11   19.06    4.30
  -8   8  12   75.56    5.27
  -8   8  12   68.34    5.01
  -8   8  13   27.20    3.43
  -8   8  14   14.04    2.35
  -8   9 -12    0.39    1.79
  -8   9 -11   12.61    3.44
  -8   9 -10    1.24    4.10
  -8   9 -10    8.10    5.53
  -8   9  -9   14.81    4.90
  -8   9  -9   19.65    5.53
  -8   9  -9   21.98    7.17
  -8   9  -8   -1.90    5.11
  -8   9  -8    7.31    6.30
  -8   9  -8    3.00    7.47
  -8   9  -7   13.71    7.65
  -8   9  -7    4.52    8.35
  -8   9  -6    3.64    5.69
  -8   9  -6    9.01    7.99
  -8   9  -5    5.87    5.72
  -8   9  -5    3.49    8.58
  -8   9  -4   86.64    7.99
  -8   9  -4  103.12   12.11
  -8   9  -3   14.38    5.85
  -8   9  -2   11.91    5.79
  -8   9  -1   63.15    6.87
  -8   9   0    0.15    5.14
  -8   9   1   52.00    6.23
  -8   9   2    1.59    4.84
  -8   9   3   79.89    6.75
  -8   9   4    7.85    4.61
  -8   9   5   51.20    5.61
  -8   9  10   71.08    5.38
  -8   9  10   45.43    5.28
  -8   9  11    3.04    3.62
  -8   9  11    4.90    3.51
  -8   9  12   26.57    3.54
  -8   9  12   27.10    3.15
  -8   9  13   25.63    2.76
  -8  10 -11    9.91    2.79
  -8  10 -10    6.97    3.62
  -8  10  -9    2.68    4.35
  -8  10  -9    1.39    5.78
  -8  10  -8   11.91    4.91
  -8  10  -8   10.63    6.38
  -8  10  -8    1.30    6.66
  -8  10  -7   -3.69    5.04
  -8  10  -7   -3.55    6.95
  -8  10  -7    6.48    6.97
  -8  10  -6   50.60    9.35
  -8  10  -5    9.59    5.44
  -8  10  -5   25.45    9.01
  -8  10  -4   44.66    6.44
  -8  10  -4   51.90   10.40
  -8  10  -3   86.40    7.69
  -8  10  -2   -0.80    5.69
  -8  10  -1   44.35    6.41
  -8  10   0    6.97    5.30
  -8  10   1   63.96    6.63
  -8  10   2    8.68    5.06
  -8  10   3   40.09    5.48
  -8  10   4    9.80    4.69
  -8  10   5    5.66    4.24
  -8  10   9   21.44    4.56
  -8  10   9   28.07    4.28
  -8  10  10   43.82    4.48
  -8  10  10   48.52    4.47
  -8  10  11   46.32    3.83
  -8  10  11   46.58    4.03
  -8  10  12   -3.98    2.36
  -8  11 -11    1.20    1.68
  -8  11 -11    1.34    1.79
  -8  11 -10   20.12    3.23
  -8  11  -9    8.47    3.73
  -8  11  -8   38.47    5.14
  -8  11  -8   35.38    6.64
  -8  11  -8   39.43    6.53
  -8  11  -7    1.31    4.66
  -8  11  -7   12.89    6.80
  -8  11  -7    7.79    6.21
  -8  11  -6   57.96    6.10
  -8  11  -6   51.41    8.90
  -8  11  -6   42.38    7.57
  -8  11  -5   12.95    8.11
  -8  11  -5    3.30    6.88
  -8  11  -4    4.13    8.60
  -8  11  -3   87.94    7.48
  -8  11  -3   87.02   11.39
  -8  11  -2   14.69    5.43
  -8  11  -1   53.91    6.40
  -8  11   0    4.32    5.18
  -8  11   1   74.06    6.86
  -8  11   2   48.19    5.79
  -8  11   3    6.08    4.60
  -8  11   7   51.96    5.38
  -8  11   8   45.44    4.90
  -8  11   8   44.92    4.58
  -8  11   9   33.65    4.16
  -8  11   9   36.54    3.86
  -8  11  10   17.65    3.04
  -8  11  10   11.51    2.89
  -8  11  11   18.32    2.32
  -8  12 -10    4.98    1.90
  -8  12 -10    4.03    2.00
  -8  12  -9    4.13    2.98
  -8  12  -8    7.47    3.58
  -8  12  -7    4.89    5.71
  -8  12  -7    7.26    4.03
  -8  12  -6    7.13    6.35
  -8  12  -6   10.63    4.52
  -8  12  -5    6.11    7.19
  -8  12  -5   17.14    4.73
  -8  12  -4   -2.52    7.22
  -8  12  -4   -1.27    4.64
  -8  12  -3   36.23    8.66
  -8  12  -3   41.67    5.57
  -8  12  -2   37.60    8.71
  -8  12  -1   55.70    9.41
  -8  12   2   86.41    6.76
  -8  12   3   25.57    4.80
  -8  12   4   20.60    4.47
  -8  12   5   41.92    4.61
  -8  12   5   46.18    5.04
  -8  12   6   27.83    4.45
  -8  12   7   35.33    4.47
  -8  12   7   37.57    3.91
  -8  12   8    0.49    3.30
  -8  12   8    7.11    2.94
  -8  12   9   27.20    3.01
  -8  12   9   24.79    2.72
  -8  13  -9   10.15    1.83
  -8  13  -8    3.18    1.82
  -8  13  -8    5.76    2.70
  -8  13  -7    7.56    2.36
  -8  13  -7    4.13    3.15
  -8  13  -6   -3.27    3.53
  -8  13  -5    7.03    3.42
  -8  13  -5   14.21    4.20
  -8  13  -4   21.36    4.20
  -8  13  -4   24.40    6.59
  -8  13  -4   29.17    4.60
  -8  13  -3   14.31    6.31
  -8  13  -3    8.65    4.26
  -8  13  -2   42.21    7.59
  -8  13  -2   45.31    5.29
  -8  13  -1    3.53    4.17
  -8  13  -1   -8.62    6.67
  -8  13   0   35.33    4.96
  -8  13   0   29.96    6.90
  -8  13   1    9.78    3.38
  -8  13   1    8.51    4.20
  -8  13   2   15.27    4.16
  -8  13   2   18.26    3.70
  -8  13   3   60.19    5.20
  -8  13   3   58.83    4.91
  -8  13   4   -0.73    3.40
  -8  13   4    5.20    3.46
  -8  13   5   27.32    3.18
  -8  13   5   41.46    3.97
  -8  13   6    5.65    2.48
  -8  13   6   -1.33    3.10
  -8  13   7   15.41    2.32
  -8  13   7   15.62    2.81
  -8  13   8   -0.85    1.70
  -8  14  -7    9.75    2.09
  -8  14  -6    4.46    2.59
  -8  14  -5   -0.90    2.82
  -8  14  -4   47.71    4.19
  -8  14  -4   55.82    4.51
  -8  14  -3   -0.26    3.28
  -8  14  -3    6.94    3.34
  -8  14  -2   34.95    4.30
  -8  14  -2   40.23    4.27
  -8  14  -1    3.53    3.45
  -8  14  -1    1.45    3.72
  -8  14   0   19.11    3.64
  -8  14   0   22.49    4.15
  -8  14   1   20.58    3.77
  -8  14   2    1.66    3.07
  -8  14   3   34.84    3.11
  -8  14   3   29.73    3.21
  -8  14   4    3.70    2.32
  -8  14   5   23.93    2.41
  -8  15  -4   12.64    2.00
  -8  15  -3    2.81    2.08
  -8  15  -3    2.84    2.01
  -8  15  -2    7.96    2.42
  -8  15  -1    6.14    2.37
  -8  15   0    1.98    2.10
  -8  15   1   20.13    2.23
  -7  -8   1    7.87    7.16
  -7  -7  -2    3.87    7.21
  -7  -7  -1    9.80    7.70
  -7  -7   0   68.67   10.17
  -7  -7   1   -7.02    8.24
  -7  -7   2   79.84   10.21
  -7  -6  -3    2.73    7.97
  -7  -6  -2   43.30    9.82
  -7  -6  -1   21.41    8.99
  -7  -6   0   91.78   11.15
  -7  -6   1    6.26    8.32
  -7  -6   2  136.03   12.57
  -7  -6   3   54.98    9.23
  -7  -5  -7   15.27    3.05
  -7  -5  -6   14.61    3.83
  -7  -5  -5   19.79    7.86
  -7  -5  -4   72.41   10.45
  -7  -5  -3   20.18    9.38
  -7  -5  -2   46.57   10.51
  -7  -5  -1    5.81    9.13
  -7  -4  -8   -0.78    3.33
  -7  -4  -7   20.99    4.31
  -7  -4  -6   25.57    8.28
  -7  -4  -6   19.13    4.82
  -7  -4  -5    4.60    8.45
  -7  -4  -5    3.08    4.90
  -7  -4  -4   46.12   10.69
  -7  -4   6   98.98    9.92
  -7  -4   7   65.96    8.21
  -7  -4   8   13.08    8.65
  -7  -4   9    0.85    8.54
  -7  -3  -9    8.97    3.58
  -7  -3  -8   23.07    4.82
  -7  -3  -7   -0.72    7.45
  -7  -3  -7    3.08    5.07
  -7  -3  -6   28.96    9.04
  -7  -3  -5  135.94    9.17
  -7  -3  -4   -0.42    5.23
  -7  -3   1  173.46   13.94
  -7  -3   2   29.83    8.39
  -7  -3   3   19.18    7.51
  -7  -3   4  211.86   14.96
  -7  -3   5   45.68    8.13
  -7  -3   6  180.37   13.04
  -7  -3   6  202.12   14.03
  -7  -3   7    8.27    7.66
  -7  -3   7   12.38    5.56
  -7  -3   8    3.58    7.42
  -7  -3   8   12.82    5.61
  -7  -3   8   13.41    7.52
  -7  -3   9  180.30   12.50
  -7  -3   9  156.51   13.58
  -7  -3  10   20.44    7.79
  -7  -3  11  598.77   31.35
  -7  -2 -10   62.47    4.87
  -7  -2  -9    4.19    4.51
  -7  -2  -8   30.28    5.48
  -7  -2  -7   12.73    8.28
  -7  -2  -6   26.71    6.10
  -7  -2  -5  241.67   13.39
  -7  -2  -4   11.00    5.53
  -7  -2  -3  192.87   11.15
  -7  -2   0  122.14   11.48
  -7  -2   1    1.57    7.38
  -7  -2   2  413.91   22.63
  -7  -2   2  421.27   23.14
  -7  -2   3   -1.09    4.85
  -7  -2   3    3.32    6.78
  -7  -2   3    3.54    6.68
  -7  -2   4  216.72   14.64
  -7  -2   4  224.98   14.59
  -7  -2   4  202.03   13.21
  -7  -2   5    2.16    5.99
  -7  -2   5   -5.66    5.55
  -7  -2   5    7.00    6.35
  -7  -2   5   13.56    7.52
  -7  -2   6  135.43   10.32
  -7  -2   6  149.08   11.45
  -7  -2   6  129.45   10.53
  -7  -2   7  195.88   12.31
  -7  -2   7  197.42   11.93
  -7  -2   7  223.83   13.79
  -7  -2   8   42.10    7.78
  -7  -2   8   50.22    8.69
  -7  -2   8   54.60    7.32
  -7  -2   9  606.93   32.03
  -7  -2   9  624.47   31.21
  -7  -2   9  642.26   31.48
  -7  -2  10    4.75    7.15
  -7  -2  10   20.34    8.31
  -7  -2  11  310.01   19.68
  -7  -1 -11    3.90    3.05
  -7  -1 -10   23.82    4.69
  -7  -1  -9    9.92    5.02
  -7  -1  -8   10.27    7.74
  -7  -1  -7   53.13    6.93
  -7  -1  -6    5.17    5.97
  -7  -1  -5  158.01   10.26
  -7  -1  -4  106.77    8.20
  -7  -1  -3   70.48    6.83
  -7  -1  -2   62.84    8.92
  -7  -1  -1   92.65    8.66
  -7  -1  -1  102.83   10.35
  -7  -1   0  142.66   11.12
  -7  -1   0  171.51   12.51
  -7  -1   1    8.55    7.28
  -7  -1   1   -1.25    5.98
  -7  -1   2   35.69    7.38
  -7  -1   2   47.25    8.21
  -7  -1   2   39.15    5.86
  -7  -1   3   35.04    7.40
  -7  -1   3   43.13    6.36
  -7  -1   3   28.18    7.72
  -7  -1   4  108.76    9.38
  -7  -1   4   92.73    8.71
  -7  -1   4   93.51    9.84
  -7  -1   4  106.52    9.98
  -7  -1   5  203.98   12.17
  -7  -1   5  213.83   12.95
  -7  -1   5  191.39   13.15
  -7  -1   5  205.73   13.52
  -7  -1   5  211.66   13.51
  -7  -1   6  125.70    9.99
  -7  -1   6  130.17    9.98
  -7  -1   6  154.70   11.19
  -7  -1   6  131.90   10.10
  -7  -1   7  190.66   13.21
  -7  -1   7  199.75   12.74
  -7  -1   7  199.63   13.18
  -7  -1   7  207.50   13.27
  -7  -1   8   41.11    7.90
  -7  -1   8   43.33    7.28
  -7  -1   9  194.01   13.72
  -7  -1   9  172.25   13.14
  -7  -1  10  137.32   12.42
  -7  -1  10  123.38   11.47
  -7  -1  11   83.40   11.18
  -7  -1  11   87.23   10.32
  -7   0 -12    7.63    2.39
  -7   0 -11   26.70    4.32
  -7   0 -10    8.08    4.91
  -7   0  -9   18.14    5.87
  -7   0  -8    0.31    5.90
  -7   0  -7   60.78    7.33
  -7   0  -6   76.10    7.71
  -7   0  -5  348.89   17.71
  -7   0  -4  169.61   10.49
  -7   0  -3   -1.10    6.63
  -7   0  -3   10.52    5.31
  -7   0  -2  103.00    9.71
  -7   0  -2   82.60    6.75
  -7   0  -1   19.85    7.18
  -7   0   0  131.36   10.97
  -7   0   1  287.28   16.75
  -7   0   1  266.29   14.80
  -7   0   2    1.72    4.91
  -7   0   2    2.85    7.00
  -7   0   3  319.66   17.53
  -7   0   3  328.36   18.44
  -7   0   4   21.79    6.28
  -7   0   4   19.24    7.05
  -7   0   4   20.61    6.27
  -7   0   5  607.67   30.07
  -7   0   5  609.94   29.61
  -7   0   5  634.95   29.82
  -7   0   6   59.30    8.26
  -7   0   6   63.85    7.41
  -7   0   7  422.00   22.30
  -7   0   7  397.98   21.76
  -7   0   8  274.02   16.47
  -7   0   8  277.36   17.03
  -7   0   9   43.54    8.20
  -7   0   9   30.95    9.00
  -7   0  10  130.37   12.78
  -7   0  10  150.85   12.55
  -7   0  11    4.77    8.09
  -7   0  11    6.77    8.97
  -7   0  12   28.27    9.10
  -7   1 -12   10.95    3.36
  -7   1 -11   27.15    4.95
  -7   1 -10    3.18    5.28
  -7   1  -8   70.71    7.72
  -7   1  -7  105.22    8.79
  -7   1  -6  141.22   10.02
  -7   1  -5   65.60    7.34
  -7   1  -4  130.55    9.10
  -7   1  -3   12.67    5.26
  -7   1  -2   98.14    7.10
  -7   1   4  227.05   12.93
  -7   1   5  107.44    9.92
  -7   1   6  284.70   16.85
  -7   1   7   27.91    8.09
  -7   1   8  173.34   13.36
  -7   1   9   10.49    8.46
  -7   1   9    3.41    7.30
  -7   1  10   63.94   10.71
  -7   1  10   59.16    9.61
  -7   1  11   76.26   11.39
  -7   1  11   67.72   10.59
  -7   1  12   35.67    9.20
  -7   2 -13    8.77    2.20
  -7   2 -12   -1.76    3.82
  -7   2 -11   27.71    5.42
  -7   2 -10   24.58    5.90
  -7   2  -9    3.30    6.16
  -7   2  -8  147.17   10.32
  -7   2  -8  152.33   12.69
  -7   2  -7   54.07    9.48
  -7   2  -7   74.66    8.02
  -7   2  -6  326.08   17.00
  -7   2  -5   28.81    6.42
  -7   2  -4  165.23   10.29
  -7   2  -3  171.75   10.15
  -7   2  -2   17.12    4.84
  -7   2   6  545.84   27.66
  -7   2   7    4.72    8.26
  -7   2   8  172.59   13.89
  -7   2   9   18.84    9.49
  -7   2   9   23.30    8.00
  -7   2  10   14.37    9.90
  -7   2  10   15.01    8.15
  -7   2  11   77.46   10.62
  -7   2  11   74.18   11.85
  -7   3 -13   14.93    3.01
  -7   3 -12    4.32    4.11
  -7   3 -11   33.74    5.67
  -7   3 -10   57.70    7.02
  -7   3 -10   54.25    8.33
  -7   3  -9    6.16    6.11
  -7   3  -9    5.36    7.52
  -7   3  -8  114.07    9.54
  -7   3  -8  132.00   12.28
  -7   3  -7    7.43    6.57
  -7   3  -6  205.46   12.35
  -7   3  -5   57.84    7.14
  -7   3  -4   12.75    5.77
  -7   3  -3  245.08   12.96
  -7   3  -2    8.62    4.76
  -7   3   7   66.01   11.07
  -7   3   8   -0.73    9.46
  -7   3   9   69.20   10.23
  -7   3   9   92.08   12.22
  -7   3  10    7.97    7.91
  -7   3  10   10.69   10.21
  -7   3  11   76.70   10.93
  -7   3  11  100.78   12.86
  -7   4 -13    9.72    3.02
  -7   4 -12   21.85    4.69
  -7   4 -11   11.19    5.33
  -7   4 -11   15.46    6.59
  -7   4 -10   78.96    9.90
  -7   4  -9   10.70    6.29
  -7   4  -9    3.77    8.22
  -7   4  -8   29.10    7.17
  -7   4  -8   51.74    9.61
  -7   4  -7  111.15    9.15
  -7   4  -6   57.41    7.60
  -7   4  -5  186.16   11.49
  -7   4  -4    6.21    5.55
  -7   4  -3  116.43    8.19
  -7   4  -2   88.48    7.03
  -7   4   9  114.19   11.46
  -7   4  10   14.52    8.21
  -7   4  11  146.48    8.40
  -7   4  12   12.07    4.06
  -7   4  13    4.73    3.69
  -7   5 -13    0.39    3.13
  -7   5 -12   28.06    4.88
  -7   5 -11   -3.56    6.78
  -7   5 -11    4.33    5.15
  -7   5 -10    1.57    8.10
  -7   5  -9   80.24   10.85
  -7   5  -9   57.93    7.62
  -7   5  -8   11.70    9.16
  -7   5  -8    4.98    6.53
  -7   5  -7   98.52    8.92
  -7   5  -6   15.19    6.62
  -7   5  -5  162.83   10.72
  -7   5  -5  161.85   12.68
  -7   5  -4   42.89    6.49
  -7   5  -3   75.01    7.12
  -7   5  -2  162.68    9.72
  -7   5  -1   -2.08    4.73
  -7   5   9  122.08   12.02
  -7   5  10  -15.08    8.30
  -7   5  11   64.89    5.61
  -7   5  12   34.48    4.66
  -7   5  14    7.15    3.40
  -7   5  15    2.50    2.76
  -7   6 -13    6.73    3.24
  -7   6 -12    4.68    4.29
  -7   6 -11   18.26    7.36
  -7   6 -11   22.52    5.55
  -7   6 -10    6.44    7.91
  -7   6  -9   89.40   11.45
  -7   6  -9   51.04    7.37
  -7   6  -8   61.80   10.94
  -7   6  -8   57.55    7.62
  -7   6  -7  102.19   10.90
  -7   6  -7  118.34    9.40
  -7   6  -6  139.37   10.15
  -7   6  -5   62.45    9.87
  -7   6  -5   71.09    7.71
  -7   6  -4   80.96    7.70
  -7   6  -3    5.68    5.48
  -7   6  -2   87.04    7.32
  -7   6  -1    5.12    4.86
  -7   6   0  211.93   11.63
  -7   6   1  202.48   10.87
  -7   6   2   12.15    4.20
  -7   6   3  184.88    9.88
  -7   6   9    2.20    7.39
  -7   6  11    9.64    4.36
  -7   6  12    5.95    4.09
  -7   6  13   42.15    4.54
  -7   6  14    1.23    3.24
  -7   6  15   21.85    2.88
  -7   7 -13   13.02    2.91
  -7   7 -12    3.15    4.02
  -7   7 -11   34.26    7.95
  -7   7 -11   29.81    5.53
  -7   7 -10   -0.40    7.86
  -7   7 -10    3.30    5.46
  -7   7  -9   28.87    9.42
  -7   7  -9   30.86    6.33
  -7   7  -8   78.28   11.76
  -7   7  -8   59.31    9.32
  -7   7  -8   62.89    7.60
  -7   7  -7   16.90    7.97
  -7   7  -7   13.61    6.40
  -7   7  -6  109.26   11.14
  -7   7  -6   87.74    8.52
  -7   7  -5    1.98    6.17
  -7   7  -4  268.07   14.67
  -7   7  -3    5.85    5.62
  -7   7  -2   27.35    5.86
  -7   7  -1   31.58    5.54
  -7   7   0   53.72    6.02
  -7   7   1  328.20   16.13
  -7   7   2    1.46    4.41
  -7   7   3  110.60    7.42
  -7   7   4  102.11    6.93
  -7   7   5   78.31    6.04
  -7   7  11    2.09    4.41
  -7   7  11    2.70    4.18
  -7   7  12   -4.71    4.09
  -7   7  13   62.69    5.08
  -7   7  14   -2.56    2.94
  -7   7  15   14.69    2.30
  -7   8 -13    7.57    2.61
  -7   8 -12    0.93    3.65
  -7   8 -11   14.61    6.84
  -7   8 -11   16.86    4.91
  -7   8 -10   23.06    7.89
  -7   8 -10    9.85    5.39
  -7   8  -9   35.24    9.29
  -7   8  -9   18.85    7.29
  -7   8  -8   57.75   10.57
  -7   8  -8   52.08    9.15
  -7   8  -8   41.76    6.88
  -7   8  -7    4.23    7.89
  -7   8  -7    3.74    6.17
  -7   8  -6   17.57    9.02
  -7   8  -6   24.80    6.56
  -7   8  -5   -2.67    8.69
  -7   8  -5    7.73    6.15
  -7   8  -4    7.03    6.14
  -7   8  -3  134.34    9.47
  -7   8  -2   11.59    5.60
  -7   8  -1  109.73    8.23
  -7   8   0   11.10    5.45
  -7   8   1   81.25    6.96
  -7   8   2  177.19   10.23
  -7   8   3   45.04    5.70
  -7   8   4   43.91    5.45
  -7   8   5   28.22    4.90
  -7   8   6  112.40    7.58
  -7   8  10    6.95    4.43
  -7   8  10   -1.23    4.44
  -7   8  11   24.71    4.35
  -7   8  12   11.06    3.89
  -7   8  12   10.14    3.46
  -7   8  13   39.86    3.99
  -7   8  14    5.20    2.50
  -7   9 -13    5.11    1.92
  -7   9 -12    8.08    3.43
  -7   9 -11   15.86    6.11
  -7   9 -11    6.58    4.27
  -7   9 -10   15.76    7.26
  -7   9 -10    7.53    6.02
  -7   9 -10    4.44    4.94
  -7   9  -9    2.72    7.59
  -7   9  -9   -0.69    6.91
  -7   9  -8   16.04    8.74
  -7   9  -8   25.23    8.28
  -7   9  -8   26.91    6.02
  -7   9  -7    6.42    8.00
  -7   9  -7    0.16    5.87
  -7   9  -6    7.18    8.54
  -7   9  -6   10.30    6.15
  -7   9  -5  128.09   13.12
  -7   9  -5  115.37    9.15
  -7   9  -4    4.70    6.05
  -7   9  -3  270.39   14.74
  -7   9  -2   45.09    6.59
  -7   9  -1  137.47    9.38
  -7   9   0  109.02    8.25
  -7   9   1   15.87    5.55
  -7   9   2  124.17    8.62
  -7   9   3    0.43    5.02
  -7   9   4   28.61    5.36
  -7   9   5   13.96    4.87
  -7   9   6   28.64    5.01
  -7   9  10   11.10    4.26
  -7   9  10    9.32    4.31
  -7   9  11   57.80    4.87
  -7   9  11   44.00    4.66
  -7   9  12   23.39    3.64
  -7   9  12   16.77    2.97
  -7   9  13    4.92    2.59
  -7  10 -12    9.01    2.82
  -7  10 -11    3.69    3.55
  -7  10 -10   46.75    7.78
  -7  10 -10   53.54    5.51
  -7  10 -10   44.98    7.12
  -7  10  -9   20.51    7.27
  -7  10  -9   17.73    7.13
  -7  10  -9    4.09    4.91
  -7  10  -8   31.52    8.39
  -7  10  -8   34.47    8.44
  -7  10  -7   61.78    9.53
  -7  10  -7   41.20    9.25
  -7  10  -7   42.94    6.43
  -7  10  -6    1.32    8.70
  -7  10  -6    9.22    5.80
  -7  10  -5  229.80   16.71
  -7  10  -5  207.17   12.55
  -7  10  -4   26.84    9.98
  -7  10  -4   23.03    6.33
  -7  10  -3  140.11    9.76
  -7  10  -2  112.58    8.65
  -7  10  -1   44.58    6.69
  -7  10   0   72.83    7.28
  -7  10   1    3.13    5.44
  -7  10   2  105.47    8.01
  -7  10   3    4.82    5.04
  -7  10   4   88.08    7.30
  -7  10   5   58.68    6.20
  -7  10   9   60.24    5.58
  -7  10   9   61.48    5.29
  -7  10  10   18.25    4.02
  -7  10  10   12.74    3.79
  -7  10  11   51.44    4.15
  -7  10  11   56.34    4.38
  -7  10  12   43.54    3.49
  -7  11 -12    7.25    2.09
  -7  11 -11    3.22    2.93
  -7  11 -10   20.16    4.08
  -7  11  -9   30.90    6.49
  -7  11  -9   26.24    6.65
  -7  11  -9   18.55    4.74
  -7  11  -8    9.26    6.31
  -7  11  -8   14.48    7.19
  -7  11  -8    3.01    4.84
  -7  11  -7   16.47    7.10
  -7  11  -7   26.12    8.50
  -7  11  -6  -10.12    7.26
  -7  11  -6    8.25    8.47
  -7  11  -5   38.28    7.92
  -7  11  -5   48.29   10.07
  -7  11  -5   56.85    6.63
  -7  11  -4  110.94   12.02
  -7  11  -4   78.27    7.75
  -7  11  -3  131.92   13.34
  -7  11  -3  140.09    9.62
  -7  11  -2   67.66    7.08
  -7  11  -1    6.87    5.40
  -7  11   0   49.49    6.39
  -7  11   1   15.99    5.62
  -7  11   2   21.52    5.52
  -7  11   3    5.43    4.99
  -7  11   4   88.83    7.13
  -7  11   7   70.39    6.03
  -7  11   8    4.39    4.16
  -7  11   8    4.93    3.75
  -7  11   9   41.72    4.48
  -7  11   9   40.08    4.25
  -7  11  10   27.19    3.40
  -7  11  10   22.32    3.33
  -7  11  11    2.01    1.79
  -7  11  11    1.28    2.15
  -7  12 -11   -1.39    2.23
  -7  12 -11    3.80    1.87
  -7  12 -10   -3.96    2.90
  -7  12  -9   12.06    3.90
  -7  12  -8   15.55    6.09
  -7  12  -8    5.65    4.17
  -7  12  -7   31.52    7.59
  -7  12  -7   35.14    5.25
  -7  12  -6    3.14    3.87
  -7  12  -6    9.04    7.34
  -7  12  -6   10.30    4.93
  -7  12  -5   14.90    8.08
  -7  12  -4   32.71    8.86
  -7  12  -3   20.76    8.54
  -7  12  -2   48.97    9.30
  -7  12  -2   41.72    6.03
  -7  12  -1    5.08    7.90
  -7  12  -1    4.13    5.17
  -7  12   0   27.56    8.29
  -7  12   0   32.12    5.58
  -7  12   1   45.10    5.93
  -7  12   4   -1.49    4.35
  -7  12   4   10.76    4.45
  -7  12   5   62.93    5.33
  -7  12   5   78.99    5.96
  -7  12   6   22.37    4.45
  -7  12   7   28.14    4.29
  -7  12   7   22.94    3.58
  -7  12   8   19.62    3.69
  -7  12   8   24.23    3.34
  -7  12   9   11.80    2.74
  -7  12   9    6.14    2.49
  -7  12  10    6.38    1.65
  -7  13 -10    1.31    1.71
  -7  13  -9    5.03    2.40
  -7  13  -9   -1.11    2.81
  -7  13  -8    7.08    2.78
  -7  13  -8    7.21    3.44
  -7  13  -7   -2.85    2.95
  -7  13  -7    2.99    3.78
  -7  13  -7    3.14    5.31
  -7  13  -6   13.81    3.75
  -7  13  -6   27.99    4.59
  -7  13  -6   27.24    6.62
  -7  13  -5    9.63    4.13
  -7  13  -5    8.70    4.54
  -7  13  -5    9.58    6.40
  -7  13  -4   34.76    5.14
  -7  13  -4   42.20    5.33
  -7  13  -4   49.72    7.79
  -7  13  -3    8.54    4.73
  -7  13  -3    9.69    4.74
  -7  13  -3   13.31    6.77
  -7  13  -2   25.10    5.12
  -7  13  -2   39.16    7.54
  -7  13  -1   49.65    5.84
  -7  13  -1   71.81    8.40
  -7  13   0   10.17    6.19
  -7  13   0    6.65    4.69
  -7  13   1   62.95    5.83
  -7  13   1   53.45    4.85
  -7  13   1   51.70    5.77
  -7  13   2    7.34    3.69
  -7  13   2   -0.19    4.47
  -7  13   2    0.91    4.20
  -7  13   3   77.23    5.55
  -7  13   3   67.21    5.73
  -7  13   4   67.02    5.19
  -7  13   4   63.30    4.97
  -7  13   5    0.07    3.51
  -7  13   5    0.84    2.84
  -7  13   6   46.90    4.17
  -7  13   6   39.71    3.51
  -7  13   7   -0.97    2.82
  -7  13   7    0.69    2.14
  -7  13   8    1.31    2.07
  -7  13   8    4.01    1.53
  -7  14  -8   10.34    2.27
  -7  14  -7    0.42    2.71
  -7  14  -6   11.00    3.25
  -7  14  -5   -1.86    3.50
  -7  14  -5    0.99    3.09
  -7  14  -4   39.23    4.42
  -7  14  -4   38.50    4.53
  -7  14  -3   21.97    4.24
  -7  14  -3   17.96    4.22
  -7  14  -2   10.30    4.01
  -7  14  -2   12.13    4.27
  -7  14  -1   76.37    6.00
  -7  14  -1   85.67    6.10
  -7  14   0   24.08    4.44
  -7  14   0   22.14    4.10
  -7  14   1   11.38    3.73
  -7  14   2   14.59    3.61
  -7  14   3    4.92    2.74
  -7  14   3   10.44    2.81
  -7  14   4   35.91    3.31
  -7  14   5    0.24    2.24
  -7  14   6   10.56    1.81
  -7  15  -6    2.82    1.71
  -7  15  -5    9.43    2.30
  -7  15  -5    6.16    1.98
  -7  15  -4    0.59    2.35
  -7  15  -4    1.17    2.32
  -7  15  -3   11.82    2.90
  -7  15  -3   13.37    2.97
  -7  15  -2    4.47    2.75
  -7  15  -2    2.35    2.78
  -7  15  -1   11.72    3.02
  -7  15   0   11.86    2.82
  -7  15   1   -4.10    2.28
  -6  -9   1    0.98    7.03
  -6  -8  -2   37.05    8.28
  -6  -8  -1   17.22    8.39
  -6  -8   0   35.89    9.28
  -6  -8   1   73.68   10.12
  -6  -8   2   26.42    8.21
  -6  -7  -6   27.93    3.23
  -6  -7  -5   -1.96    3.50
  -6  -7  -4  106.37   11.06
  -6  -7  -3   -3.22    8.29
  -6  -7  -2   67.35   10.89
  -6  -7  -1   32.18    9.57
  -6  -7   0   11.69    8.54
  -6  -7   1   96.78   11.42
  -6  -7   2   22.04    8.84
  -6  -7   3  121.24   11.82
  -6  -6  -8    7.97    2.43
  -6  -6  -7    0.57    3.40
  -6  -6  -6   52.29    5.27
  -6  -6  -5    9.31    7.96
  -6  -6  -5    2.31    4.50
  -6  -6  -4   56.10   10.20
  -6  -6  -3    0.90    8.96
  -6  -6  -2   87.78   12.03
  -6  -6  -1  136.17   13.62
  -6  -6   0   31.11    9.71
  -6  -6   1  117.36   11.97
  -6  -6   2    9.22    8.00
  -6  -6   3   33.18    8.45
  -6  -6   8  -13.04   10.69
  -6  -5  -9    4.60    2.86
  -6  -5  -8    1.49    3.94
  -6  -5  -7    4.15    4.68
  -6  -5  -6   24.23    8.37
  -6  -5  -6   21.88    5.48
  -6  -5  -5   50.43   10.54
  -6  -5  -4   91.69   12.13
  -6  -5  -4   72.93    7.13
  -6  -5  -3   -2.31    9.50
  -6  -5   6  -11.28   10.31
  -6  -5   6   -3.58    5.94
  -6  -5   7  322.15   18.69
  -6  -5   7  313.26   20.46
  -6  -5   8   28.18   10.32
  -6  -5   9   56.63   11.25
  -6  -5  10   44.48   11.08
  -6  -4 -10   41.77    3.88
  -6  -4  -9    5.21    4.27
  -6  -4  -8   18.32    5.18
  -6  -4  -7    5.88    7.86
  -6  -4  -7    2.27    5.35
  -6  -4  -6   10.94    9.14
  -6  -4  -6   14.68    5.81
  -6  -4  -5   49.68   10.52
  -6  -4  -5   40.03    6.48
  -6  -4   5  293.39   17.94
  -6  -4   6    7.18    8.06
  -6  -4   6    1.35    8.46
  -6  -4   6   -0.35    5.42
  -6  -4   7   -4.04    5.56
  -6  -4   7    2.63    8.99
  -6  -4   7   18.08    8.94
  -6  -4   8  199.50   15.19
  -6  -4   8  197.73   15.32
  -6  -4   9   43.24   10.05
  -6  -3 -11   -1.04    2.88
  -6  -3 -10   82.12    6.27
  -6  -3  -9    3.13    4.96
  -6  -3  -8    4.45    7.67
  -6  -3  -8    1.51    5.60
  -6  -3  -7  101.11   11.95
  -6  -3  -7  105.40    8.53
  -6  -3  -6   55.58    7.15
  -6  -3  -5  393.73   19.53
  -6  -3  -4   50.63    6.65
  -6  -3  -2   55.60    8.81
  -6  -3  -1   46.35    8.47
  -6  -3   0  221.18   14.44
  -6  -3   1  116.51   10.38
  -6  -3   2  268.07   16.30
  -6  -3   3   56.81    8.28
  -6  -3   4  374.43   19.92
  -6  -3   4  347.80   18.79
  -6  -3   4  335.53   19.57
  -6  -3   5  520.25   25.65
  -6  -3   5  495.53   25.72
  -6  -3   5  520.78   25.33
  -6  -3   5  499.36   25.46
  -6  -3   5  478.04   25.67
  -6  -3   6   62.34    6.42
  -6  -3   6   64.56    7.47
  -6  -3   6   69.39    8.78
  -6  -3   6   73.34    9.07
  -6  -3   6   79.34    7.76
  -6  -3   6   63.70    7.93
  -6  -3   7  172.92   12.17
  -6  -3   7  132.91   10.48
  -6  -3   7  153.57   11.93
  -6  -3   7  148.08   11.32
  -6  -3   7  161.93   11.41
  -6  -3   8   47.17    6.80
  -6  -3   8   43.15    6.49
  -6  -3   8   43.26    9.06
  -6  -3   8   47.21    7.79
  -6  -3   9  308.04   17.64
  -6  -3   9  321.02   19.55
  -6  -2 -12   18.99    2.61
  -6  -2 -11   10.92    4.05
  -6  -2 -10    1.81    5.02
  -6  -2  -9   22.97    5.96
  -6  -2  -9   17.47    7.72
  -6  -2  -8   14.96    6.27
  -6  -2  -8   20.46    8.60
  -6  -2  -7   61.57    7.51
  -6  -2  -6   46.51    6.99
  -6  -2  -5   84.06    7.94
  -6  -2  -4  190.01   11.36
  -6  -2  -3   33.87    5.62
  -6  -2  -3   24.72    7.17
  -6  -2  -2  321.64   18.94
  -6  -2  -1   13.93    6.06
  -6  -2  -1   -3.81    6.57
  -6  -2   0  164.57   12.26
  -6  -2   0  163.06   11.64
  -6  -2   1   28.56    7.54
  -6  -2   1   35.37    7.11
  -6  -2   2    8.24    6.67
  -6  -2   2    5.30    4.66
  -6  -2   2   14.71    6.71
  -6  -2   3  596.64   31.41
  -6  -2   3  678.32   30.86
  -6  -2   3  669.75   31.81
  -6  -2   4  234.85   14.16
  -6  -2   4  216.38   13.10
  -6  -2   4  218.36   13.86
  -6  -2   4  223.23   14.01
  -6  -2   4  227.92   13.43
  -6  -2   5  681.28   31.73
  -6  -2   5  659.90   30.32
  -6  -2   5  695.19   31.59
  -6  -2   5  664.77   31.64
  -6  -2   5  624.87   31.66
  -6  -2   5  619.12   31.05
  -6  -2   6   -1.50    4.91
  -6  -2   6    4.47    4.02
  -6  -2   6    6.58    5.10
  -6  -2   6   -3.10    6.15
  -6  -2   6    4.60    6.10
  -6  -2   6    6.16    5.11
  -6  -2   6    1.83    5.32
  -6  -2   7    4.12    5.24
  -6  -2   7   -2.15    6.30
  -6  -2   7    3.43    5.39
  -6  -2   7   10.85    4.88
  -6  -2   7    0.63    5.70
  -6  -2   8  200.82   12.62
  -6  -2   8  188.67   13.13
  -6  -2   9   18.76    6.87
  -6  -2  10  398.59   22.04
  -6  -1 -12    9.10    3.67
  -6  -1 -11   18.87    4.92
  -6  -1 -10   -1.86    5.65
  -6  -1  -9   23.47    7.99
  -6  -1  -8   97.94    8.81
  -6  -1  -7  200.50   12.27
  -6  -1  -6   95.27    8.43
  -6  -1  -5  114.16    8.91
  -6  -1  -4   63.64    6.97
  -6  -1  -4   73.19    8.24
  -6  -1  -3    5.33    5.07
  -6  -1  -3   19.55    6.33
  -6  -1  -2    1.24    4.90
  -6  -1  -2    2.60    6.30
  -6  -1  -1  135.77   11.06
  -6  -1  -1  137.77    9.87
  -6  -1   0    9.78    6.75
  -6  -1   0    9.71    5.74
  -6  -1   1  382.70   19.68
  -6  -1   1  375.93   19.03
  -6  -1   1  331.39   17.64
  -6  -1   2    2.45    4.85
  -6  -1   2    9.01    6.21
  -6  -1   2   12.88    6.83
  -6  -1   3  557.67   25.96
  -6  -1   3  532.15   26.04
  -6  -1   3  483.12   24.95
  -6  -1   3  515.24   25.14
  -6  -1   4  434.10   21.64
  -6  -1   4  436.86   21.40
  -6  -1   4  447.87   22.98
  -6  -1   4  445.87   22.89
  -6  -1   4  472.81   22.48
  -6  -1   4  471.66   22.61
  -6  -1   5  259.55   14.32
  -6  -1   5  248.74   14.22
  -6  -1   5  233.50   13.74
  -6  -1   5  237.61   13.47
  -6  -1   5  245.12   14.28
  -6  -1   5  256.89   14.50
  -6  -1   6  576.15   26.86
  -6  -1   6  586.32   27.38
  -6  -1   6  491.69   26.89
  -6  -1   6  559.58   26.66
  -6  -1   7    9.98    6.43
  -6  -1   7    6.88    5.92
  -6  -1   7   13.96    6.47
  -6  -1   8  264.78   16.01
  -6  -1   8  287.05   16.52
  -6  -1   9   17.68    6.94
  -6  -1   9   13.93    7.10
  -6  -1  10  112.01   10.88
  -6  -1  11  170.08   13.75
  -6  -1  12   15.68    9.19
  -6   0 -13    9.24    2.88
  -6   0 -12    3.65    4.26
  -6   0 -11   42.59    6.01
  -6   0  -9   85.66    8.26
  -6   0  -8  115.70    9.46
  -6   0  -7   66.63    7.90
  -6   0  -6  138.20    9.91
  -6   0  -5   40.89    6.59
  -6   0  -4   66.46    6.66
  -6   0  -4   60.31    7.87
  -6   0  -3  177.02    9.76
  -6   0  -3  160.16   11.84
  -6   0  -2   10.56    6.42
  -6   0  -1  532.95   25.41
  -6   0  -1  476.48   24.31
  -6   0   0   16.00    5.68
  -6   0   0   27.60    4.61
  -6   0   0   29.86    7.07
  -6   0   1  417.33   21.14
  -6   0   1  413.16   21.64
  -6   0   2  112.22    8.29
  -6   0   2  106.01    9.41
  -6   0   3  621.17   32.09
  -6   0   3  717.35   32.26
  -6   0   3  687.30   31.23
  -6   0   4  145.00   10.18
  -6   0   4  178.35   11.20
  -6   0   5   96.75    8.30
  -6   0   5  104.10    8.60
  -6   0   6  241.69   14.33
  -6   0   7  471.90   24.11
  -6   0   7  469.27   23.89
  -6   0   8   66.66    9.06
  -6   0   8   76.50    8.63
  -6   0   8   71.38    8.61
  -6   0   9   29.18    7.16
  -6   0   9   23.95    8.17
  -6   0   9   23.13    7.49
  -6   0  10  134.13   12.59
  -6   0  10  147.25   12.36
  -6   0  11  233.43   16.08
  -6   0  11  209.25   15.94
  -6   0  12   58.17   11.09
  -6   0  12   81.59   10.72
  -6   0  18   56.74    3.89
  -6   1 -13   16.49    3.81
  -6   1 -12   14.06    4.94
  -6   1 -11   17.77    5.85
  -6   1  -9   22.80    6.81
  -6   1  -8  165.80   11.16
  -6   1  -7    8.37    6.52
  -6   1  -6  274.90   14.92
  -6   1  -5    9.79    5.80
  -6   1  -4    3.44    5.13
  -6   1  -3  225.90   11.90
  -6   1  -2    6.98    5.87
  -6   1  -1  539.34   26.72
  -6   1   0  168.45   11.79
  -6   1   1  581.78   28.30
  -6   1   2   64.56    8.11
  -6   1   2   62.00    5.69
  -6   1   4  268.44   15.11
  -6   1   5   38.35    7.36
  -6   1   6  947.71   43.61
  -6   1   7  486.87   24.88
  -6   1   8    0.59    7.53
  -6   1   9  113.57   10.48
  -6   1   9  144.21   11.30
  -6   1   9  128.96   11.66
  -6   1  10   -1.94    7.57
  -6   1  10    7.04    8.91
  -6   1  11  109.81   12.61
  -6   1  11  127.81   12.52
  -6   1  12  189.90   15.46
  -6   1  12  211.71   15.98
  -6   1  18    9.56    2.65
  -6   2 -14    6.01    2.29
  -6   2 -13   -0.67    3.91
  -6   2 -12   38.14    5.86
  -6   2 -11    4.50    5.77
  -6   2 -10  127.76    9.48
  -6   2 -10  104.60   10.83
  -6   2  -9   58.28    7.81
  -6   2  -9   57.65    9.31
  -6   2  -8   62.67    8.07
  -6   2  -8   71.19    9.95
  -6   2  -7   -1.14    6.43
  -6   2  -6  130.43    9.56
  -6   2  -5  173.22   10.68
  -6   2  -4   14.10    5.19
  -6   2   4  124.65   10.68
  -6   2   5  362.75   19.58
  -6   2   6    0.76    7.57
  -6   2   7  799.20   38.16
  -6   2   8    4.04    8.21
  -6   2   9  137.84   11.75
  -6   2   9  135.71   12.64
  -6   2  10   64.87    9.99
  -6   2  10   70.64   10.79
  -6   2  11   48.02    9.90
  -6   2  11   40.43   10.40
  -6   2  12  276.76   18.49
  -6   2  12  238.39   17.47
  -6   3 -14   18.68    3.17
  -6   3 -13   27.00    4.66
  -6   3 -12   20.02    5.70
  -6   3 -12   21.75    6.04
  -6   3 -11   -4.15    6.99
  -6   3 -10   46.12    7.40
  -6   3 -10   35.90    8.68
  -6   3  -9   81.96    8.39
  -6   3  -9   70.49   10.36
  -6   3  -8   15.02    7.02
  -6   3  -8   21.08    8.98
  -6   3  -7  170.93   11.19
  -6   3  -6   30.23    6.63
  -6   3  -5  444.28   21.37
  -6   3  -4  148.67    9.26
  -6   3   5  519.56   26.34
  -6   3   6  300.50   17.87
  -6   3   7  106.83   11.34
  -6   3   8  132.51   12.48
  -6   3   9   43.33    8.49
  -6   3   9   45.85   10.50
  -6   3  10   43.36    9.03
  -6   3  10   39.77    9.97
  -6   3  11   49.81   11.07
  -6   3  11   57.57   10.05
  -6   3  11   71.33    5.38
  -6   3  12  283.61   13.85
  -6   3  13   80.65    5.87
  -6   3  18   -0.26    1.95
  -6   4 -14   -0.25    2.89
  -6   4 -13   28.38    4.81
  -6   4 -12   12.63    5.48
  -6   4 -12   22.67    6.80
  -6   4 -11   23.88    8.39
  -6   4 -10   17.19    6.60
  -6   4 -10   15.63    8.68
  -6   4  -9   -1.74    6.86
  -6   4  -9    9.17    8.68
  -6   4  -8   43.95    7.57
  -6   4  -8   37.26    9.80
  -6   4  -7   29.19    7.14
  -6   4  -6  192.52   11.68
  -6   4  -5  190.30   11.32
  -6   4  -5  201.07   13.32
  -6   4  -4  992.88   44.05
  -6   4  -3   17.56    5.25
  -6   4   8  435.52   24.35
  -6   4   9   -2.33   10.22
  -6   4   9    2.77    7.49
  -6   4  10  239.25   16.01
  -6   4  10  202.14   16.91
  -6   4  11  134.05   12.92
  -6   4  11  137.98    8.21
  -6   4  12   42.97    5.04
  -6   4  13   75.86    5.87
  -6   4  15   57.51    4.57
  -6   5 -14    2.65    3.14
  -6   5 -13   18.94    4.69
  -6   5 -12    5.57    5.22
  -6   5 -12    1.69    6.73
  -6   5 -11   99.50   11.09
  -6   5 -10   53.44   10.25
  -6   5 -10   41.01    7.15
  -6   5  -9   35.56   10.38
  -6   5  -9   38.76    7.44
  -6   5  -8  202.87   12.60
  -6   5  -7    0.35    6.62
  -6   5  -7    9.18    6.67
  -6   5  -6  145.74   11.58
  -6   5  -6  115.70    9.37
  -6   5  -5   13.37    7.50
  -6   5  -5    2.41    5.80
  -6   5  -4  551.96   25.68
  -6   5  -3  249.66   13.05
  -6   5   9   51.36    8.85
  -6   5  10  260.55   17.48
  -6   5  11  526.52   24.17
  -6   5  12   32.08    4.82
  -6   5  13   86.31    6.32
  -6   5  14   14.71    3.86
  -6   5  15   11.28    3.27
  -6   5  16   27.28    2.73
  -6   6 -14    2.02    2.86
  -6   6 -13   34.49    5.05
  -6   6 -13   37.53    6.85
  -6   6 -12    7.47    5.11
  -6   6 -12   16.41    7.13
  -6   6 -11   49.45    9.79
  -6   6 -10   35.17    6.75
  -6   6 -10   29.79    9.47
  -6   6  -9    0.17    6.34
  -6   6  -9   15.37    9.44
  -6   6  -8   45.94    8.45
  -6   6  -8   45.03    7.43
  -6   6  -7    8.67    6.60
  -6   6  -6  198.80   14.42
  -6   6  -6  187.22   11.69
  -6   6  -5   54.01    6.80
  -6   6  -4  119.84    8.60
  -6   6  -3  183.10   10.65
  -6   6  -2   20.37    5.31
  -6   6  -1  206.18   11.14
  -6   6   5   12.12    3.84
  -6   6   6  358.79   16.88
  -6   6   8   31.28    7.81
  -6   6   9  115.96   11.06
  -6   6  11  152.38    8.95
  -6   6  11  162.57    9.24
  -6   6  12   32.34    4.86
  -6   6  13   33.63    4.59
  -6   6  14   46.63    4.49
  -6   6  15   11.29    2.97
  -6   7 -14    3.86    2.68
  -6   7 -13    9.40    4.12
  -6   7 -13   23.82    5.93
  -6   7 -12   17.70    5.27
  -6   7 -12   22.34    7.57
  -6   7 -11    3.27    8.22
  -6   7 -10   99.26    8.59
  -6   7 -10   96.70   10.10
  -6   7  -9    4.78    6.39
  -6   7  -9    8.59    7.33
  -6   7  -9   -1.90    9.28
  -6   7  -8   45.50    8.99
  -6   7  -8   27.28    7.08
  -6   7  -7   32.82    8.69
  -6   7  -7   29.50    6.86
  -6   7  -6   42.40    6.97
  -6   7  -5   45.76    9.59
  -6   7  -5   25.09    6.34
  -6   7  -4   19.32    5.76
  -6   7  -3   47.04    6.38
  -6   7  -2   70.97    6.73
  -6   7  -1  278.09   14.20
  -6   7   0  132.54    8.44
  -6   7   1  145.88    8.80
  -6   7   2  503.59   23.20
  -6   7   3   45.70    5.22
  -6   7   4  211.84   11.16
  -6   7   5   57.39    5.54
  -6   7   6   73.13    5.99
  -6   7   8   12.43    6.67
  -6   7  10   94.43    7.12
  -6   7  10  100.22    7.16
  -6   7  11   -3.86    4.12
  -6   7  11    1.60    4.45
  -6   7  13   -3.02    3.88
  -6   7  14   24.84    3.69
  -6   7  15    3.35    2.32
  -6   8 -14    8.25    2.32
  -6   8 -13    6.62    3.64
  -6   8 -12   26.12    5.04
  -6   8 -12   39.36    7.62
  -6   8 -11    2.30    5.20
  -6   8 -11    6.17    7.72
  -6   8 -11    2.08    5.77
  -6   8 -10  155.57   13.47
  -6   8 -10  122.09   12.00
  -6   8  -9    5.31    6.15
  -6   8  -9    4.08    7.67
  -6   8  -9   12.37    9.14
  -6   8  -8    2.06    6.35
  -6   8  -8   10.41    8.19
  -6   8  -8   13.57    9.27
  -6   8  -7   13.89    6.57
  -6   8  -7   29.78    9.23
  -6   8  -6   25.80    6.61
  -6   8  -5   78.73    7.95
  -6   8  -4  144.94    9.93
  -6   8  -3  190.48   11.23
  -6   8  -2  102.49    7.95
  -6   8  -1  128.24    8.68
  -6   8   0   76.00    6.76
  -6   8   1    3.06    5.03
  -6   8   2  327.09   16.23
  -6   8   3  250.10   13.09
  -6   8   4  228.14   12.22
  -6   8   5  150.57    9.16
  -6   8   6   37.65    5.41
  -6   8   9    1.47    4.96
  -6   8  10  210.13   11.04
  -6   8  10  196.81   10.94
  -6   8  11    5.73    4.07
  -6   8  12   75.87    5.62
  -6   8  12   65.65    4.98
  -6   8  13    2.32    3.39
  -6   8  14    8.26    2.73
  -6   9 -13    4.62    3.20
  -6   9 -12   29.40    4.75
  -6   9 -12   31.91    6.66
  -6   9 -11   29.50    5.48
  -6   9 -11   37.37    7.05
  -6   9 -11   46.14    8.22
  -6   9 -10   26.75    7.70
  -6   9 -10   36.66    8.77
  -6   9  -9   37.15    6.55
  -6   9  -9   43.45    9.23
  -6   9  -9   40.38    9.42
  -6   9  -8    1.99    5.86
  -6   9  -8   -0.88    8.32
  -6   9  -8    5.29    8.41
  -6   9  -7   20.90    6.56
  -6   9  -7   31.03    9.68
  -6   9  -6   46.66    7.25
  -6   9  -6   58.49   10.59
  -6   9  -5   51.27    7.37
  -6   9  -5   73.20   10.92
  -6   9  -4  236.60   13.40
  -6   9  -3  221.84   12.73
  -6   9  -2  119.34    8.78
  -6   9  -1   11.84    5.51
  -6   9   0   19.25    5.68
  -6   9   1  179.66   10.76
  -6   9   2   75.10    7.04
  -6   9   3   90.03    7.30
  -6   9   4   23.18    5.42
  -6   9   5  195.28   11.19
  -6   9   8  146.97    9.21
  -6   9   9    6.00    4.72
  -6   9   9   -1.24    4.44
  -6   9  10   68.19    5.80
  -6   9  11    3.33    3.73
  -6   9  11    2.20    3.96
  -6   9  12   13.67    2.91
  -6   9  12   22.73    3.69
  -6   9  13    2.00    2.73
  -6  10 -13    2.27    2.34
  -6  10 -13    5.21    2.80
  -6  10 -12    6.46    3.54
  -6  10 -11   35.77    5.01
  -6  10 -11   42.36    6.92
  -6  10 -11   36.93    7.24
  -6  10 -10   -3.95    4.86
  -6  10 -10    5.50    6.79
  -6  10 -10    0.34    6.58
  -6  10  -9   53.10    9.22
  -6  10  -9   38.43    8.81
  -6  10  -8    7.19    5.67
  -6  10  -8   17.60    8.65
  -6  10  -8    9.85    7.45
  -6  10  -7   22.29    6.03
  -6  10  -7   27.95    9.54
  -6  10  -7   26.95    8.14
  -6  10  -6   81.80    8.11
  -6  10  -6  109.39   12.33
  -6  10  -5   -0.84    6.22
  -6  10  -5   11.14    9.26
  -6  10  -4   24.98    6.44
  -6  10  -4   29.02    9.69
  -6  10  -3   -0.33    5.96
  -6  10  -2   22.71    6.06
  -6  10  -1    1.13    5.49
  -6  10   0   36.10    6.35
  -6  10   1  111.13    8.46
  -6  10   2    7.49    5.46
  -6  10   3  301.09   15.59
  -6  10   4   13.75    5.33
  -6  10   5   16.60    5.21
  -6  10   7   48.88    5.95
  -6  10   9   -1.69    4.29
  -6  10   9    2.79    4.03
  -6  10  10  100.59    6.37
  -6  10  10   94.80    6.31
  -6  10  11    5.34    3.04
  -6  10  11    5.48    3.34
  -6  10  12   11.31    2.63
  -6  11 -13   -0.93    1.93
  -6  11 -12    2.38    2.71
  -6  11 -12   -2.01    3.22
  -6  11 -11    9.66    3.71
  -6  11 -10   12.22    4.53
  -6  11 -10   12.89    6.52
  -6  11 -10    9.98    5.67
  -6  11  -9   -0.75    4.71
  -6  11  -9    5.73    7.10
  -6  11  -9    8.37    6.29
  -6  11  -8   18.26    8.38
  -6  11  -8   17.45    6.88
  -6  11  -7    8.46    5.38
  -6  11  -7   11.03    8.75
  -6  11  -7    3.68    6.73
  -6  11  -6   52.03   10.30
  -6  11  -6   37.75    6.42
  -6  11  -5   -0.90    8.93
  -6  11  -5    9.43    5.88
  -6  11  -4   27.87    9.47
  -6  11  -4   24.19    6.39
  -6  11  -3   -6.23    9.00
  -6  11  -3    2.97    5.77
  -6  11  -2   15.78    5.96
  -6  11  -1   -0.82    5.73
  -6  11   0    7.28    5.66
  -6  11   1   10.39    5.54
  -6  11   2   11.33    5.50
  -6  11   3  115.44    8.42
  -6  11   4  124.09    8.64
  -6  11   5   -3.39    4.96
  -6  11   7    0.29    3.89
  -6  11   7    4.15    4.62
  -6  11   8   41.31    4.59
  -6  11   8   41.12    4.96
  -6  11   9   23.96    3.76
  -6  11   9   22.34    4.06
  -6  11  10   15.30    3.17
  -6  11  10   21.66    3.30
  -6  11  11    1.65    2.22
  -6  11  11    0.60    1.73
  -6  12 -12    2.20    2.24
  -6  12 -11   -1.75    3.19
  -6  12 -11   -0.77    2.74
  -6  12 -10   19.68    3.91
  -6  12 -10   19.07    5.77
  -6  12  -9    3.47    4.08
  -6  12  -9    5.47    6.12
  -6  12  -8   29.52    5.21
  -6  12  -8   46.73    8.16
  -6  12  -7   10.35    3.97
  -6  12  -7    7.21    4.87
  -6  12  -7    8.21    7.65
  -6  12  -6    3.05    4.35
  -6  12  -6   -5.51    7.80
  -6  12  -5    0.30    5.19
  -6  12  -5    2.84    7.99
  -6  12  -4    6.69    5.40
  -6  12  -4   17.18    8.34
  -6  12  -3   12.36    5.44
  -6  12  -3   11.37    7.69
  -6  12  -2   13.02    5.50
  -6  12  -2   21.10    8.20
  -6  12  -1   37.46    4.61
  -6  12  -1   44.75    6.19
  -6  12  -1   41.92    8.69
  -6  12   0   18.18    4.44
  -6  12   0   28.33    5.81
  -6  12   0   28.52    7.97
  -6  12   1    6.64    4.27
  -6  12   1    5.56    5.23
  -6  12   1   14.31    7.17
  -6  12   2   24.12    5.43
  -6  12   2   23.92    4.77
  -6  12   4   21.43    4.54
  -6  12   5   -1.22    4.43
  -6  12   6   69.92    5.75
  -6  12   6   67.00    5.05
  -6  12   7   34.16    4.49
  -6  12   7   20.50    3.68
  -6  12   8   48.84    4.49
  -6  12   8   45.98    3.94
  -6  12   9   42.50    3.32
  -6  12   9   42.47    3.60
  -6  13 -11    0.03    1.74
  -6  13 -10    2.90    2.54
  -6  13 -10    0.94    2.52
  -6  13  -9    2.51    3.20
  -6  13  -9    4.45    3.09
  -6  13  -8   34.36    4.55
  -6  13  -8   29.62    3.84
  -6  13  -7   24.63    6.42
  -6  13  -7   18.25    4.46
  -6  13  -7    7.44    3.45
  -6  13  -6   16.37    6.73
  -6  13  -6    9.54    4.59
  -6  13  -6   15.63    4.13
  -6  13  -5   11.64    6.86
  -6  13  -5   21.22    5.02
  -6  13  -5   11.28    4.72
  -6  13  -4   14.81    7.13
  -6  13  -4    2.58    4.72
  -6  13  -4    9.55    4.78
  -6  13  -3   15.98    7.03
  -6  13  -3   16.08    5.16
  -6  13  -3   20.75    5.22
  -6  13  -2   18.99    6.87
  -6  13  -1    5.76    6.03
  -6  13   0    6.73    3.62
  -6  13   0    7.79    4.82
  -6  13   0    1.02    5.04
  -6  13   1   39.47    4.81
  -6  13   1   58.30    5.80
  -6  13   1   54.88    5.78
  -6  13   2   41.69    5.27
  -6  13   2   49.53    4.82
  -6  13   2   51.48    5.55
  -6  13   3   24.44    4.41
  -6  13   3   37.12    4.38
  -6  13   4   19.80    3.61
  -6  13   4   18.83    3.22
  -6  13   4   25.97    4.30
  -6  13   5   24.19    3.27
  -6  13   5   33.16    4.23
  -6  13   6    8.43    2.61
  -6  13   6   14.76    3.41
  -6  13   7   26.52    2.66
  -6  13   7   31.27    3.41
  -6  13   8    2.62    2.06
  -6  14  -9    7.68    2.09
  -6  14  -8    2.22    2.60
  -6  14  -7   12.56    3.34
  -6  14  -6    3.11    3.11
  -6  14  -6    5.86    3.64
  -6  14  -5   24.82    4.10
  -6  14  -5   23.33    4.22
  -6  14  -4    0.59    4.02
  -6  14  -4    6.29    4.01
  -6  14  -3   33.63    4.96
  -6  14  -3   31.90    4.82
  -6  14  -2   39.06    5.26
  -6  14  -2   47.73    5.17
  -6  14  -1    0.93    4.08
  -6  14  -1    1.70    4.21
  -6  14   0    1.51    4.07
  -6  14   0    4.19    4.15
  -6  14   1    8.11    3.88
  -6  14   2   19.85    3.25
  -6  14   2   18.71    3.67
  -6  14   3   25.77    3.32
  -6  14   3   24.94    3.13
  -6  14   4    4.10    2.74
  -6  14   5   32.25    3.02
  -6  14   6    3.02    1.75
  -6  15  -7    2.05    1.68
  -6  15  -6    0.62    2.34
  -6  15  -5   11.05    2.82
  -6  15  -5    6.13    2.59
  -6  15  -4    8.12    2.90
  -6  15  -4    9.50    3.10
  -6  15  -3    5.14    3.04
  -6  15  -3    4.94    3.16
  -6  15  -2   19.55    3.47
  -6  15  -2   17.97    3.53
  -6  15  -1    3.67    2.98
  -6  15   0   15.79    2.94
  -6  15   1   22.53    2.77
  -5  -9  -2   26.69    8.41
  -5  -9  -1   89.72   10.74
  -5  -9   0    4.31    8.06
  -5  -9   1   25.84    8.53
  -5  -9   2    8.36    7.60
  -5  -9  11   99.95   10.87
  -5  -8  -6   54.80    4.38
  -5  -8  -5   27.13    4.32
  -5  -8  -4   62.59    9.60
  -5  -8  -3   25.98    8.77
  -5  -8  -2   70.23   10.53
  -5  -8  -1   97.74   12.11
  -5  -8   0  134.51   13.10
  -5  -8   1    4.22    8.36
  -5  -8   2   39.49    9.20
  -5  -8   3  141.74   12.40
  -5  -8  11   75.20   10.23
  -5  -8  12   -0.80    7.92
  -5  -7  -8   28.45    3.41
  -5  -7  -7   16.10    4.12
  -5  -7  -6   49.20    5.51
  -5  -7  -5   40.97    9.31
  -5  -7  -4    7.41    8.91
  -5  -7  -3   79.41   11.77
  -5  -7  -2   15.19    9.77
  -5  -7  -1  334.18   21.26
  -5  -7   0    8.27    9.36
  -5  -7   1  112.29   11.88
  -5  -7   2   16.61    8.17
  -5  -7   3   11.46    7.51
  -5  -7   7   37.43   12.09
  -5  -7  11  167.51   14.55
  -5  -7  12    0.84    8.09
  -5  -7  13   26.80    8.45
  -5  -6  -9   -0.98    3.35
  -5  -6  -8   -4.11    4.35
  -5  -6  -7   34.28    5.62
  -5  -6  -6    6.39    5.25
  -5  -6  -6    2.06    8.12
  -5  -6  -5  160.10   14.36
  -5  -6  -4  123.06   13.59
  -5  -6  -3  166.14   15.11
  -5  -6  -2    0.91    9.46
  -5  -6  -1   33.23   10.11
  -5  -6   0  105.95   11.86
  -5  -6   1   91.82   10.90
  -5  -6   6  123.17   14.04
  -5  -6   7  127.94   14.21
  -5  -6   8    9.04   10.67
  -5  -6   9  305.02   21.02
  -5  -6  11    6.19    8.46
  -5  -6  12   16.33    8.65
  -5  -6  13   67.25   10.23
  -5  -5 -10   11.72    3.77
  -5  -5  -9   21.25    5.04
  -5  -5  -8    6.60    5.28
  -5  -5  -7   38.16    9.52
  -5  -5  -6    1.81    8.98
  -5  -5  -5   21.04    9.80
  -5  -5  -4   84.14   12.47
  -5  -5  -3   19.26   10.04
  -5  -5   4  246.05   14.42
  -5  -5   5  245.44   17.14
  -5  -5   6   36.31    7.19
  -5  -5   6   26.23   10.04
  -5  -5   7   57.25   10.82
  -5  -5   7   65.79   11.55
  -5  -5   8  150.04   13.95
  -5  -5   8  137.69   13.26
  -5  -5   9   25.41   10.19
  -5  -5   9   -4.55    9.04
  -5  -5  10  352.25   20.77
  -5  -5  11   -1.56    7.97
  -5  -5  12  210.13   15.79
  -5  -5  13  110.34   11.67
  -5  -4 -11   15.55    3.75
  -5  -4 -10   -2.34    4.78
  -5  -4  -9   50.37    6.30
  -5  -4  -8   13.90    7.99
  -5  -4  -7   80.69    7.87
  -5  -4  -7   77.92   11.34
  -5  -4  -6   63.12   11.51
  -5  -4   4  102.83   10.72
  -5  -4   5  716.01   34.08
  -5  -4   5  645.70   33.48
  -5  -4   5  732.90   34.20
  -5  -4   6  352.33   20.25
  -5  -4   6  350.26   20.16
  -5  -4   6  351.05   19.45
  -5  -4   7  127.17    9.82
  -5  -4   7  119.73   10.47
  -5  -4   7  129.18   12.18
  -5  -4   7  131.35   11.95
  -5  -4   8  127.74   11.94
  -5  -4   8  103.88    9.77
  -5  -4   9    5.57    6.02
  -5  -4   9   -8.74    8.41
  -5  -4  10  108.90   11.70
  -5  -4  10  102.62   10.56
  -5  -4  11   66.03    9.76
  -5  -4  12  317.70   19.63
  -5  -4  13  123.01   12.44
  -5  -4  14   22.43    8.75
  -5  -3 -12    4.21    3.19
  -5  -3 -11   53.88    5.67
  -5  -3 -10   19.19    5.72
  -5  -3  -9   20.96    8.25
  -5  -3  -8    7.95    6.29
  -5  -3  -8   -2.53    8.60
  -5  -3  -7    1.16    6.32
  -5  -3  -7    8.49    9.29
  -5  -3  -4   56.36    8.03
  -5  -3  -2  265.46   15.63
  -5  -3   3 1018.09   45.47
  -5  -3   3  952.33   44.38
  -5  -3   4  169.05   12.15
  -5  -3   4  179.17   11.33
  -5  -3   4  179.11   12.33
  -5  -3   4  197.64   12.11
  -5  -3   5  100.56    8.25
  -5  -3   5  107.18    8.65
  -5  -3   5   96.28    9.22
  -5  -3   5   95.75    9.42
  -5  -3   6  100.67    9.26
  -5  -3   6  100.55    8.32
  -5  -3   6   82.91    8.23
  -5  -3   6   76.59    7.62
  -5  -3   6   88.23    6.65
  -5  -3   7  230.39   14.06
  -5  -3   7  238.93   13.27
  -5  -3   7  218.40   12.80
  -5  -3   7  227.87   14.67
  -5  -3   7  211.14   13.82
  -5  -3   8   80.82    8.91
  -5  -3   8   86.39    9.74
  -5  -3   8   84.11    8.18
  -5  -3   8   71.38    8.22
  -5  -3   9   54.68    9.23
  -5  -3   9   62.08    8.05
  -5  -3   9   44.72    7.60
  -5  -3  11  232.91   15.50
  -5  -3  12    0.73    7.75
  -5  -3  13   32.06    8.43
  -5  -2 -13    3.28    2.50
  -5  -2 -12   -0.09    4.18
  -5  -2 -11   -0.24    5.23
  -5  -2  -9   23.95    6.71
  -5  -2  -9   26.87    8.56
  -5  -2  -8   67.76    7.97
  -5  -2  -8   74.67   10.66
  -5  -2  -7    7.96    6.55
  -5  -2  -4   18.35    6.27
  -5  -2  -3  197.73   13.13
  -5  -2  -2   39.06    6.20
  -5  -2  -1  655.41   31.18
  -5  -2   0   61.87    7.40
  -5  -2   1  214.97   13.51
  -5  -2   1  222.20   11.88
  -5  -2   2  549.30   26.12
  -5  -2   2  564.99   27.17
  -5  -2   3 1792.43   71.75
  -5  -2   3 1728.59   70.98
  -5  -2   3 1611.66   70.98
  -5  -2   3 1572.16   70.58
  -5  -2   3 1506.07   69.60
  -5  -2   4 1035.85   46.98
  -5  -2   4 1073.68   47.60
  -5  -2   4 1052.47   47.26
  -5  -2   4 1044.91   47.12
  -5  -2   4 1019.70   47.23
  -5  -2   5   11.06    6.17
  -5  -2   5   13.10    4.91
  -5  -2   5   11.93    5.22
  -5  -2   5   13.49    5.63
  -5  -2   6  783.71   36.91
  -5  -2   6  849.69   37.60
  -5  -2   6  746.87   37.28
  -5  -2   6  829.52   36.68
  -5  -2   7   33.89    6.75
  -5  -2   7   42.06    5.93
  -5  -2   7   51.36    6.56
  -5  -2   7   46.15    7.05
  -5  -2   7   48.33    5.96
  -5  -2   8   70.43    7.86
  -5  -2   8   64.54    7.89
  -5  -2   8   56.71    6.95
  -5  -2   9   12.91    6.30
  -5  -2   9   -1.77    6.35
  -5  -2   9    3.91    5.90
  -5  -2  10   71.45    9.44
  -5  -2  11  385.48   21.52
  -5  -2  12   11.84    7.98
  -5  -2  13   39.93    8.99
  -5  -2  17   19.68    3.70
  -5  -1 -13    7.95    3.83
  -5  -1 -12   27.35    5.32
  -5  -1 -11   22.65    5.98
  -5  -1 -10  130.81    9.73
  -5  -1  -9   22.79    6.86
  -5  -1  -9   21.28    8.48
  -5  -1  -8   91.99    8.75
  -5  -1  -7   19.26    6.61
  -5  -1  -6  135.24    9.69
  -5  -1  -4   40.95    6.78
  -5  -1  -3  263.72   14.60
  -5  -1  -3  302.71   16.06
  -5  -1  -2   32.59    6.82
  -5  -1  -2   28.86    5.59
  -5  -1  -1  160.70   11.26
  -5  -1  -1  171.09   10.69
  -5  -1   0   96.39    8.48
  -5  -1   0  105.02    9.15
  -5  -1   0  100.96    6.76
  -5  -1   1    7.59    4.56
  -5  -1   1    7.08    6.31
  -5  -1   1    3.48    5.96
  -5  -1   2  593.63   30.81
  -5  -1   2  659.73   30.36
  -5  -1   2  672.19   30.43
  -5  -1   2  710.64   31.24
  -5  -1   3  107.50    8.62
  -5  -1   3  118.65    9.33
  -5  -1   3   95.73    6.98
  -5  -1   3  104.04    8.93
  -5  -1   3  109.56    8.54
  -5  -1   4  300.65   15.63
  -5  -1   4  288.76   15.76
  -5  -1   4  294.43   15.64
  -5  -1   4  297.70   15.76
  -5  -1   5  160.96   10.26
  -5  -1   5  151.91   10.21
  -5  -1   5  155.65    9.87
  -5  -1   6  188.76   11.35
  -5  -1   6  186.05   10.62
  -5  -1   6  189.99   11.85
  -5  -1   6  162.59    9.65
  -5  -1   7  639.36   28.97
  -5  -1   7  623.33   29.38
  -5  -1   7  568.88   27.66
  -5  -1   8    6.85    6.46
  -5  -1   8   10.80    6.64
  -5  -1   8    6.90    5.26
  -5  -1   9   34.33    6.94
  -5  -1   9   22.10    7.12
  -5  -1   9   22.51    5.96
  -5  -1  10   29.35    6.73
  -5  -1  10   49.70    8.53
  -5  -1  18    1.08    2.83
  -5   0 -14    4.19    2.80
  -5   0 -13   31.03    4.83
  -5   0 -12   42.69    6.22
  -5   0 -10  257.99   14.70
  -5   0  -9  737.94   34.20
  -5   0  -8   -1.85    6.61
  -5   0  -7   57.05    7.63
  -5   0  -6   61.27    7.01
  -5   0  -6   51.53    7.90
  -5   0  -5   66.30    6.60
  -5   0  -5   60.63    7.01
  -5   0  -4    1.96    5.00
  -5   0  -4   -2.26    5.37
  -5   0  -3   74.80    6.42
  -5   0  -3   98.17    8.25
  -5   0  -2    5.74    5.92
  -5   0  -2    3.75    4.30
  -5   0  -1  184.55    9.93
  -5   0  -1  189.90   11.14
  -5   0  -1  207.90   12.21
  -5   0   0    6.34    5.55
  -5   0   0   10.78    6.16
  -5   0   1   36.04    6.74
  -5   0   1   33.40    6.30
  -5   0   2   48.17    7.04
  -5   0   2   35.73    6.81
  -5   0   2   44.15    5.68
  -5   0   3  263.25   15.05
  -5   0   3  288.64   15.20
  -5   0   3  286.49   13.84
  -5   0   4  434.15   20.88
  -5   0   4  421.35   20.57
  -5   0   4  412.67   20.37
  -5   0   5  836.54   37.77
  -5   0   5  830.14   37.91
  -5   0   7  835.45   35.04
  -5   0   7  691.08   32.93
  -5   0   8  145.42   10.63
  -5   0   8  138.51   10.33
  -5   0   8  118.61    8.77
  -5   0   9  671.02   30.38
  -5   0   9  674.59   30.82
  -5   0  10  287.39   17.23
  -5   0  10  258.45   16.10
  -5   0  11  121.43   12.00
  -5   0  12  405.93   23.55
  -5   0  18    1.19    2.93
  -5   1 -14   31.88    4.18
  -5   1 -13    8.25    4.85
  -5   1 -12   18.06    5.82
  -5   1 -11   27.26    6.79
  -5   1 -10    8.94    6.83
  -5   1  -9  239.92   13.68
  -5   1  -9  209.89   15.29
  -5   1  -8   76.50    8.33
  -5   1  -7  267.20   14.40
  -5   1  -7  256.02   16.88
  -5   1  -6    0.41    5.61
  -5   1  -5  333.85   16.48
  -5   1  -3    4.56    5.18
  -5   1  -2   37.33    6.46
  -5   1  -1  159.87   10.83
  -5   1   0 1106.28   49.70
  -5   1   1   38.52    6.51
  -5   1   2  865.31   39.37
  -5   1   4   14.46    6.40
  -5   1   5 4398.36  189.16
  -5   1   6 2155.60   94.31
  -5   1   7 1286.71   58.03
  -5   1   8  158.26   12.16
  -5   1   8  167.56   11.92
  -5   1   9  177.62   13.42
  -5   1   9  175.52   12.17
  -5   1   9  180.02   12.93
  -5   1  10   99.99    9.24
  -5   1  10  106.32   10.60
  -5   1  10  110.97   11.34
  -5   1  11   63.13   10.60
  -5   1  11   63.63    9.73
  -5   1  12  373.97   22.37
  -5   1  18   11.67    3.03
  -5   2 -14   -1.79    3.78
  -5   2 -13    2.57    5.03
  -5   2 -12   25.54    6.78
  -5   2 -12   15.61    6.07
  -5   2 -11   89.54    8.70
  -5   2 -11  106.28   10.72
  -5   2 -10   40.46    8.87
  -5   2 -10   27.91    7.27
  -5   2  -9   42.08    8.98
  -5   2  -9   39.39    7.54
  -5   2  -8    6.05    7.82
  -5   2  -8    6.14    6.60
  -5   2  -7  170.52   10.77
  -5   2  -6    5.54    5.63
  -5   2  -5  308.53   15.45
  -5   2  -4 1281.51   57.05
  -5   2   3  693.76   32.11
  -5   2   4  775.12   35.68
  -5   2   5 2337.08  101.92
  -5   2   6  992.03   45.38
  -5   2   7  312.27   17.92
  -5   2   8  161.54   11.86
  -5   2   8  148.32   12.17
  -5   2   9   65.40    8.86
  -5   2   9   61.01    9.46
  -5   2  10  257.61   16.07
  -5   2  10  247.26   15.71
  -5   2  10  223.51   10.85
  -5   2  11  610.33   29.56
  -5   2  11  594.67   29.31
  -5   2  11  518.36   24.33
  -5   2  12   91.02   11.78
  -5   2  12   89.72    6.17
  -5   2  13   14.17    3.92
  -5   2  18   27.21    3.14
  -5   3 -15    4.88    2.44
  -5   3 -14    7.39    4.23
  -5   3 -13    6.32    6.23
  -5   3 -13    2.83    5.13
  -5   3 -12  148.32   12.43
  -5   3 -11  163.06   11.41
  -5   3 -11  193.72   14.50
  -5   3 -10    8.40    8.39
  -5   3 -10    9.20    6.92
  -5   3  -9   69.00   10.52
  -5   3  -9   55.64    7.86
  -5   3  -8   25.82    9.00
  -5   3  -8   20.94    6.80
  -5   3  -7   48.63    6.90
  -5   3  -6   76.47    7.14
  -5   3  -5  161.13    9.74
  -5   3  -5  160.10   10.89
  -5   3   4  513.54   25.43
  -5   3   5  320.21   18.07
  -5   3   6   74.55    9.62
  -5   3   7   13.74    8.13
  -5   3   8   11.73    8.49
  -5   3   8   12.58    7.10
  -5   3   9  107.16   10.42
  -5   3   9   92.19   10.95
  -5   3  10  350.79   20.52
  -5   3  10  364.19   21.01
  -5   3  10  338.51   16.19
  -5   3  11 1129.50   53.05
  -5   3  11 1217.75   53.30
  -5   3  11 1077.08   48.35
  -5   3  12    8.86    4.13
  -5   3  13  249.70   12.58
  -5   3  14    8.27    3.83
  -5   3  15   30.57    4.08
  -5   3  18   15.63    2.29
  -5   4 -15   37.21    3.54
  -5   4 -14    7.96    4.08
  -5   4 -13   75.74    7.01
  -5   4 -13   88.57    9.65
  -5   4 -12    5.13    7.90
  -5   4 -11   26.37    6.85
  -5   4 -11   20.44    9.08
  -5   4 -10   43.53    7.63
  -5   4 -10   45.54   10.23
  -5   4  -9   24.45    7.14
  -5   4  -9   25.35    9.40
  -5   4  -8   21.10    6.64
  -5   4  -7    4.85    6.13
  -5   4  -7    5.47    6.33
  -5   4  -6  391.30   19.15
  -5   4  -6  393.29   21.10
  -5   4  -5  481.99   22.39
  -5   4  -5  466.10   24.32
  -5   4   6  298.19   17.75
  -5   4   7  426.46   23.09
  -5   4   8   21.54    9.21
  -5   4   8   26.53    7.20
  -5   4   9  642.72   33.52
  -5   4   9  675.22   33.15
  -5   4  10   16.71    9.65
  -5   4  10   21.74    8.12
  -5   4  11  449.26   27.67
  -5   4  11  524.14   27.79
  -5   4  11  512.38   23.18
  -5   4  12    5.08    4.42
  -5   4  13   98.57    6.83
  -5   4  15   -0.24    3.48
  -5   4  16   67.25    4.54
  -5   5 -15   15.36    2.89
  -5   5 -14    2.41    4.06
  -5   5 -13   95.49    7.84
  -5   5 -13  128.37   11.01
  -5   5 -12   66.21   10.28
  -5   5 -11   44.81    7.18
  -5   5 -11   45.58   10.43
  -5   5 -10   65.76    8.14
  -5   5 -10   82.61   11.57
  -5   5  -9    1.36    6.57
  -5   5  -9    5.68    9.23
  -5   5  -8   14.06    6.63
  -5   5  -8   -5.34    7.18
  -5   5  -7    8.24    5.94
  -5   5  -7    8.60    7.20
  -5   5  -6  146.98    9.93
  -5   5  -6  171.55   12.41
  -5   5  -5 1210.53   53.20
  -5   5  -4   13.55    5.21
  -5   5   8   59.05    8.55
  -5   5   9 1176.11   54.97
  -5   5  10  194.69   10.59
  -5   5  10  194.43   14.27
  -5   5  11  121.83    7.89
  -5   5  12   25.70    4.93
  -5   5  13   -0.43    4.16
  -5   5  14   40.19    4.74
  -5   5  15    1.99    3.33
  -5   5  16   72.16    4.44
  -5   6 -15   -0.68    2.41
  -5   6 -14   -3.72    3.85
  -5   6 -13   10.53    4.94
  -5   6 -13   15.41    7.41
  -5   6 -12   26.79    9.13
  -5   6 -11    4.42    6.01
  -5   6 -11   14.35    9.19
  -5   6 -10  183.97   11.98
  -5   6 -10  189.86   16.02
  -5   6 -10  185.42   13.92
  -5   6  -9   37.08    8.61
  -5   6  -9   40.76   10.17
  -5   6  -9   31.71    7.04
  -5   6  -8   63.89    7.69
  -5   6  -7  106.68    8.77
  -5   6  -7  113.49   11.31
  -5   6  -6   -4.59    5.84
  -5   6  -6    1.09    7.62
  -5   6  -5  330.53   16.62
  -5   6  -4   34.98    5.47
  -5   6  -3   96.73    7.21
  -5   6   6    5.83    3.97
  -5   6   8   82.96    9.26
  -5   6   9  249.78   16.30
  -5   6  10    5.96    4.75
  -5   6  10   -1.35    4.42
  -5   6  11   10.11    4.73
  -5   6  11    2.10    4.09
  -5   6  12   63.72    5.93
  -5   6  14   19.46    4.06
  -5   6  15   65.85    4.59
  -5   6  16   11.36    1.96
  -5   7 -14   36.76    4.44
  -5   7 -13   10.07    4.62
  -5   7 -13   20.83    7.34
  -5   7 -12   51.74    6.54
  -5   7 -12   55.94    9.81
  -5   7 -11  158.66   12.67
  -5   7 -11  137.63   10.15
  -5   7 -10   16.18    9.29
  -5   7 -10    6.47    7.68
  -5   7 -10   17.32    6.37
  -5   7  -9   54.94   10.79
  -5   7  -9   59.70    9.33
  -5   7  -9   35.83    7.31
  -5   7  -8   -1.84    6.32
  -5   7  -7   61.38    9.76
  -5   7  -7   43.20    6.97
  -5   7  -6    4.38    8.21
  -5   7  -6   -3.93    5.92
  -5   7  -5    5.25    5.63
  -5   7  -4  142.30    9.17
  -5   7  -3  190.68   10.85
  -5   7  -2  297.28   14.87
  -5   7  -1  517.21   23.85
  -5   7   0   31.48    5.21
  -5   7   1  354.52   16.90
  -5   7   2   42.61    5.29
  -5   7   3  218.01   11.42
  -5   7   4    2.07    4.17
  -5   7   5  200.48   10.77
  -5   7   6   99.28    7.04
  -5   7   7  130.61   10.80
  -5   7   9   38.28    5.55
  -5   7  10  101.88    7.18
  -5   7  10   83.78    6.78
  -5   7  11   52.77    5.60
  -5   7  11   47.47    5.20
  -5   7  13   58.02    5.19
  -5   7  14   13.37    3.44
  -5   7  15   32.39    3.05
  -5   8 -14    2.48    3.23
  -5   8 -14    3.02    3.03
  -5   8 -13   46.94    7.75
  -5   8 -13   32.23    4.78
  -5   8 -12    0.38    7.47
  -5   8 -12    3.22    4.92
  -5   8 -11  177.87   14.01
  -5   8 -11  204.63   15.34
  -5   8 -10   42.99   10.29
  -5   8 -10   35.69    6.67
  -5   8 -10   38.51    9.19
  -5   8  -9   19.53    9.57
  -5   8  -9   21.26    6.56
  -5   8  -9   31.42    9.03
  -5   8  -8   45.24    9.91
  -5   8  -8   49.36    9.88
  -5   8  -8   44.39    7.13
  -5   8  -7   -0.17    6.20
  -5   8  -6  292.03   19.22
  -5   8  -6  290.24   15.50
  -5   8  -5   15.26    8.90
  -5   8  -5   10.30    5.70
  -5   8  -4  121.88    8.70
  -5   8  -3  184.34   10.72
  -5   8  -2   33.31    5.69
  -5   8  -1  166.32    9.90
  -5   8   0   53.00    5.88
  -5   8   1  570.89   26.24
  -5   8   2   71.09    6.35
  -5   8   3  659.01   29.96
  -5   8   4  333.67   16.46
  -5   8   5    2.59    4.75
  -5   8   6   19.73    5.19
  -5   8   8  310.40   15.56
  -5   8   9   74.77    6.54
  -5   8   9   70.51    6.41
  -5   8  10  118.18    7.91
  -5   8  10  126.63    7.94
  -5   8  11   81.30    6.09
  -5   8  12    7.51    3.25
  -5   8  12    2.42    3.96
  -5   8  13   24.82    3.82
  -5   8  14   -1.34    2.61
  -5   9 -14    5.85    2.96
  -5   9 -13    6.86    3.82
  -5   9 -13   28.40    6.36
  -5   9 -12   12.59    7.38
  -5   9 -12    9.52    4.63
  -5   9 -12   22.45    6.56
  -5   9 -11   21.48    7.98
  -5   9 -11   19.29    7.72
  -5   9 -10   57.47    9.83
  -5   9 -10   42.38    6.46
  -5   9 -10   65.59    9.70
  -5   9  -9   41.91    9.33
  -5   9  -9   33.28    6.61
  -5   9  -9   38.95    9.64
  -5   9  -8   37.09    9.31
  -5   9  -8   16.73    6.26
  -5   9  -8   50.72   10.28
  -5   9  -7   15.70    8.40
  -5   9  -7    0.92    9.07
  -5   9  -7    3.01    6.13
  -5   9  -6    1.98    5.99
  -5   9  -5   23.58    6.17
  -5   9  -4   96.83    8.06
  -5   9  -3  384.46   19.00
  -5   9  -2   25.04    5.86
  -5   9  -1   83.59    7.29
  -5   9   0    4.76    5.23
  -5   9   1  278.46   14.45
  -5   9   2  118.36    8.34
  -5   9   3   62.91    6.68
  -5   9   4  499.84   23.60
  -5   9   5   18.12    5.50
  -5   9   7   21.74    5.63
  -5   9   8   10.90    4.63
  -5   9   8   12.60    5.11
  -5   9   9   54.37    5.63
  -5   9   9   52.84    5.86
  -5   9  10   15.93    4.48
  -5   9  11   32.37    4.46
  -5   9  11   31.09    4.14
  -5   9  12   17.41    3.61
  -5   9  12   13.24    2.84
  -5   9  13   50.32    3.76
  -5  10 -14    2.22    2.49
  -5  10 -13   20.15    3.44
  -5  10 -13   22.37    3.99
  -5  10 -12   22.18    6.53
  -5  10 -12   16.38    4.22
  -5  10 -11    6.62    6.92
  -5  10 -11    1.99    6.64
  -5  10 -11    5.29    4.65
  -5  10 -10   37.86    8.25
  -5  10 -10   39.54    8.96
  -5  10  -9   15.68    8.92
  -5  10  -9   26.44    8.12
  -5  10  -9    1.22    5.31
  -5  10  -8   37.35    9.76
  -5  10  -8   42.64    8.55
  -5  10  -8   39.49    6.52
  -5  10  -7   20.42    9.73
  -5  10  -7    1.95    7.64
  -5  10  -7   12.75    6.07
  -5  10  -6   28.27    9.38
  -5  10  -6    6.03    7.31
  -5  10  -6    9.82    5.99
  -5  10  -5   17.32    9.24
  -5  10  -5   16.38    6.13
  -5  10  -4   13.35    9.03
  -5  10  -4    7.20    5.89
  -5  10  -3  137.15    9.65
  -5  10  -2   38.09    6.44
  -5  10  -1  108.21    8.37
  -5  10   0   26.65    6.02
  -5  10   1    2.50    5.47
  -5  10   2  313.78   16.16
  -5  10   3  427.93   20.78
  -5  10   4   13.47    5.61
  -5  10   5    1.30    5.32
  -5  10   6   19.90    5.56
  -5  10   7   73.25    6.62
  -5  10   7   68.49    5.98
  -5  10   9   92.96    6.57
  -5  10   9   86.16    6.28
  -5  10  10   -3.07    3.81
  -5  10  10   -3.86    3.66
  -5  10  11   32.24    3.50
  -5  10  11   41.05    3.93
  -5  10  12    5.11    2.51
  -5  11 -14   -1.82    1.60
  -5  11 -13    0.56    3.05
  -5  11 -12   14.08    3.48
  -5  11 -12   17.60    4.24
  -5  11 -11    4.45    3.95
  -5  11 -11   -6.17    6.60
  -5  11 -10   31.00    5.23
  -5  11 -10   27.48    7.89
  -5  11 -10   28.27    6.81
  -5  11  -9   21.27    8.44
  -5  11  -9   27.62    6.89
  -5  11  -8   21.34    5.60
  -5  11  -8   21.01    9.11
  -5  11  -7   39.54    5.34
  -5  11  -7   42.65    9.88
  -5  11  -7   41.29    6.31
  -5  11  -6   36.90    9.97
  -5  11  -6   42.85    6.44
  -5  11  -5  130.42   12.90
  -5  11  -5  131.83    9.38
  -5  11  -4   87.41   11.30
  -5  11  -4   92.65    8.07
  -5  11  -3    5.17    8.17
  -5  11  -3   18.61    6.21
  -5  11  -2   99.90   11.47
  -5  11  -2  110.13    8.61
  -5  11  -1   15.20    6.00
  -5  11   0   28.29    6.31
  -5  11   1   12.76    5.73
  -5  11   2  140.12   12.39
  -5  11   2  159.49    9.50
  -5  11   2  173.90   10.37
  -5  11   3  133.91   12.24
  -5  11   3  157.35    9.93
  -5  11   3  158.62    9.44
  -5  11   4    6.76    4.78
  -5  11   4   14.00    5.38
  -5  11   4   18.83    7.78
  -5  11   4   19.81    5.29
  -5  11   5   30.53    5.58
  -5  11   7   53.44    4.99
  -5  11   7   53.02    5.76
  -5  11   8    0.66    3.65
  -5  11   8    6.83    4.15
  -5  11   9   88.59    5.57
  -5  11   9   82.06    5.81
  -5  11  10    2.95    2.81
  -5  11  10    7.27    2.89
  -5  11  11    5.15    2.06
  -5  12 -13    1.08    2.01
  -5  12 -12    0.98    3.11
  -5  12 -11    6.74    3.92
  -5  12 -11   16.89    3.38
  -5  12 -10    7.61    6.28
  -5  12 -10    7.94    3.87
  -5  12  -9  112.22   10.18
  -5  12  -9   82.03    6.63
  -5  12  -8    3.76    7.30
  -5  12  -8    1.40    4.64
  -5  12  -7   45.20    9.09
  -5  12  -7   42.01    5.28
  -5  12  -6    6.01    5.14
  -5  12  -6   17.53    8.15
  -5  12  -5   54.99    6.46
  -5  12  -5   67.78    6.70
  -5  12  -5   55.87    9.52
  -5  12  -4   74.42    7.10
  -5  12  -4   69.94   10.07
  -5  12  -3   -5.19    5.44
  -5  12  -3   -1.98    7.36
  -5  12  -2   46.21    6.55
  -5  12  -2   50.43    8.76
  -5  12  -1    6.30    5.49
  -5  12  -1    3.15    3.82
  -5  12  -1    6.52    6.95
  -5  12   0   10.00    5.59
  -5  12   0    6.40    6.88
  -5  12   0   12.84    4.34
  -5  12   1    7.85    5.43
  -5  12   1    4.72    4.45
  -5  12   1    9.55    5.40
  -5  12   2    3.28    5.09
  -5  12   2   15.34    5.44
  -5  12   2   -5.57    7.11
  -5  12   2   18.85    4.66
  -5  12   3   41.31    5.85
  -5  12   3   38.57    5.31
  -5  12   3   30.65    7.29
  -5  12   4    4.66    6.73
  -5  12   4    3.05    3.94
  -5  12   5   65.04    4.99
  -5  12   5   70.44    6.04
  -5  12   6    1.38    3.37
  -5  12   6   -0.47    4.30
  -5  12   6   -3.93    6.26
  -5  12   7   73.07    5.11
  -5  12   7   84.60    5.76
  -5  12   8   37.18    3.56
  -5  12   8   40.53    4.13
  -5  12   9    1.69    2.15
  -5  12   9    5.57    2.62
  -5  13 -12    1.18    1.65
  -5  13 -11   12.79    2.81
  -5  13 -10   -2.83    2.88
  -5  13 -10    1.66    3.17
  -5  13  -9   31.81    4.19
  -5  13  -9   33.57    4.00
  -5  13  -9   33.81    6.52
  -5  13  -8    9.64    4.13
  -5  13  -8   16.45    3.68
  -5  13  -8   19.84    6.50
  -5  13  -7   22.87    4.67
  -5  13  -7   17.92    4.07
  -5  13  -7   10.53    3.63
  -5  13  -7   13.22    6.78
  -5  13  -6   17.06    4.80
  -5  13  -6   17.99    4.61
  -5  13  -6   18.08    6.96
  -5  13  -5   -7.38    4.85
  -5  13  -5    3.62    4.76
  -5  13  -5    5.09    6.78
  -5  13  -4   23.80    7.22
  -5  13  -3    7.12    6.65
  -5  13  -2   15.23    6.38
  -5  13   0  105.20    6.71
  -5  13   1   49.42    5.75
  -5  13   1   49.40    5.03
  -5  13   2   -0.10    4.28
  -5  13   2    0.82    3.94
  -5  13   3   30.77    4.46
  -5  13   3   41.78    4.72
  -5  13   4   18.12    3.41
  -5  13   4   20.32    4.28
  -5  13   5   38.11    4.41
  -5  13   6   14.45    3.54
  -5  13   7   44.43    3.74
  -5  13   8   16.07    2.18
  -5  14  -9    3.13    1.86
  -5  14  -8    2.90    2.08
  -5  14  -8    1.32    2.88
  -5  14  -7   11.64    3.24
  -5  14  -7   10.27    3.50
  -5  14  -6   14.09    3.76
  -5  14  -6   13.99    3.82
  -5  14  -5   -3.07    4.06
  -5  14  -5    1.08    3.85
  -5  14  -4   60.93    5.61
  -5  14  -4   58.44    5.39
  -5  14  -3   38.85    5.20
  -5  14  -3   42.79    5.01
  -5  14  -2    5.35    4.53
  -5  14  -2    8.03    4.31
  -5  14  -1    7.34    4.44
  -5  14  -1    9.81    4.30
  -5  14   0   25.87    4.56
  -5  14   0   30.51    4.64
  -5  14   1   49.33    4.79
  -5  14   2    9.17    3.39
  -5  14   2    7.09    3.07
  -5  14   3   39.19    3.50
  -5  14   3   51.62    3.96
  -5  14   4   10.91    2.93
  -5  14   5    9.79    2.46
  -5  14   6    6.29    1.72
  -5  15  -7   -0.81    1.93
  -5  15  -6    9.77    2.63
  -5  15  -6    8.81    2.59
  -5  15  -5   10.41    3.21
  -5  15  -5   13.51    3.03
  -5  15  -4    1.98    3.28
  -5  15  -4   -0.54    3.01
  -5  15  -3   29.98    3.85
  -5  15  -3   26.39    3.57
  -5  15  -2    3.06    3.36
  -5  15  -1   42.64    3.98
  -5  15   0   -0.84    2.82
  -5  15   1   11.99    1.93
  -5  15   1   15.77    2.47
  -4 -10  -4   14.06    3.06
  -4 -10  -1  118.67   11.58
  -4 -10   0   19.27    8.14
  -4 -10   1   22.43    8.42
  -4 -10   2    5.18    7.69
  -4  -9  -6    7.93    3.41
  -4  -9  -4    7.92    7.65
  -4  -9  -3   56.58    9.63
  -4  -9  -2    0.42    8.43
  -4  -9  -1   39.03    9.83
  -4  -9   0    9.52    8.90
  -4  -9   1  176.02   14.59
  -4  -9   2  277.10   18.16
  -4  -9  11   -4.40    8.48
  -4  -9  12   30.25    9.28
  -4  -8  -8   -1.16    3.01
  -4  -8  -7   35.92    4.72
  -4  -8  -5   87.34   10.82
  -4  -8  -4   11.32    9.26
  -4  -8  -3  145.15   13.79
  -4  -8  -2  241.03   17.87
  -4  -8  -1  162.31   14.59
  -4  -8   0   51.13   10.40
  -4  -8   1  337.06   20.90
  -4  -8   2  281.14   18.18
  -4  -8   3   34.84    8.64
  -4  -8  11   42.67   10.33
  -4  -8  12   66.78   10.71
  -4  -8  13   26.97    9.05
  -4  -7  -9   23.16    3.98
  -4  -7  -8    3.93    4.58
  -4  -7  -7   18.29    8.03
  -4  -7  -6   16.29    8.81
  -4  -7  -5  115.77   12.73
  -4  -7  -4   35.83   10.70
  -4  -7  -3  159.74   15.10
  -4  -7  -2   46.88   10.74
  -4  -7  -1   27.56    9.91
  -4  -7   0   58.11   10.59
  -4  -7   1  684.13   34.55
  -4  -7   2    1.43    7.53
  -4  -7   6   68.85   12.59
  -4  -7   7  377.30   23.63
  -4  -7   8   14.73   11.25
  -4  -7   9  154.17   15.86
  -4  -7  11    1.82    8.56
  -4  -7  12    0.92    8.85
  -4  -7  13   26.96    9.73
  -4  -7  14    6.74    7.90
  -4  -6 -11    6.20    2.32
  -4  -6 -10    4.26    3.84
  -4  -6  -9   28.62    5.24
  -4  -6  -8   -3.26    5.53
  -4  -6  -8    6.49    7.55
  -4  -6  -7  121.25   12.26
  -4  -6  -6   95.12   12.40
  -4  -6  -5   13.71    9.98
  -4  -6  -4  306.61   20.67
  -4  -6  -3  959.82   47.27
  -4  -6  -2   50.54   10.73
  -4  -6  -1  253.66   17.19
  -4  -6   2   51.46    8.39
  -4  -6   3  561.57   27.89
  -4  -6   4   11.28    6.10
  -4  -6   5  241.41   17.51
  -4  -6   6   72.05   12.20
  -4  -6   7   19.99   10.45
  -4  -6   8  305.77   20.45
  -4  -6   8  347.22   21.29
  -4  -6   9    8.69   10.77
  -4  -6  10  148.20   15.18
  -4  -6  11  217.41   16.58
  -4  -6  12    8.13    9.09
  -4  -6  13  156.62   14.45
  -4  -6  14   10.05    9.00
  -4  -6  15  109.37   12.18
  -4  -5 -12    3.37    2.11
  -4  -5 -11   99.56    6.58
  -4  -5 -10   67.94    6.51
  -4  -5  -9   37.44    6.26
  -4  -5  -8  104.75   11.66
  -4  -5  -7   14.95    9.45
  -4  -5  -6   24.72    9.94
  -4  -5  -5   25.74   10.48
  -4  -5  -4   11.82    9.52
  -4  -5  -3  667.33   34.39
  -4  -5   4  570.29   29.33
  -4  -5   4  569.27   27.10
  -4  -5   5  214.90   15.63
  -4  -5   6 1328.13   63.37
  -4  -5   6 1461.67   63.97
  -4  -5   7   22.92    9.54
  -4  -5   7   16.34    9.10
  -4  -5   7   15.86    6.71
  -4  -5   8  161.17   11.94
  -4  -5   8  200.45   14.28
  -4  -5   9   71.36    8.24
  -4  -5   9  100.81   11.08
  -4  -5  10  102.92   11.57
  -4  -5  10  113.59   12.06
  -4  -5  11  470.51   26.47
  -4  -5  12   24.34    9.73
  -4  -5  13    4.92    9.17
  -4  -5  14    4.83    8.65
  -4  -5  15   41.92    9.39
  -4  -4 -12   13.41    3.75
  -4  -4 -11   59.70    6.11
  -4  -4 -10   88.83    7.73
  -4  -4  -9   29.55    8.84
  -4  -4  -8    3.92    8.71
  -4  -4  -7    2.72    8.99
  -4  -4  -6    7.58    9.46
  -4  -4   3  225.11   14.71
  -4  -4   4    4.87    8.44
  -4  -4   4    1.52    8.08
  -4  -4   5    1.62    8.26
  -4  -4   5   -0.26    8.00
  -4  -4   6  111.85   10.55
  -4  -4   6  100.62    9.08
  -4  -4   7  133.69   10.47
  -4  -4   7  148.44   11.94
  -4  -4   8   94.36   10.08
  -4  -4   8   65.65    7.77
  -4  -4   9  156.50   12.08
  -4  -4   9  118.36    9.76
  -4  -4  10   -3.48    7.33
  -4  -4  10   -3.01    7.95
  -4  -4  11  167.40   14.05
  -4  -4  12  158.06   14.04
  -4  -4  13    8.22    9.02
  -4  -4  14    5.67    8.71
  -4  -4  15   -0.41    8.14
  -4  -3 -13    4.47    3.34
  -4  -3 -12   36.34    5.35
  -4  -3 -11   27.10    6.06
  -4  -3 -10   19.42    7.65
  -4  -3  -9   17.81    6.81
  -4  -3  -9   15.90    8.63
  -4  -3  -8   28.68    9.46
  -4  -3  -7   80.89   11.44
  -4  -3  -5  767.12   36.96
  -4  -3   2    4.36    2.31
  -4  -3   2    5.30    2.67
  -4  -3   3 1111.74   46.98
  -4  -3   3 1000.90   45.42
  -4  -3   3 1036.32   47.32
  -4  -3   3 1123.86   47.50
  -4  -3   4  342.86   18.16
  -4  -3   4  341.32   17.53
  -4  -3   4  342.87   16.15
  -4  -3   4  349.29   18.43
  -4  -3   5 1124.65   51.34
  -4  -3   5 1135.06   51.59
  -4  -3   5 1173.49   51.79
  -4  -3   6  657.97   29.91
  -4  -3   6  614.31   28.72
  -4  -3   6  687.51   30.41
  -4  -3   7  155.02   10.77
  -4  -3   7  153.73    9.92
  -4  -3   7  138.99    9.22
  -4  -3   7  153.38   11.52
  -4  -3   7  142.12   10.38
  -4  -3   8   22.83    6.74
  -4  -3   8   24.16    5.77
  -4  -3   9   22.53    7.36
  -4  -3  11  100.43   10.88
  -4  -3  12   -4.71    8.53
  -4  -3  13   40.21    9.82
  -4  -3  14    3.42    8.81
  -4  -3  15    9.81    8.39
  -4  -3  16   34.75    4.70
  -4  -3  17  174.27    9.11
  -4  -3  18    8.20    2.78
  -4  -2 -14    6.00    2.58
  -4  -2 -13    4.71    4.28
  -4  -2 -12   57.70    6.44
  -4  -2 -10  134.75   10.08
  -4  -2  -9  341.24   17.42
  -4  -2  -9  298.35   19.92
  -4  -2  -5  549.43   27.12
  -4  -2   1 1092.87   48.19
  -4  -2   2   81.00    6.80
  -4  -2   2   79.58    5.16
  -4  -2   2   65.96    7.51
  -4  -2   3  568.88   26.74
  -4  -2   3  572.84   26.64
  -4  -2   4  122.79    8.97
  -4  -2   4  132.60    8.78
  -4  -2   4  118.26    8.98
  -4  -2   5  587.04   28.86
  -4  -2   5  638.77   28.91
  -4  -2   6    1.90    4.72
  -4  -2   6    6.22    5.27
  -4  -2   6   -3.59    5.96
  -4  -2   6   11.52    6.11
  -4  -2   7  192.36   12.12
  -4  -2   7  180.90   10.96
  -4  -2   7  238.39   12.61
  -4  -2   7  233.73   13.00
  -4  -2   8  242.38   14.53
  -4  -2   8  246.08   14.45
  -4  -2   8  245.93   14.28
  -4  -2   9  373.22   19.58
  -4  -2   9  381.61   19.89
  -4  -2   9  331.46   19.44
  -4  -2  10  142.90   10.88
  -4  -2  11   31.92    8.55
  -4  -2  12  233.89   16.42
  -4  -2  13   10.56    9.44
  -4  -2  14   35.00    9.79
  -4  -2  15   -1.21    8.58
  -4  -2  17   61.83    5.33
  -4  -2  18    6.11    3.12
  -4  -1 -14   22.05    3.85
  -4  -1 -13    1.51    4.83
  -4  -1 -12   29.50    6.25
  -4  -1 -11  127.68    9.64
  -4  -1 -10    5.68    6.67
  -4  -1  -9  115.38    9.54
  -4  -1  -8   43.88    7.36
  -4  -1  -5  127.68    9.10
  -4  -1  -5  116.27    9.04
  -4  -1  -4  181.26   11.31
  -4  -1  -3    4.02    5.55
  -4  -1  -3    0.16    4.42
  -4  -1  -2   89.29    7.17
  -4  -1  -1  235.38   11.46
  -4  -1  -1  247.97   13.13
  -4  -1   0 2183.76   95.78
  -4  -1   0 2219.37   95.02
  -4  -1   1 2417.70  110.59
  -4  -1   1 2669.49  110.23
  -4  -1   2   21.13    4.88
  -4  -1   2   17.91    5.28
  -4  -1   2   20.95    3.66
  -4  -1   2   20.82    5.73
  -4  -1   2   23.80    5.71
  -4  -1   3  123.15    8.32
  -4  -1   3  123.22    8.59
  -4  -1   3  133.31    8.65
  -4  -1   3  137.68    8.60
  -4  -1   4  240.17   13.25
  -4  -1   4  278.90   13.85
  -4  -1   4  258.48   13.67
  -4  -1   5 1065.62   47.95
  -4  -1   5 1038.45   47.54
  -4  -1   5 1140.35   48.35
  -4  -1   6   75.21    7.43
  -4  -1   6   64.57    6.16
  -4  -1   6   76.44    7.81
  -4  -1   6   70.52    7.43
  -4  -1   6   71.86    6.53
  -4  -1   7  391.48   19.06
  -4  -1   7  382.57   18.85
  -4  -1   8   43.32    7.46
  -4  -1   8   53.18    7.21
  -4  -1   8   47.89    7.07
  -4  -1   9  136.88   10.10
  -4  -1   9  129.90   10.88
  -4  -1   9  119.07   10.09
  -4  -1  10  386.87   21.40
  -4  -1  10  384.56   21.81
  -4  -1  11   16.26    5.95
  -4  -1  11   11.12    7.78
  -4  -1  12  210.19   15.20
  -4  -1  13   22.11    9.18
  -4  -1  14   39.57    9.64
  -4  -1  15   85.90   11.13
  -4  -1  18    0.89    3.18
  -4   0 -15    4.00    2.29
  -4   0 -14   30.81    4.72
  -4   0 -13   18.10    5.43
  -4   0 -11  115.16    9.41
  -4   0 -10  386.10   19.83
  -4   0  -9   36.65    7.28
  -4   0  -8   -4.36    6.31
  -4   0  -8   12.30    6.97
  -4   0  -7  157.14    9.97
  -4   0  -7  141.23   11.19
  -4   0  -5   85.13    7.11
  -4   0  -4  867.25   39.49
  -4   0  -3  358.80   17.47
  -4   0  -3  382.79   18.48
  -4   0  -2  161.13    9.59
  -4   0  -2  175.54   10.51
  -4   0  -1 2917.88  125.98
  -4   0  -1 2936.54  126.40
  -4   0   0  396.99   18.97
  -4   0   0  389.75   19.18
  -4   0   1  542.74   24.23
  -4   0   1  488.44   23.94
  -4   0   2   46.74    4.87
  -4   0   2   47.53    6.20
  -4   0   2   37.42    5.91
  -4   0   2   39.97    4.69
  -4   0   3  222.60   11.55
  -4   0   3  217.99   11.50
  -4   0   3  197.19   11.12
  -4   0   4  169.73    9.49
  -4   0   4  162.05    8.96
  -4   0   4  145.00    7.60
  -4   0   5  478.35   21.71
  -4   0   6  831.25   37.07
  -4   0   7  470.38   23.30
  -4   0   7  486.39   23.28
  -4   0   7  455.75   22.33
  -4   0   8  740.89   33.91
  -4   0   8  769.25   34.37
  -4   0   8  669.72   33.22
  -4   0   9   35.85    6.53
  -4   0   9   53.63    8.18
  -4   0   9   37.74    7.26
  -4   0  10  148.96   10.98
  -4   0  10  182.31   13.05
  -4   0  10  151.49   11.91
  -4   0  11  239.51   15.69
  -4   0  12   82.93   10.67
  -4   0  13   93.88   11.25
  -4   0  13   60.35   10.22
  -4   0  14  122.91   12.69
  -4   0  15  100.14   11.66
  -4   0  18   17.59    3.50
  -4   1 -15   16.00    3.22
  -4   1 -14   -1.11    4.46
  -4   1 -13    8.71    5.60
  -4   1 -12   83.65    8.18
  -4   1 -11   17.22    7.57
  -4   1 -11    7.01    6.77
  -4   1 -10   69.44    9.76
  -4   1 -10   80.22    8.52
  -4   1  -9   30.15    7.14
  -4   1  -8  359.75   20.66
  -4   1  -8  364.40   18.38
  -4   1  -7   65.04    8.85
  -4   1  -7   55.76    6.66
  -4   1  -6  562.49   25.84
  -4   1  -4  138.23    9.00
  -4   1  -3   14.84    5.40
  -4   1  -2    6.73    5.31
  -4   1  -1  864.33   38.92
  -4   1   0   69.20    6.29
  -4   1   0   71.00    6.76
  -4   1   1 1391.41   61.03
  -4   1   2  142.03    8.99
  -4   1   2  132.95    8.75
  -4   1   4  627.78   27.36
  -4   1   5   48.97    4.61
  -4   1   5   55.61    6.74
  -4   1   6  544.30   24.95
  -4   1   7   30.21    5.72
  -4   1   7   39.91    7.24
  -4   1   8   90.93    8.25
  -4   1   8  107.84    9.47
  -4   1   9   10.60    6.55
  -4   1   9   14.02    5.56
  -4   1   9   13.72    7.37
  -4   1  10  177.48   12.79
  -4   1  10  144.21   10.65
  -4   1  10  160.20    8.18
  -4   1  11  237.39   15.60
  -4   1  11  220.68   10.82
  -4   1  12   11.20    8.63
  -4   1  12   15.95    8.69
  -4   1  12   12.69    3.81
  -4   1  13  209.40   15.86
  -4   1  14    9.31    8.58
  -4   1  15   52.79    9.62
  -4   1  18   25.27    3.45
  -4   2 -15   10.35    3.56
  -4   2 -14   29.63    6.60
  -4   2 -14   29.16    5.37
  -4   2 -13  136.43    9.76
  -4   2 -13  153.51   11.68
  -4   2 -12   12.66    6.36
  -4   2 -12   10.34    7.68
  -4   2 -11   66.64    7.93
  -4   2 -11   59.52    9.90
  -4   2 -10    6.46    6.76
  -4   2 -10   10.23    8.14
  -4   2  -9   -0.96    6.43
  -4   2  -9    8.54    7.93
  -4   2  -8    2.91    5.89
  -4   2  -8    8.63    7.75
  -4   2  -7   41.70    6.27
  -4   2  -6   23.83    5.48
  -4   2  -5  397.79   19.66
  -4   2   4   20.90    3.53
  -4   2   4   30.39    6.57
  -4   2   5   21.03    4.35
  -4   2   5   18.29    6.65
  -4   2   6   85.97    7.16
  -4   2   6  104.09    9.52
  -4   2   7  372.50   19.11
  -4   2   7  420.52   20.55
  -4   2   8    1.84    6.10
  -4   2   8   13.40    7.23
  -4   2   8   13.51    6.79
  -4   2   9   99.08    9.28
  -4   2   9  116.85   10.39
  -4   2   9  121.67   10.88
  -4   2   9  102.72    8.47
  -4   2  10   26.11    3.94
  -4   2  10   30.28    8.40
  -4   2  10   16.67    8.06
  -4   2  11   97.08   11.00
  -4   2  11  112.41    6.91
  -4   2  11  108.76   11.55
  -4   2  12    0.38    8.61
  -4   2  12    4.35    4.11
  -4   2  12    8.80    8.34
  -4   2  13  107.39   12.76
  -4   2  13  144.68    8.23
  -4   2  14  106.21   11.87
  -4   2  14  110.41    7.05
  -4   2  15    2.59    7.97
  -4   2  18   -3.66    2.64
  -4   3 -15   18.43    3.99
  -4   3 -14    4.58    4.74
  -4   3 -14   -4.14    6.03
  -4   3 -13  142.16   12.35
  -4   3 -12  156.79   13.74
  -4   3 -12  145.08   10.37
  -4   3 -11   23.44    9.17
  -4   3 -11   24.30    6.89
  -4   3 -10   86.47   11.43
  -4   3 -10   91.33    8.84
  -4   3  -9   29.31    9.28
  -4   3  -9   46.07    7.12
  -4   3  -8   34.68    8.97
  -4   3  -8   30.41    6.43
  -4   3  -7   66.97    7.64
  -4   3  -7   84.86    7.28
  -4   3  -6   -1.88    5.47
  -4   3  -6    3.72    4.85
  -4   3  -5  406.56   20.68
  -4   3   4    3.37    4.13
  -4   3   4    4.23    6.99
  -4   3   5  250.18   13.43
  -4   3   5  294.76   15.28
  -4   3   6   89.38    7.58
  -4   3   6   96.03    9.33
  -4   3   7  510.93   26.17
  -4   3   7  624.91   27.73
  -4   3   8   54.64    7.64
  -4   3   8   57.80    8.74
  -4   3   8   52.86    8.02
  -4   3   9  218.72   14.67
  -4   3   9  216.05   14.58
  -4   3  10   60.15    5.19
  -4   3  10   52.98    9.29
  -4   3  10   63.35    9.23
  -4   3  10   68.10    9.90
  -4   3  11   -5.63    4.31
  -4   3  11   -2.91    8.85
  -4   3  11   -3.02    8.42
  -4   3  12   37.56    9.88
  -4   3  12   44.39    5.10
  -4   3  13   17.11    9.03
  -4   3  13    3.90    4.23
  -4   3  14   82.24   10.43
  -4   3  14   83.83    6.29
  -4   3  15   -0.43    3.70
  -4   3  16   33.93    3.83
  -4   3  18    2.00    1.88
  -4   4 -15    4.92    3.59
  -4   4 -14   80.08    8.86
  -4   4 -14   59.18    6.31
  -4   4 -13    1.98    7.53
  -4   4 -12   92.79   11.57
  -4   4 -12   64.95    7.67
  -4   4 -11   -0.47    8.90
  -4   4 -11   -3.74    6.48
  -4   4 -10   80.74   11.97
  -4   4 -10   96.19    8.77
  -4   4  -9   11.85    8.81
  -4   4  -9    6.30    6.21
  -4   4  -8   22.45    6.18
  -4   4  -8   34.06    7.16
  -4   4  -7  602.20   27.57
  -4   4  -7  593.73   29.60
  -4   4  -6  106.32    7.82
  -4   4  -6  113.99    9.68
  -4   4  -5  747.77   35.43
  -4   4  -1    6.40    2.49
  -4   4   4  137.75    8.77
  -4   4   5  408.88   20.43
  -4   4   5  362.45   18.60
  -4   4   6   40.32    8.37
  -4   4   6   30.49    6.50
  -4   4   7   94.65   10.43
  -4   4   7   96.90    9.04
  -4   4   7   86.76    8.58
  -4   4   8  340.96   18.91
  -4   4   8  343.74   18.47
  -4   4   8  294.98   17.80
  -4   4   9   32.50    9.21
  -4   4   9   34.72    7.87
  -4   4   9   18.79    7.72
  -4   4  10   40.90    5.08
  -4   4  10   31.79    9.11
  -4   4  10   47.39    8.70
  -4   4  10   37.49    9.22
  -4   4  11  132.72    8.23
  -4   4  11  121.32   12.31
  -4   4  12  126.12    8.09
  -4   4  12  136.91   12.96
  -4   4  13   -1.33    4.41
  -4   4  13   -5.63    8.33
  -4   4  15   32.42    4.24
  -4   4  16   29.22    3.53
  -4   5 -15   12.16    3.67
  -4   5 -14   11.09    7.02
  -4   5 -14   12.07    4.78
  -4   5 -13   -0.41    7.97
  -4   5 -12   39.69    9.97
  -4   5 -12   29.43    6.57
  -4   5 -11   94.78   12.25
  -4   5 -11   84.61    8.61
  -4   5 -10   13.77    9.28
  -4   5 -10    9.68    6.53
  -4   5 -10   10.06    7.50
  -4   5  -9  131.20    9.73
  -4   5  -9  125.92   11.54
  -4   5  -8   51.66    6.94
  -4   5  -8   67.80    8.89
  -4   5  -7  671.95   30.82
  -4   5  -7  675.41   33.27
  -4   5  -6  609.96   28.41
  -4   5  -6  652.02   30.99
  -4   5  -1  618.94   27.72
  -4   5   5   69.19    7.50
  -4   5   6  162.17   11.39
  -4   5   7  278.35   15.55
  -4   5   7  247.43   15.47
  -4   5   8  470.52   23.46
  -4   5   8  409.99   23.25
  -4   5   9  128.29   11.17
  -4   5   9  123.46   11.74
  -4   5  10   -1.54    8.31
  -4   5  10    0.82    4.18
  -4   5  10    8.67    4.71
  -4   5  11  126.06   13.00
  -4   5  11  166.29    9.28
  -4   5  12    0.41    8.74
  -4   5  12    2.92    4.63
  -4   5  13   68.61   10.23
  -4   5  13   99.47    6.88
  -4   5  14    5.71    4.08
  -4   5  15   61.04    4.91
  -4   5  16    5.68    2.61
  -4   6 -14   12.67    4.55
  -4   6 -14   22.45    7.36
  -4   6 -13   33.74    5.87
  -4   6 -13   39.25    9.45
  -4   6 -12    7.20    5.80
  -4   6 -12    7.39    9.02
  -4   6 -11  140.59   13.56
  -4   6 -11  115.88   11.53
  -4   6 -11  111.65    9.24
  -4   6 -10   38.82   10.42
  -4   6 -10   41.90    8.78
  -4   6 -10   49.84    7.20
  -4   6  -9  138.82    9.90
  -4   6  -8  309.35   18.46
  -4   6  -8  277.39   15.23
  -4   6  -7   95.59   10.37
  -4   6  -7   80.96    7.44
  -4   6  -6  164.71   12.59
  -4   6  -6  149.71    9.53
  -4   6  -5    5.91    4.99
  -4   6  -2  361.82   17.77
  -4   6  -1 1667.10   72.88
  -4   6   6  155.94    8.84
  -4   6   7   70.09    9.22
  -4   6   7   87.22    8.37
  -4   6   8  183.86   14.52
  -4   6   8  207.80   13.45
  -4   6   9   40.37    9.12
  -4   6   9   32.34    5.21
  -4   6   9   38.65    5.35
  -4   6  10   14.56    8.63
  -4   6  10   23.86    4.91
  -4   6  10   17.49    5.00
  -4   6  11  124.71   13.08
  -4   6  11  152.20    8.95
  -4   6  12    4.32    4.54
  -4   6  13   86.86    6.43
  -4   6  14   25.27    4.27
  -4   6  15   19.50    3.35
  -4   7 -14    0.69    4.13
  -4   7 -14    6.88    6.91
  -4   7 -13   21.96    5.37
  -4   7 -13   43.13    9.16
  -4   7 -12   58.14    7.19
  -4   7 -12   81.69    9.67
  -4   7 -12   93.07   11.67
  -4   7 -11   53.15    7.09
  -4   7 -11   52.34    9.44
  -4   7 -11   69.71   11.24
  -4   7 -10   58.09    7.61
  -4   7 -10   92.66   10.65
  -4   7 -10   83.21   11.74
  -4   7  -9   54.17    7.30
  -4   7  -8  256.23   17.40
  -4   7  -8  230.46   13.49
  -4   7  -8  260.78   17.13
  -4   7  -7    8.98    5.71
  -4   7  -7   17.85    8.45
  -4   7  -6  163.97   10.06
  -4   7  -6  147.31   13.11
  -4   7  -5  390.38   18.94
  -4   7  -5  394.92   22.07
  -4   7  -4   88.64    7.04
  -4   7  -3  948.13   46.67
  -4   7  -3 1106.20   45.89
  -4   7  -2   59.06    6.75
  -4   7  -1  327.27   17.11
  -4   7   3   15.53    4.41
  -4   7   4  469.04   21.70
  -4   7   5    3.39    4.28
  -4   7   8  145.41    9.03
  -4   7   9  165.17    9.89
  -4   7   9  174.73    9.89
  -4   7  10   23.68    4.91
  -4   7  10   24.14    5.20
  -4   7  11  102.03    7.25
  -4   7  11  133.91    7.82
  -4   7  13   46.96    4.89
  -4   7  14   50.91    4.44
  -4   7  15   -0.62    2.28
  -4   8 -14   13.77    6.11
  -4   8 -14    5.17    3.89
  -4   8 -14   -3.85    3.63
  -4   8 -13   14.14    4.75
  -4   8 -13   29.25    7.93
  -4   8 -12   31.09    8.27
  -4   8 -12   39.65    9.16
  -4   8 -11   18.45    5.84
  -4   8 -11   23.99    9.59
  -4   8 -11   12.37    7.88
  -4   8 -10  141.32   10.11
  -4   8 -10  160.33   13.83
  -4   8 -10  141.56   13.59
  -4   8  -9   13.65    8.53
  -4   8  -9    3.12    5.90
  -4   8  -9    4.97    8.27
  -4   8  -8  172.91   11.12
  -4   8  -7    0.43    8.72
  -4   8  -7    4.64    5.82
  -4   8  -6   78.17   10.85
  -4   8  -6   91.58    7.71
  -4   8  -5  225.06   15.86
  -4   8  -5  208.82   11.90
  -4   8  -4   62.99    6.50
  -4   8  -3  571.15   29.78
  -4   8  -3  658.82   28.62
  -4   8  -2   12.45    6.02
  -4   8  -2    8.02    4.92
  -4   8  -1  787.78   36.86
  -4   8  -1  783.90   35.13
  -4   8   0   29.25    7.05
  -4   8   0   18.87    4.99
  -4   8   1  108.22    7.53
  -4   8   2  642.33   29.19
  -4   8   3   94.62    7.26
  -4   8   4  483.00   22.68
  -4   8   5   17.53    5.15
  -4   8   7  388.63   18.76
  -4   8   8    0.38    5.06
  -4   8   8   -7.15    4.85
  -4   8   9   90.02    6.88
  -4   8   9   80.16    6.78
  -4   8  10   24.10    4.88
  -4   8  10   24.58    5.01
  -4   8  11   45.00    4.87
  -4   8  12   39.78    4.70
  -4   8  13   36.72    4.14
  -4   8  14    6.46    2.56
  -4   9 -15    5.48    2.47
  -4   9 -14    1.16    3.77
  -4   9 -13    7.78    3.91
  -4   9 -13    5.82    6.74
  -4   9 -12    8.88    7.27
  -4   9 -12   13.57    4.87
  -4   9 -12   16.60    7.63
  -4   9 -11   -5.47    8.19
  -4   9 -11   -5.05    5.21
  -4   9 -11   -5.79    7.65
  -4   9 -10   35.66    9.42
  -4   9 -10   25.61    5.92
  -4   9 -10   40.38    9.15
  -4   9  -9   67.38   10.94
  -4   9  -9   66.32    7.12
  -4   9  -9   71.24   10.47
  -4   9  -8    6.49    8.81
  -4   9  -8    5.36    5.87
  -4   9  -8    3.32    7.85
  -4   9  -7  106.41    8.51
  -4   9  -6  104.30    8.40
  -4   9  -5  384.97   22.80
  -4   9  -5  388.76   19.14
  -4   9  -4   69.69   10.43
  -4   9  -4   72.64    7.07
  -4   9  -3  274.01   14.00
  -4   9  -3  250.61   15.77
  -4   9  -2   79.68    6.90
  -4   9  -2   70.46    8.42
  -4   9  -1  166.56    9.82
  -4   9  -1  151.98   11.82
  -4   9   0   95.78    7.41
  -4   9   0   80.18    9.69
  -4   9   1   59.20    6.27
  -4   9   2  129.58    8.77
  -4   9   3  364.74   18.01
  -4   9   4    8.39    5.42
  -4   9   5  226.89   11.73
  -4   9   5  180.15   11.25
  -4   9   6    5.19    5.50
  -4   9   7   39.00    5.30
  -4   9   7   43.83    5.99
  -4   9   8   38.32    5.24
  -4   9   8   39.03    5.60
  -4   9   9   81.03    6.36
  -4   9  10   32.90    4.66
  -4   9  10   22.06    4.59
  -4   9  11   51.38    4.75
  -4   9  11   45.58    4.40
  -4   9  12   29.07    3.73
  -4   9  12   21.08    2.70
  -4   9  13    1.28    2.36
  -4  10 -15    2.27    1.97
  -4  10 -14   18.41    3.67
  -4  10 -13   17.80    6.19
  -4  10 -13   15.18    4.48
  -4  10 -12    9.15    4.24
  -4  10 -12    9.60    6.76
  -4  10 -12   16.62    6.51
  -4  10 -11   16.93    4.98
  -4  10 -11   20.48    7.63
  -4  10 -10   15.40    5.40
  -4  10 -10   39.18    9.33
  -4  10 -10   33.16    8.17
  -4  10  -9   42.94    6.39
  -4  10  -9   39.79   10.22
  -4  10  -9   47.77    8.50
  -4  10  -8    0.64    5.43
  -4  10  -8  -10.99    7.62
  -4  10  -8    9.30    9.04
  -4  10  -7   41.72    6.59
  -4  10  -7   38.87    8.04
  -4  10  -7   50.01    5.83
  -4  10  -7   53.15   10.26
  -4  10  -6   58.35   10.26
  -4  10  -6   41.10    6.61
  -4  10  -5  278.79   14.92
  -4  10  -4  185.96   11.18
  -4  10  -3   37.64    6.22
  -4  10  -3   20.81    7.07
  -4  10  -2  157.21    9.71
  -4  10  -2  127.07   11.44
  -4  10  -1   16.93    5.80
  -4  10  -1   16.00    7.55
  -4  10   0  137.46    9.11
  -4  10   0  126.17   11.67
  -4  10   1  312.74   16.06
  -4  10   2    4.07    5.72
  -4  10   3  191.98   11.22
  -4  10   3  183.64   10.65
  -4  10   4    6.21    5.57
  -4  10   4    2.58    5.40
  -4  10   4    9.08    4.95
  -4  10   5   52.77    6.39
  -4  10   6   35.58    5.95
  -4  10   6   44.89    5.13
  -4  10   7   55.10    5.97
  -4  10   7   47.95    5.26
  -4  10   9    6.62    4.32
  -4  10   9    3.87    3.85
  -4  10  10   18.19    3.81
  -4  10  10   17.01    3.83
  -4  10  11    0.29    2.64
  -4  10  11    3.70    2.95
  -4  10  12   23.89    2.50
  -4  11 -14    6.42    2.87
  -4  11 -13    4.85    3.95
  -4  11 -12    7.95    4.37
  -4  11 -11    5.11    4.10
  -4  11 -11   29.83    7.48
  -4  11 -10    7.27    4.84
  -4  11 -10   23.06    8.39
  -4  11  -9   40.93    9.17
  -4  11  -8   23.42    4.75
  -4  11  -8   23.01    9.19
  -4  11  -8   24.65    5.65
  -4  11  -7   79.84    6.96
  -4  11  -7   83.82    7.58
  -4  11  -6   61.15    6.67
  -4  11  -6   56.08   10.16
  -4  11  -6   67.65    6.93
  -4  11  -5    1.74    8.14
  -4  11  -5   -1.93    5.66
  -4  11  -4  202.98   12.00
  -4  11  -4  216.07   15.48
  -4  11  -3   43.57    9.02
  -4  11  -3   30.46    6.25
  -4  11  -3   43.46    7.98
  -4  11  -2  100.93   11.18
  -4  11  -2  135.53    8.93
  -4  11  -2  106.96   10.84
  -4  11  -1   25.35    8.17
  -4  11  -1   25.14    8.01
  -4  11  -1   41.92    6.38
  -4  11  -1   29.06    4.87
  -4  11   0   49.96    9.28
  -4  11   0   65.24    5.94
  -4  11   0   65.78    6.99
  -4  11   1  175.14   10.48
  -4  11   1  156.28    9.34
  -4  11   2   -4.77    5.41
  -4  11   2    5.27    4.90
  -4  11   2    4.83    5.47
  -4  11   2   -3.16    8.23
  -4  11   3   27.36    5.30
  -4  11   3   26.73    5.58
  -4  11   3   32.85    6.13
  -4  11   3   32.65    9.10
  -4  11   4   -1.75    5.13
  -4  11   4    9.83    4.46
  -4  11   5   16.19    5.29
  -4  11   5    5.08    4.06
  -4  11   7   15.65    4.83
  -4  11   7   16.96    3.97
  -4  11   8   61.66    5.44
  -4  11   8   61.44    4.90
  -4  11   9    1.81    3.54
  -4  11   9    0.13    3.04
  -4  11  10   12.98    2.76
  -4  11  10   14.94    2.72
  -4  12 -14   -0.67    1.53
  -4  12 -13   11.28    3.06
  -4  12 -12    0.26    3.67
  -4  12 -11   14.37    4.37
  -4  12 -11   11.15    6.15
  -4  12 -10   23.29    4.87
  -4  12 -10   25.88    4.38
  -4  12 -10   22.29    7.41
  -4  12  -9    1.93    4.63
  -4  12  -9    6.10    4.33
  -4  12  -9    5.92    7.35
  -4  12  -8   59.63    5.57
  -4  12  -8   86.29    9.92
  -4  12  -7    0.40    7.59
  -4  12  -7   -1.68    5.00
  -4  12  -6  106.82    8.01
  -4  12  -6  125.21   11.54
  -4  12  -6  117.91    8.34
  -4  12  -5    4.44    5.40
  -4  12  -5    6.83    5.26
  -4  12  -5    5.62    7.78
  -4  12  -4   43.94    6.26
  -4  12  -4   32.64    6.02
  -4  12  -3   53.78    8.45
  -4  12  -3   63.24    7.12
  -4  12  -3   53.88    8.70
  -4  12  -3   66.20    6.80
  -4  12  -2    8.99    7.16
  -4  12  -2    8.13    6.04
  -4  12  -2   19.05    6.87
  -4  12  -2   11.16    5.44
  -4  12  -1  123.81   11.84
  -4  12  -1  162.33    9.63
  -4  12  -1  164.54    9.70
  -4  12  -1  128.52    8.25
  -4  12   0   12.55    7.47
  -4  12   0    9.70    5.73
  -4  12   0   17.05    5.77
  -4  12   0    8.03    4.66
  -4  12   1   92.99    7.33
  -4  12   1   93.83    7.52
  -4  12   1   78.98    6.59
  -4  12   2   19.30    5.12
  -4  12   2   19.69    4.84
  -4  12   2   32.31    7.88
  -4  12   2   19.36    5.54
  -4  12   3    8.32    4.82
  -4  12   3    9.67    7.62
  -4  12   4   83.69    5.66
  -4  12   4   84.77    9.84
  -4  12   5   -2.57    3.28
  -4  12   5    4.05    4.42
  -4  12   6   28.46    3.75
  -4  12   6   41.05    4.91
  -4  12   6   29.69    7.18
  -4  12   7    3.23    2.87
  -4  12   7    2.31    3.89
  -4  12   8   16.72    2.71
  -4  12   8   28.46    3.56
  -4  12   9   -0.60    2.25
  -4  13 -12    2.47    2.50
  -4  13 -11    3.22    3.10
  -4  13 -10   34.04    6.02
  -4  13 -10   14.97    3.75
  -4  13  -9    0.58    5.62
  -4  13  -9    4.02    3.57
  -4  13  -9   -2.88    3.66
  -4  13  -8   36.14    7.20
  -4  13  -8   30.97    4.54
  -4  13  -8   25.42    4.13
  -4  13  -8   30.99    4.18
  -4  13  -7   10.15    6.75
  -4  13  -7    3.67    4.21
  -4  13  -7    3.72    4.10
  -4  13  -6   20.78    4.79
  -4  13  -6   25.39    5.04
  -4  13  -5   35.48    7.52
  -4  13  -4   10.14    6.35
  -4  13  -2   -5.35    6.48
  -4  13  -1   32.06    7.51
  -4  13   0   33.52    7.51
  -4  13   0   33.25    4.40
  -4  13   1   30.60    5.06
  -4  13   1   17.64    7.09
  -4  13   1   32.12    4.51
  -4  13   2   32.88    4.75
  -4  13   2   45.17    7.62
  -4  13   2   45.79    4.87
  -4  13   3    3.10    3.54
  -4  13   3    0.56    6.16
  -4  13   3    4.12    3.96
  -4  13   4   34.01    6.74
  -4  13   4   46.08    4.68
  -4  13   5    0.87    3.60
  -4  13   6   53.61    4.40
  -4  13   7   -1.89    2.57
  -4  14 -10    2.00    2.08
  -4  14  -9   -3.34    2.46
  -4  14  -8    4.22    2.97
  -4  14  -8    4.37    2.69
  -4  14  -7    2.35    2.70
  -4  14  -7    7.47    3.43
  -4  14  -7    4.23    3.54
  -4  14  -6    1.92    3.69
  -4  14  -6   -0.83    3.94
  -4  14  -5   19.52    4.16
  -4  14  -5   15.36    4.44
  -4  14  -4    7.31    4.06
  -4  14  -4   11.55    4.63
  -4  14  -3   23.00    4.46
  -4  14  -3   25.02    4.87
  -4  14  -2    1.95    4.26
  -4  14  -2    8.62    4.52
  -4  14  -1   28.44    4.78
  -4  14  -1   36.83    4.94
  -4  14   0   30.51    4.54
  -4  14   1    9.13    3.64
  -4  14   2   44.26    3.98
  -4  14   2   47.81    4.03
  -4  14   3   -4.44    2.93
  -4  14   3    1.59    1.92
  -4  14   4   18.93    2.95
  -4  14   5    4.50    2.24
  -4  15  -7    5.96    2.40
  -4  15  -6    4.77    2.95
  -4  15  -6    7.55    2.70
  -4  15  -5    2.84    3.30
  -4  15  -5    2.49    2.67
  -4  15  -4    3.35    3.33
  -4  15  -3    6.60    3.57
  -4  15  -2   15.26    3.45
  -4  15  -1    3.54    3.14
  -4  15   0   21.11    2.75
  -4  15   0   17.02    2.92
  -4  15   1    0.61    1.85
  -4  15   1    2.30    1.75
  -4  15   1   -0.27    1.97
  -4  16  -4    5.92    1.65
  -3 -11   0   -0.70    7.57
  -3 -11   1   46.71    8.82
  -3 -11   2   28.94    7.96
  -3 -10  -6    1.27    3.09
  -3 -10  -3   41.10    8.90
  -3 -10  -2   51.90    9.91
  -3 -10  -1   -3.80    8.83
  -3 -10   0   69.67   10.91
  -3 -10   1   16.32    8.60
  -3 -10   2  160.61   13.72
  -3 -10  11   -6.19    8.37
  -3  -9  -8    1.17    2.93
  -3  -9  -5    9.27    7.97
  -3  -9  -4   36.73    9.53
  -3  -9  -3   18.51    9.41
  -3  -9  -2  264.37   18.59
  -3  -9  -1   33.93   10.15
  -3  -9   0  908.43   44.86
  -3  -9   1  164.39   14.33
  -3  -9   2  136.83   12.79
  -3  -9   3   66.31    9.78
  -3  -9  12   88.28   12.14
  -3  -9  13    0.43    8.08
  -3  -8  -9    3.44    3.58
  -3  -8  -6   53.25    9.92
  -3  -8  -5   14.50    9.43
  -3  -8  -4  347.97   22.29
  -3  -8  -3   24.76   10.54
  -3  -8  -2   98.66   12.86
  -3  -8  -1   18.36    9.37
  -3  -8   0    7.64    9.26
  -3  -8   1  277.08   17.99
  -3  -8   2  153.09   12.92
  -3  -8   7    3.88   11.38
  -3  -8   8   85.07   13.77
  -3  -8  12    2.42    9.37
  -3  -8  13    3.26    8.87
  -3  -8  14   -4.72    8.32
  -3  -7 -11   52.74    3.74
  -3  -7 -10   24.50    4.20
  -3  -7  -9   10.41    5.09
  -3  -7  -8   17.35    7.59
  -3  -7  -7   14.41    8.62
  -3  -7  -6  146.33   14.17
  -3  -7  -5   90.84   12.62
  -3  -7  -4   96.47   13.13
  -3  -7  -3  185.17   16.14
  -3  -7  -2    0.43    9.48
  -3  -7  -1  308.28   19.47
  -3  -7   2  248.59   15.80
  -3  -7   3  434.81   22.83
  -3  -7   4  125.51   10.09
  -3  -7   5   23.21   11.22
  -3  -7   6  339.00   21.92
  -3  -7   7  192.88   16.34
  -3  -7   8   37.56   11.92
  -3  -7   9  128.43   14.38
  -3  -7  10   35.00   11.56
  -3  -7  11  119.97   13.84
  -3  -7  12   33.39   10.69
  -3  -7  13   12.01    9.73
  -3  -7  14   51.21   10.75
  -3  -6 -12    9.06    2.49
  -3  -6 -11   52.30    5.15
  -3  -6 -10  104.79    7.76
  -3  -6  -9    8.07    7.55
  -3  -6  -8  131.54   12.75
  -3  -6  -7    5.96    9.41
  -3  -6  -6  200.13   16.44
  -3  -6  -5  457.88   26.64
  -3  -6  -4   -4.43    9.60
  -3  -6  -3   -2.08    9.42
  -3  -6   0  252.85   16.04
  -3  -6   1  224.72   14.41
  -3  -6   2 1029.22   47.34
  -3  -6   3   18.81    6.48
  -3  -6   4 1019.44   46.41
  -3  -6   4  942.81   43.97
  -3  -6   5   93.19   12.20
  -3  -6   6  283.43   18.84
  -3  -6   7  142.01   13.48
  -3  -6   7  170.63   14.42
  -3  -6   8   62.33   11.24
  -3  -6   8   52.37    9.87
  -3  -6   8   49.72    7.47
  -3  -6   9  219.51   16.18
  -3  -6  11   91.62   12.43
  -3  -6  12   34.40   10.77
  -3  -6  13    5.77    9.79
  -3  -6  14   42.16   10.94
  -3  -6  15   -0.86    8.94
  -3  -5 -12  110.87    6.97
  -3  -5 -11    7.36    6.44
  -3  -5 -11    1.34    5.23
  -3  -5 -10  118.20    8.76
  -3  -5  -9   17.61    8.30
  -3  -5  -8   59.88   10.40
  -3  -5  -7    5.52    9.38
  -3  -5  -6  209.96   16.36
  -3  -5  -5  515.70   28.34
  -3  -5  -4   41.05    9.60
  -3  -5   2  863.02   39.69
  -3  -5   3   82.40   11.07
  -3  -5   3   94.16    8.14
  -3  -5   4  627.71   29.47
  -3  -5   4  554.45   26.88
  -3  -5   5   54.69   10.01
  -3  -5   5   62.90   10.04
  -3  -5   6    0.31    9.03
  -3  -5   6   -3.08    8.22
  -3  -5   7   80.10   10.04
  -3  -5   8    2.35    5.38
  -3  -5   8    1.57    8.14
  -3  -5   9  187.52   13.92
  -3  -5  10  164.28   13.05
  -3  -5  10  137.81   13.06
  -3  -5  11   53.94   10.55
  -3  -5  12   15.83   10.01
  -3  -5  13   -0.47    9.92
  -3  -5  14   15.90    9.63
  -3  -5  15   -3.09    8.99
  -3  -4 -13    7.36    3.66
  -3  -4 -12   52.03    6.05
  -3  -4 -11   35.44    6.38
  -3  -4 -10   14.29    6.56
  -3  -4 -10   21.12    7.72
  -3  -4  -9  125.26   12.24
  -3  -4  -8   60.74   10.30
  -3  -4  -7  473.11   26.67
  -3  -4  -6   10.26    8.86
  -3  -4   2   -1.55    8.23
  -3  -4   3   16.62    8.59
  -3  -4   4   14.18    4.84
  -3  -4   4   20.49    8.33
  -3  -4   4   20.41    8.18
  -3  -4   5 1586.82   70.55
  -3  -4   6   21.45    7.74
  -3  -4   7  335.65   18.26
  -3  -4   7  381.68   19.69
  -3  -4   8   40.83    8.17
  -3  -4   8   37.50    5.96
  -3  -4   9  225.95   14.88
  -3  -4  10  203.62   14.46
  -3  -4  10  176.23   13.96
  -3  -4  11    7.12    8.70
  -3  -4  11    2.25    7.53
  -3  -4  12   72.36   11.81
  -3  -4  13   -2.28    9.70
  -3  -4  14    3.76    4.27
  -3  -4  14    0.93    9.86
  -3  -4  15    1.38    4.19
  -3  -4  15   -4.41    9.53
  -3  -4  16    4.60    4.11
  -3  -4  16    2.37    8.09
  -3  -4  17   38.50    4.29
  -3  -4  18    7.40    2.79
  -3  -3 -14    9.32    2.96
  -3  -3 -13    3.88    4.65
  -3  -3 -12    4.11    6.63
  -3  -3 -12   14.79    5.70
  -3  -3 -10    2.71    6.52
  -3  -3 -10   11.82    7.75
  -3  -3  -9   89.40   11.08
  -3  -3  -8   33.65    9.36
  -3  -3  -7  548.09   29.08
  -3  -3   2  229.37   10.76
  -3  -3   2  286.71   14.18
  -3  -3   3  769.63   34.67
  -3  -3   3  800.43   36.39
  -3  -3   3  835.51   36.63
  -3  -3   3  823.48   35.99
  -3  -3   4  153.91    9.76
  -3  -3   4  150.24    8.29
  -3  -3   4  167.25   10.84
  -3  -3   5 1320.70   57.02
  -3  -3   5 1353.44   57.29
  -3  -3   5 1217.39   56.01
  -3  -3   6  128.31    9.65
  -3  -3   6  124.67    8.89
  -3  -3   6  136.64    9.39
  -3  -3   7   89.83    6.38
  -3  -3   7   94.74    7.72
  -3  -3   7  103.35    8.77
  -3  -3   8  179.71   10.66
  -3  -3   9  141.46   11.51
  -3  -3  11   48.41   10.02
  -3  -3  12   45.81   10.62
  -3  -3  13   -4.88    9.67
  -3  -3  14   -1.36    9.68
  -3  -3  15   11.36    9.48
  -3  -3  16   10.65    8.33
  -3  -3  17   12.34    4.11
  -3  -3  18    9.56    3.22
  -3  -2 -14   13.80    4.16
  -3  -2 -13   28.43    5.55
  -3  -2 -12   10.28    6.89
  -3  -2 -11   97.85    8.77
  -3  -2 -10  228.94   13.65
  -3  -2  -9    9.78    8.09
  -3  -2   1  675.71   29.63
  -3  -2   1  720.11   30.76
  -3  -2   2  547.59   24.49
  -3  -2   2  509.70   24.62
  -3  -2   2  537.64   24.70
  -3  -2   3  688.72   31.97
  -3  -2   3  732.94   32.23
  -3  -2   4 1058.47   47.34
  -3  -2   4 1120.91   48.03
  -3  -2   5  287.80   14.84
  -3  -2   5  297.80   15.08
  -3  -2   5  271.39   14.31
  -3  -2   6   85.57    6.23
  -3  -2   6   91.80    7.47
  -3  -2   6   88.51    8.07
  -3  -2   6  100.12    7.82
  -3  -2   7   91.65    8.59
  -3  -2   7  102.67    7.69
  -3  -2   7  114.22    8.95
  -3  -2   7  118.52    8.94
  -3  -2   8   65.19    8.11
  -3  -2   8   57.63    7.32
  -3  -2   8   56.05    7.76
  -3  -2   9  408.77   21.53
  -3  -2   9  396.27   20.76
  -3  -2  11  182.90   14.38
  -3  -2  12   -0.40    9.18
  -3  -2  13    3.02    9.39
  -3  -2  14    8.85    9.28
  -3  -2  15    1.72    8.99
  -3  -2  16   34.98    9.28
  -3  -2  17    4.40    4.13
  -3  -2  18   29.35    3.77
  -3  -1 -15   25.58    3.47
  -3  -1 -14    1.69    4.57
  -3  -1 -13    9.46    5.68
  -3  -1 -12    7.59    6.28
  -3  -1 -11   -8.87    6.82
  -3  -1 -10   -3.43    6.85
  -3  -1  -9   -2.11    6.45
  -3  -1  -9    1.44    7.30
  -3  -1  -7    7.47    5.81
  -3  -1  -6 1005.83   45.78
  -3  -1  -5  352.63   17.66
  -3  -1  -5  358.53   18.08
  -3  -1   0  597.24   26.51
  -3  -1   1  556.26   24.34
  -3  -1   1  570.50   25.04
  -3  -1   1  537.47   25.06
  -3  -1   2 1067.31   46.85
  -3  -1   3    5.83    4.56
  -3  -1   3    8.02    4.44
  -3  -1   4   27.02    5.29
  -3  -1   4   22.73    5.24
  -3  -1   5  120.43    8.03
  -3  -1   5  120.71    8.71
  -3  -1   6    6.31    5.37
  -3  -1   6    2.03    5.80
  -3  -1   6    2.63    5.70
  -3  -1   7  664.12   30.87
  -3  -1   7  682.52   31.16
  -3  -1   7  644.51   30.86
  -3  -1   8   50.26    7.50
  -3  -1   8   47.67    7.71
  -3  -1   8   53.84    6.70
  -3  -1   9  472.77   24.52
  -3  -1   9  448.26   23.46
  -3  -1   9  529.32   24.90
  -3  -1  10  133.97    9.60
  -3  -1  11  130.78   12.40
  -3  -1  12    9.36    9.20
  -3  -1  13    4.64    9.43
  -3  -1  14   49.73   10.72
  -3  -1  15   36.34    9.81
  -3  -1  17    4.39    4.17
  -3  -1  18   19.94    3.64
  -3  -1  19    4.51    1.88
  -3   0 -15   15.29    3.87
  -3   0 -14    2.50    5.02
  -3   0 -13   56.43    7.00
  -3   0 -12   33.82    6.95
  -3   0 -11    4.28    6.60
  -3   0 -10   -0.17    6.55
  -3   0  -9   11.32    6.49
  -3   0  -9   10.00    6.80
  -3   0  -8  436.57   20.82
  -3   0  -8  419.96   22.74
  -3   0  -7  101.78    9.59
  -3   0  -6 1216.65   54.98
  -3   0  -5  508.23   23.70
  -3   0  -4   19.59    4.67
  -3   0  -4   13.31    3.15
  -3   0  -3    3.59    4.53
  -3   0  -3    5.24    3.42
  -3   0  -2  626.74   27.92
  -3   0  -2  603.51   27.37
  -3   0  -1  560.17   25.27
  -3   0   0 1792.98   76.30
  -3   0   0 1735.79   76.13
  -3   0   1 1081.15   47.16
  -3   0   1 1170.90   47.77
  -3   0   1 1132.97   47.30
  -3   0   1 1025.34   47.03
  -3   0   2   53.46    5.08
  -3   0   3 1492.62   64.81
  -3   0   4  102.30    6.28
  -3   0   5    0.83    4.48
  -3   0   6  238.71   13.04
  -3   0   6  222.92   12.41
  -3   0   7  674.49   31.18
  -3   0   7  701.40   31.65
  -3   0   7  644.72   31.15
  -3   0   8  405.40   20.17
  -3   0   8  367.26   18.97
  -3   0   8  368.49   19.49
  -3   0   9  140.00    9.68
  -3   0   9  164.19   11.69
  -3   0   9  138.24   11.18
  -3   0  10   53.20    6.24
  -3   0  11    3.46    3.47
  -3   0  11    3.80    8.32
  -3   0  12  102.92    6.57
  -3   0  12  109.40   12.03
  -3   0  13   -0.41    8.07
  -3   0  13   25.94    9.84
  -3   0  14  129.90   13.66
  -3   0  15   -4.20    8.90
  -3   0  18    5.73    3.19
  -3   1 -15    4.69    4.01
  -3   1 -14    3.80    6.15
  -3   1 -14   13.21    5.29
  -3   1 -13   26.70    7.23
  -3   1 -12  138.50   12.12
  -3   1 -12  144.32   10.32
  -3   1 -11   13.78    8.11
  -3   1 -11   -0.68    6.41
  -3   1 -10  164.33   10.95
  -3   1  -9    1.83    7.54
  -3   1  -9    2.38    6.26
  -3   1  -8   23.59    7.43
  -3   1  -8   28.06    5.72
  -3   1  -7  215.30   13.36
  -3   1  -7  188.08   10.87
  -3   1  -5  227.45   11.91
  -3   1  -4  355.92   14.34
  -3   1  -4  268.23   12.37
  -3   1  -3   63.06    5.75
  -3   1  -2  509.27   23.33
  -3   1  -1  104.66    6.70
  -3   1  -1  113.99    7.39
  -3   1   0 1028.48   44.18
  -3   1   2 1759.27   75.98
  -3   1   3  449.04   20.20
  -3   1   3  495.67   21.51
  -3   1   4   25.37    4.00
  -3   1   5    2.29    4.30
  -3   1   6   19.18    5.58
  -3   1   7  258.75   14.84
  -3   1   7  289.42   15.31
  -3   1   8   50.38    7.76
  -3   1   8   57.96    6.43
  -3   1   8   55.77    7.85
  -3   1   9   54.18    8.18
  -3   1   9   55.53    6.06
  -3   1   9   72.14    8.84
  -3   1  10   48.82    4.30
  -3   1  11    2.10    8.44
  -3   1  11   10.68    7.62
  -3   1  11    5.80    3.71
  -3   1  12  134.13   13.18
  -3   1  12  128.52   12.10
  -3   1  12  133.27    7.82
  -3   1  13   93.47    6.52
  -3   1  13   80.58   11.78
  -3   1  14  115.61    7.41
  -3   1  14  120.84   12.96
  -3   1  15    4.09    8.79
  -3   1  18    9.09    2.93
  -3   2 -15    5.29    4.23
  -3   2 -14  112.90   10.54
  -3   2 -14  118.67    8.51
  -3   2 -13  105.39   10.60
  -3   2 -13   78.02    8.00
  -3   2 -12   89.11   10.83
  -3   2 -12   77.07    8.12
  -3   2 -11   87.65   10.87
  -3   2 -11   71.22    8.26
  -3   2 -10   -9.02    6.71
  -3   2  -9  181.84   13.66
  -3   2  -9  172.66   10.96
  -3   2  -8   16.17    5.27
  -3   2  -8   21.43    7.90
  -3   2  -7  447.45   20.73
  -3   2  -7  429.15   21.70
  -3   2  -6   61.35    6.59
  -3   2  -5  436.20   19.97
  -3   2  -5  393.14   18.28
  -3   2   2   79.10    7.58
  -3   2   3  578.09   26.56
  -3   2   3  664.84   27.74
  -3   2   4    0.18    4.05
  -3   2   5  185.77   10.70
  -3   2   5  204.95   11.67
  -3   2   6  153.38   10.02
  -3   2   6  173.21   10.78
  -3   2   7  551.37   28.05
  -3   2   7  614.98   28.55
  -3   2   7  641.46   28.86
  -3   2   8  298.98   16.75
  -3   2   8  299.29   16.92
  -3   2   8  322.58   17.32
  -3   2   9   45.64    8.16
  -3   2   9   39.46    7.73
  -3   2   9   41.66    8.00
  -3   2   9   46.16    4.29
  -3   2  10   35.19    8.56
  -3   2  10   30.54    8.08
  -3   2  10   43.50    4.43
  -3   2  11  195.59   15.14
  -3   2  11  196.39   14.51
  -3   2  11  207.52   10.64
  -3   2  12  104.75   12.52
  -3   2  12  108.99   11.10
  -3   2  12  114.52    7.42
  -3   2  13  214.31   16.69
  -3   2  13  228.81   11.81
  -3   2  14   36.93   10.05
  -3   2  14   38.98    4.95
  -3   2  15    9.76    9.07
  -3   2  15   16.17    4.13
  -3   2  16    3.61    3.43
  -3   2  17    4.72    2.41
  -3   2  18   10.55    2.40
  -3   3 -15   13.94    4.47
  -3   3 -15   16.53    6.66
  -3   3 -14   87.26    7.73
  -3   3 -14  108.48   10.68
  -3   3 -13  173.73   11.10
  -3   3 -13  181.06   14.50
  -3   3 -12   62.96    7.84
  -3   3 -12   82.63   11.12
  -3   3 -11   82.42    8.37
  -3   3 -11   96.63   11.54
  -3   3 -10    9.33    6.25
  -3   3 -10   14.30    8.83
  -3   3  -9   34.82    6.60
  -3   3  -9   45.21    7.11
  -3   3  -9   49.30    9.37
  -3   3  -8   49.05    6.36
  -3   3  -8   60.02    7.18
  -3   3  -8   53.09    9.03
  -3   3  -7  265.13   15.03
  -3   3  -6  380.73   19.57
  -3   3  -5  248.75   12.85
  -3   3  -5  268.20   14.40
  -3   3  -1  174.28    8.20
  -3   3   1 2357.96  101.14
  -3   3   3 1203.00   52.45
  -3   3   4   15.07    5.14
  -3   3   4   18.42    6.21
  -3   3   5  355.63   18.14
  -3   3   5  379.26   18.62
  -3   3   6  529.59   24.99
  -3   3   6  513.92   25.19
  -3   3   7   19.98    4.91
  -3   3   7   13.13    6.81
  -3   3   7   13.87    6.08
  -3   3   7   21.70    6.81
  -3   3   8  359.85   19.75
  -3   3   8  398.25   20.02
  -3   3   8  356.76   19.84
  -3   3   9  136.31   11.12
  -3   3   9  133.43   11.11
  -3   3   9  140.17    7.86
  -3   3  10  227.49   15.49
  -3   3  10  253.78   12.29
  -3   3  10  233.14   16.46
  -3   3  11   36.81    8.62
  -3   3  11   29.90    4.86
  -3   3  11   23.01    9.84
  -3   3  12  137.60    8.28
  -3   3  12  106.21   13.21
  -3   3  13  100.64    7.12
  -3   3  13  106.70   12.48
  -3   3  14   36.28    4.89
  -3   3  14   24.82    9.34
  -3   3  15   22.82    4.24
  -3   3  16    2.96    3.22
  -3   3  17   10.93    2.23
  -3   4 -16   12.96    2.90
  -3   4 -15   -0.30    6.31
  -3   4 -15   -5.01    4.31
  -3   4 -14    2.32    7.63
  -3   4 -14    2.89    5.16
  -3   4 -13   75.19   10.53
  -3   4 -13   40.09    6.69
  -3   4 -12   15.19    9.30
  -3   4 -12   10.16    6.25
  -3   4 -11  167.83   11.22
  -3   4 -11  199.81   15.48
  -3   4 -10   12.53    6.47
  -3   4 -10    8.01    6.83
  -3   4  -9   58.34    6.92
  -3   4  -9   46.73    9.61
  -3   4  -9   43.31    7.77
  -3   4  -8   42.80    6.15
  -3   4  -8   54.46    9.38
  -3   4  -8   52.52    7.86
  -3   4  -7   32.60    7.19
  -3   4  -7   32.21    5.55
  -3   4  -6  743.51   35.18
  -3   4  -5   40.26    7.48
  -3   4  -4 2066.71   89.50
  -3   4  -1   12.44    3.95
  -3   4   3  331.75   16.46
  -3   4   4   95.58    8.01
  -3   4   5   86.05    8.33
  -3   4   5   91.75    9.02
  -3   4   6  617.78   30.26
  -3   4   6  634.03   30.29
  -3   4   6  648.32   30.01
  -3   4   7  230.12   14.58
  -3   4   7  221.18   14.42
  -3   4   7  261.45   14.20
  -3   4   8  629.83   32.13
  -3   4   8  693.42   32.14
  -3   4   9    2.46    3.74
  -3   4   9   -7.03    7.90
  -3   4   9   -3.88    6.69
  -3   4   9    2.84    4.07
  -3   4   9    2.41    8.37
  -3   4  10  115.75   11.54
  -3   4  10  121.40   12.64
  -3   4  10  126.53    7.83
  -3   4  11  -12.22    9.80
  -3   4  11   12.51    4.80
  -3   4  12   28.42   10.07
  -3   4  12   23.01    5.04
  -3   4  13    6.86    8.81
  -3   4  13    0.23    4.53
  -3   4  15   41.05    4.64
  -3   4  16   32.24    3.57
  -3   4  17   14.87    2.38
  -3   5 -16    6.79    2.66
  -3   5 -15   29.89    7.34
  -3   5 -15   10.37    4.14
  -3   5 -14   21.60    8.35
  -3   5 -14   16.41    5.21
  -3   5 -13   52.54   10.19
  -3   5 -13   32.82    6.21
  -3   5 -12   36.73   10.36
  -3   5 -12   28.68    6.50
  -3   5 -11   75.36    7.77
  -3   5 -11   64.95   11.23
  -3   5 -11   63.59    9.46
  -3   5 -10  101.37    8.54
  -3   5 -10   99.09   10.64
  -3   5  -9   25.34    6.35
  -3   5  -9   32.54    9.46
  -3   5  -9   37.72    8.27
  -3   5  -8  193.65   13.65
  -3   5  -8  207.28   14.67
  -3   5  -8  185.64   11.11
  -3   5  -7   22.06    7.32
  -3   5  -7   20.99    5.09
  -3   5  -6   96.47    7.94
  -3   5  -6   93.12    9.71
  -3   5  -5   49.17    6.04
  -3   5  -5   51.08    8.33
  -3   5  -4    2.54    4.66
  -3   5  -3  353.54   17.35
  -3   5  -2  526.28   24.38
  -3   5  -1  680.53   29.59
  -3   5  -1  620.17   29.29
  -3   5   4  198.00   12.25
  -3   5   5    4.17    6.66
  -3   5   6  134.35   11.23
  -3   5   6  155.67   10.09
  -3   5   7   76.47    7.82
  -3   5   8   37.37    4.69
  -3   5   8   31.86    6.78
  -3   5   9   36.06    5.03
  -3   5   9   25.64    4.76
  -3   5   9   23.09    9.29
  -3   5  10   14.67    4.93
  -3   5  10    9.39    4.36
  -3   5  10    3.36    9.33
  -3   5  11   52.63    5.75
  -3   5  11   37.67   10.32
  -3   5  12   55.97    5.82
  -3   5  12   39.89   10.30
  -3   5  13   15.22    8.72
  -3   5  14   91.30    6.43
  -3   5  15    1.25    3.46
  -3   5  16   31.23    3.06
  -3   6 -16    6.29    2.41
  -3   6 -16   12.72    2.48
  -3   6 -15   16.55    6.79
  -3   6 -15   16.58    3.80
  -3   6 -14   42.54    9.06
  -3   6 -14   17.63    5.16
  -3   6 -13   11.80    9.32
  -3   6 -13    0.72    5.25
  -3   6 -12   85.80    8.13
  -3   6 -12  120.52   12.86
  -3   6 -11   27.31    6.40
  -3   6 -11   35.26   10.37
  -3   6 -11   33.24    8.60
  -3   6 -10  117.78    9.15
  -3   6  -9   14.32    6.02
  -3   6  -9   37.22    8.68
  -3   6  -9   17.48    8.85
  -3   6  -8  127.03   12.48
  -3   6  -8  157.34   12.46
  -3   6  -8  139.26    9.35
  -3   6  -7  225.51   14.29
  -3   6  -7  244.49   13.09
  -3   6  -6  243.39   14.72
  -3   6  -6  268.95   16.52
  -3   6  -6  277.32   13.65
  -3   6  -5  710.52   33.73
  -3   6  -5  752.18   35.23
  -3   6  -4   -2.89    5.35
  -3   6  -3  461.03   22.35
  -3   6  -2    7.56    5.28
  -3   6  -1  469.47   22.71
  -3   6   5   16.00    4.40
  -3   6   6  221.29   12.81
  -3   6   7  517.70   27.26
  -3   6   8   11.81    4.75
  -3   6   8   11.85    4.66
  -3   6   8   13.63    9.32
  -3   6   9  177.03   10.13
  -3   6   9  192.32   10.16
  -3   6  10   16.81    4.61
  -3   6  10   10.69    5.15
  -3   6  10   11.40    9.60
  -3   6  11   60.96    6.11
  -3   6  11   51.42   10.60
  -3   6  12   80.74    6.63
  -3   6  13    4.80    4.32
  -3   6  14   54.99    4.88
  -3   6  15    8.11    3.01
  -3   7 -15   12.81    3.49
  -3   7 -15   13.09    3.11
  -3   7 -15   19.35    6.63
  -3   7 -14   17.68    4.64
  -3   7 -14   24.30    8.16
  -3   7 -14   15.09    4.39
  -3   7 -13    5.24    8.49
  -3   7 -12   81.66   10.56
  -3   7 -12   96.61   11.85
  -3   7 -12   70.60    7.22
  -3   7 -12   75.83    6.63
  -3   7 -11   -5.71    9.28
  -3   7 -11    4.44    8.24
  -3   7 -11    2.06    5.77
  -3   7 -10  343.31   20.65
  -3   7 -10  304.32   16.48
  -3   7 -10  322.36   20.27
  -3   7  -9   28.53    6.23
  -3   7  -8   91.37    6.86
  -3   7  -8   81.33   10.40
  -3   7  -8  103.05   11.30
  -3   7  -8  100.09    7.94
  -3   7  -7   88.23    8.67
  -3   7  -7   95.32   10.75
  -3   7  -7   75.45    7.15
  -3   7  -7   85.78    6.24
  -3   7  -6   17.39    8.09
  -3   7  -6   16.91    5.31
  -3   7  -6   17.91    6.15
  -3   7  -5  434.18   22.68
  -3   7  -5  429.36   19.51
  -3   7  -4   99.57    8.58
  -3   7  -3  233.63   13.61
  -3   7  -2   15.32    6.19
  -3   7  -1  123.69    9.87
  -3   7   3   17.27    4.57
  -3   7   4  376.28   17.89
  -3   7   5  116.29    7.68
  -3   7   7  341.19   16.65
  -3   7   8  107.17    7.42
  -3   7   8   97.44    7.48
  -3   7   9   47.78    5.82
  -3   7   9   34.02    5.51
  -3   7  10   86.55    6.76
  -3   7  10   77.52    6.42
  -3   7  11    0.34    4.50
  -3   7  12   81.85    6.29
  -3   7  13    8.92    3.99
  -3   7  14   66.80    4.71
  -3   7  15    0.93    1.82
  -3   8 -15   -1.69    3.52
  -3   8 -15   -0.08    2.81
  -3   8 -15   -0.27    5.53
  -3   8 -14   17.01    4.05
  -3   8 -14   24.36    4.83
  -3   8 -13   -4.45    7.99
  -3   8 -13    9.54    4.63
  -3   8 -13    6.53    4.32
  -3   8 -12   39.30    9.36
  -3   8 -12   22.60    8.65
  -3   8 -12   27.23    5.62
  -3   8 -12   16.72    5.07
  -3   8 -11   18.23    9.19
  -3   8 -11   32.71    9.22
  -3   8 -11   19.58    5.65
  -3   8 -11   17.88    5.09
  -3   8 -10   25.15    8.80
  -3   8 -10   17.54    5.30
  -3   8 -10   31.16    6.05
  -3   8 -10   19.38    9.44
  -3   8  -9  197.60   11.23
  -3   8  -9  171.29   10.18
  -3   8  -8   19.51    8.76
  -3   8  -8   -3.15    5.16
  -3   8  -8    8.46    6.58
  -3   8  -8   -6.60    5.59
  -3   8  -8   10.71    7.78
  -3   8  -7   82.22    6.58
  -3   8  -7   79.16    9.21
  -3   8  -7   97.38   11.43
  -3   8  -7   79.96    7.30
  -3   8  -6  112.32   11.35
  -3   8  -6   85.86    6.49
  -3   8  -6   96.28    9.43
  -3   8  -6   92.33    7.54
  -3   8  -5   18.31    8.61
  -3   8  -5   16.25    4.29
  -3   8  -5   17.68    6.61
  -3   8  -5   11.96    5.00
  -3   8  -4  231.19   14.61
  -3   8  -4  244.99   15.81
  -3   8  -4  242.50   12.60
  -3   8  -3   46.11    5.74
  -3   8  -3   56.10    7.70
  -3   8  -2  111.82    7.47
  -3   8  -2  101.28    9.69
  -3   8  -1  142.92    8.47
  -3   8  -1  139.59   10.94
  -3   8   0  222.66   11.62
  -3   8   1   -1.20    4.59
  -3   8   2   20.74    5.05
  -3   8   3  386.60   18.55
  -3   8   4    6.66    4.97
  -3   8   5  240.37   12.65
  -3   8   6  105.96    7.75
  -3   8   7  129.25    8.44
  -3   8   7  114.51    7.84
  -3   8   8   82.97    6.96
  -3   8   8   83.63    6.80
  -3   8   9    1.06    4.71
  -3   8   9    0.47    4.67
  -3   8  10   76.59    6.27
  -3   8  11    3.76    3.75
  -3   8  11   12.35    4.40
  -3   8  12  100.08    6.53
  -3   8  13    1.19    3.06
  -3   8  14    1.97    1.91
  -3   9 -15    5.12    3.37
  -3   9 -14    1.76    6.05
  -3   9 -14    1.81    3.18
  -3   9 -14    4.20    4.39
  -3   9 -13   74.26    5.53
  -3   9 -13   66.66    5.74
  -3   9 -13   68.68    9.30
  -3   9 -12    6.65    7.99
  -3   9 -12    4.36    7.67
  -3   9 -11  123.06   12.35
  -3   9 -11   98.08    7.05
  -3   9 -11   89.68    7.69
  -3   9 -11   98.25   11.34
  -3   9 -10    8.40    9.20
  -3   9 -10   -0.09    4.98
  -3   9 -10   -3.96    5.37
  -3   9 -10   17.29    8.19
  -3   9  -9   92.90   11.88
  -3   9  -9   85.35    6.95
  -3   9  -9   94.70    7.73
  -3   9  -9   87.51   10.48
  -3   9  -8   34.00    5.52
  -3   9  -8   47.82    9.98
  -3   9  -8   40.97    6.30
  -3   9  -7   37.06    5.46
  -3   9  -7   24.33    7.67
  -3   9  -7   22.03    7.54
  -3   9  -7   36.11    6.09
  -3   9  -6   85.20    9.66
  -3   9  -6   92.10    7.60
  -3   9  -6   81.55    6.67
  -3   9  -6   82.82    9.04
  -3   9  -6   96.72   11.39
  -3   9  -5    4.32    6.92
  -3   9  -5    7.06    8.20
  -3   9  -5   -2.28    5.38
  -3   9  -5   12.10    4.57
  -3   9  -4  232.55   16.30
  -3   9  -4  219.79   15.19
  -3   9  -4  245.73   12.24
  -3   9  -4  271.46   13.36
  -3   9  -3    8.07    7.53
  -3   9  -3   -0.68    4.89
  -3   9  -3    1.93    7.13
  -3   9  -2  180.49   10.23
  -3   9  -2  161.08   12.74
  -3   9  -1   12.84    5.15
  -3   9  -1   17.51    7.68
  -3   9   0   -1.09    4.89
  -3   9   0    6.13    7.91
  -3   9   1  412.87   19.85
  -3   9   2    9.69    5.25
  -3   9   3  238.71   12.95
  -3   9   3  233.85   12.44
  -3   9   4   10.41    4.69
  -3   9   4   14.46    5.64
  -3   9   4   16.79    5.39
  -3   9   5  200.65   11.42
  -3   9   6  109.73    7.39
  -3   9   6  111.26    8.13
  -3   9   7    0.46    4.52
  -3   9   7    1.79    5.28
  -3   9   8  141.93    8.27
  -3   9   8  122.76    8.57
  -3   9  10   39.92    4.74
  -3   9  10   35.36    4.68
  -3   9  11   33.32    4.13
  -3   9  11   25.82    3.61
  -3   9  12    1.18    2.91
  -3   9  13    9.27    2.05
  -3  10 -15   55.59    4.20
  -3  10 -14    0.66    3.91
  -3  10 -13   31.65    5.41
  -3  10 -13   24.89    6.74
  -3  10 -12    5.91    6.57
  -3  10 -12    2.00    3.85
  -3  10 -12   -4.63    7.60
  -3  10 -12   -3.71    4.03
  -3  10 -11   11.58    8.22
  -3  10 -11   18.58    7.37
  -3  10 -10   29.19    7.76
  -3  10 -10   23.21    4.80
  -3  10 -10   25.13    5.32
  -3  10 -10   34.01    9.67
  -3  10  -9   26.00    7.56
  -3  10  -9   28.28    9.93
  -3  10  -9   16.93    5.45
  -3  10  -9   14.62    4.85
  -3  10  -8  100.80   11.17
  -3  10  -8  132.22    8.27
  -3  10  -8  139.30   13.29
  -3  10  -8  129.44    8.91
  -3  10  -8  127.33    8.06
  -3  10  -7    7.25    5.38
  -3  10  -7   10.37    8.60
  -3  10  -7    8.98    7.40
  -3  10  -7    7.75    4.68
  -3  10  -7    0.37    5.11
  -3  10  -6  171.92    9.67
  -3  10  -6  171.54   10.34
  -3  10  -6  174.49   10.60
  -3  10  -5   31.33    6.06
  -3  10  -4  162.39   13.15
  -3  10  -4  166.60   10.02
  -3  10  -4  140.07   12.57
  -3  10  -3   79.55   10.13
  -3  10  -3   91.65    7.44
  -3  10  -3   75.30    9.84
  -3  10  -2   36.26    8.28
  -3  10  -2   42.92    6.29
  -3  10  -2   38.14    4.68
  -3  10  -2   40.06    8.95
  -3  10  -1  155.14   12.99
  -3  10  -1  195.47   11.11
  -3  10  -1  198.95   10.25
  -3  10  -1  179.68   14.13
  -3  10   0    4.27    8.52
  -3  10   0   -2.73    5.52
  -3  10   0    3.60    4.60
  -3  10   1  220.32   11.84
  -3  10   1  191.56   11.01
  -3  10   2   81.78    7.10
  -3  10   2   78.11    7.32
  -3  10   2   85.49    6.91
  -3  10   3   24.58    5.55
  -3  10   3   20.43    5.34
  -3  10   3   29.76    6.07
  -3  10   4   80.85    6.53
  -3  10   4   89.12    7.41
  -3  10   5   10.11    5.63
  -3  10   5    7.17    4.27
  -3  10   6  121.31    8.10
  -3  10   6  103.67    7.19
  -3  10   7   61.38    6.25
  -3  10   7   57.10    5.44
  -3  10   8   25.41    5.19
  -3  10   8   34.08    4.49
  -3  10   9   74.14    5.50
  -3  10   9   76.29    5.85
  -3  10  10   -0.46    3.31
  -3  10  10   -0.47    3.23
  -3  10  11   48.56    3.64
  -3  10  11   41.80    3.18
  -3  11 -15   22.98    2.61
  -3  11 -14   19.31    3.72
  -3  11 -13   21.94    4.53
  -3  11 -12    2.36    4.80
  -3  11 -11  -11.92    7.65
  -3  11 -11    1.50    3.97
  -3  11 -10   28.76    8.88
  -3  11  -9   10.88    8.65
  -3  11  -9   22.40    5.00
  -3  11  -8  119.31    8.35
  -3  11  -8  104.05   10.66
  -3  11  -8  111.47    7.73
  -3  11  -8  137.28   12.73
  -3  11  -7   68.33    6.78
  -3  11  -7   72.67    9.08
  -3  11  -7   62.22    6.53
  -3  11  -7   68.15   10.39
  -3  11  -6  138.76    9.34
  -3  11  -6  118.30   11.84
  -3  11  -6  147.43    9.31
  -3  11  -6  150.86   13.11
  -3  11  -5  134.73    8.72
  -3  11  -5  115.02    8.70
  -3  11  -5  100.54   11.16
  -3  11  -5  126.61   12.01
  -3  11  -4   31.87    6.45
  -3  11  -4   34.14    8.50
  -3  11  -4   29.37    8.27
  -3  11  -4   28.42    6.06
  -3  11  -3  225.66   12.39
  -3  11  -3  216.06   14.96
  -3  11  -3  210.09   12.49
  -3  11  -3  220.12   15.51
  -3  11  -2    6.72    4.08
  -3  11  -2    5.01    6.17
  -3  11  -2    9.18    6.73
  -3  11  -2    8.81    8.06
  -3  11  -2   11.65    5.59
  -3  11  -1   65.95    7.03
  -3  11  -1   57.71    9.97
  -3  11  -1   72.74    7.49
  -3  11  -1   69.24    5.89
  -3  11   0   96.25    7.87
  -3  11   0  104.52   11.36
  -3  11   0   88.03    7.66
  -3  11   0   84.99    6.78
  -3  11   1   75.93    7.26
  -3  11   1   61.58   10.18
  -3  11   1   70.31    6.92
  -3  11   1   62.11    6.22
  -3  11   2   97.66    7.77
  -3  11   2   93.77   11.88
  -3  11   2   79.49    6.98
  -3  11   2   79.89    7.09
  -3  11   3    0.37    5.20
  -3  11   3    4.40    4.63
  -3  11   4   19.20    5.38
  -3  11   4   20.61    4.01
  -3  11   5   91.42    7.25
  -3  11   6   63.48    5.20
  -3  11   7   69.20    5.82
  -3  11   7   56.96    4.94
  -3  11   8   -1.80    4.02
  -3  11   8    1.02    3.23
  -3  11   9   36.02    3.80
  -3  11   9   33.63    3.44
  -3  11  10    0.92    2.12
  -3  11  10    1.55    1.99
  -3  12 -14    9.69    2.53
  -3  12 -13    0.58    3.38
  -3  12 -12    8.55    4.14
  -3  12 -11    3.76    4.46
  -3  12 -11    6.68    6.36
  -3  12 -10   52.84    5.79
  -3  12 -10   45.86    4.95
  -3  12 -10   60.37    8.84
  -3  12  -9   33.95    4.96
  -3  12  -9   60.69    8.95
  -3  12  -8   88.39   10.17
  -3  12  -8   76.66    6.38
  -3  12  -7   62.74    5.96
  -3  12  -7   73.17    6.38
  -3  12  -7   63.35    6.30
  -3  12  -7   70.52    9.59
  -3  12  -7   44.45    8.33
  -3  12  -6   20.35    7.81
  -3  12  -6   16.49    5.42
  -3  12  -6   15.03    5.14
  -3  12  -6   20.77    7.60
  -3  12  -5   96.35    7.55
  -3  12  -5  102.92    7.93
  -3  12  -5   87.32   10.09
  -3  12  -5   73.50   10.06
  -3  12  -4    3.98    6.88
  -3  12  -4    3.15    5.64
  -3  12  -4   10.77    7.31
  -3  12  -4    4.07    5.16
  -3  12  -3   97.41    7.95
  -3  12  -3   91.63    7.44
  -3  12  -2   80.89    7.73
  -3  12  -2   85.05   10.33
  -3  12  -2   97.77    7.64
  -3  12  -1   49.09    8.96
  -3  12  -1   42.56    6.43
  -3  12  -1   34.58    4.80
  -3  12  -1   41.69    6.03
  -3  12   0   97.97   10.87
  -3  12   0   95.15    7.54
  -3  12   0   80.75    6.66
  -3  12   0  104.09    7.74
  -3  12   1    6.01    4.52
  -3  12   1    9.86    5.15
  -3  12   1    8.38    5.40
  -3  12   1    1.59    8.33
  -3  12   2   36.38    5.34
  -3  12   2   33.95    9.11
  -3  12   2   38.56    5.34
  -3  12   3   31.98    8.93
  -3  12   4   25.51    8.29
  -3  12   5    7.44    7.19
  -3  12   5   27.86    4.73
  -3  12   6   15.33    6.81
  -3  12   6   18.33    4.41
  -3  12   7   44.11    4.45
  -3  12   8    3.50    2.84
  -3  12   9   12.93    1.92
  -3  13 -13   -0.38    1.90
  -3  13 -13    3.28    2.08
  -3  13 -12   11.64    3.00
  -3  13 -11   -4.85    3.44
  -3  13 -10   11.58    5.73
  -3  13 -10   15.98    3.82
  -3  13  -9   26.28    6.82
  -3  13  -9   22.57    4.16
  -3  13  -8    2.49    6.27
  -3  13  -8   11.49    3.84
  -3  13  -8    8.30    3.80
  -3  13  -8    3.28    3.93
  -3  13  -7   41.86    7.36
  -3  13  -7   41.66    5.18
  -3  13  -7   42.85    5.04
  -3  13  -7   23.27    6.64
  -3  13  -6    5.60    6.28
  -3  13  -6   -4.58    4.41
  -3  13  -6   -5.64    6.48
  -3  13  -6    6.16    3.92
  -3  13  -5   28.95    6.62
  -3  13  -5   24.61    7.24
  -3  13  -4    5.44    7.00
  -3  13  -3   -2.08    7.01
  -3  13  -2   29.03    7.88
  -3  13  -1   10.11    7.31
  -3  13   0   50.03    8.48
  -3  13   0   46.96    4.85
  -3  13   1    5.97    7.08
  -3  13   1    9.79    4.38
  -3  13   1    7.10    3.87
  -3  13   2   24.22    7.28
  -3  13   2   26.86    4.21
  -3  13   2   22.87    4.32
  -3  13   3    3.47    3.11
  -3  13   3    0.51    3.93
  -3  13   3    2.44    3.21
  -3  13   4   10.36    5.98
  -3  13   4    7.16    3.86
  -3  13   5   11.50    3.63
  -3  13   6    0.93    2.91
  -3  13   7   20.54    2.55
  -3  14 -11   10.29    2.17
  -3  14 -10    0.28    2.02
  -3  14 -10   -0.68    2.49
  -3  14  -9   13.79    3.02
  -3  14  -8   11.06    3.29
  -3  14  -8   11.19    3.03
  -3  14  -7   -6.89    3.84
  -3  14  -7    2.96    3.08
  -3  14  -6    4.11    3.48
  -3  14  -6    7.83    4.05
  -3  14  -6   10.93    2.93
  -3  14  -5   -7.30    3.68
  -3  14  -5    1.71    5.08
  -3  14  -5    5.76    4.40
  -3  14  -4   17.90    4.14
  -3  14  -4   11.35    5.75
  -3  14  -4   13.45    4.62
  -3  14  -3    7.61    4.08
  -3  14  -3    4.99    4.46
  -3  14  -3    7.67    5.84
  -3  14  -2   14.11    4.55
  -3  14  -2   21.52    6.15
  -3  14  -1   29.32    4.66
  -3  14  -1   26.90    6.39
  -3  14   0   24.67    4.27
  -3  14   0   19.48    6.23
  -3  14   1   10.45    3.41
  -3  14   2    4.94    2.70
  -3  14   2    9.49    2.68
  -3  14   2    4.01    2.53
  -3  14   2    7.32    2.97
  -3  14   3    9.99    2.00
  -3  14   3   11.07    2.09
  -3  14   3   13.98    2.91
  -3  14   4    7.61    2.42
  -3  14   5   10.88    1.95
  -3  15  -7    3.86    2.57
  -3  15  -7    5.73    2.41
  -3  15  -6   24.29    3.60
  -3  15  -6   20.00    3.24
  -3  15  -5   10.76    3.37
  -3  15  -5    8.13    3.09
  -3  15  -4   25.48    3.86
  -3  15  -4   24.23    3.60
  -3  15  -3   10.15    3.44
  -3  15  -3   10.62    3.21
  -3  15  -2   39.04    3.94
  -3  15  -2   35.02    3.63
  -3  15  -1   15.59    3.05
  -3  15  -1   16.15    2.96
  -3  15   0    2.68    2.36
  -3  15   0    3.24    2.22
  -3  15   0    6.39    2.25
  -3  15   1   25.99    2.27
  -3  15   1   22.22    2.11
  -2 -11  -2   64.76   10.02
  -2 -11  -1   15.06    8.47
  -2 -11   0   20.12    8.78
  -2 -11   1  108.80   11.61
  -2 -11   2    1.15    7.94
  -2 -10  -8   -0.19    2.58
  -2 -10  -4   68.60   10.30
  -2 -10  -3   18.74    9.28
  -2 -10  -2   89.57   11.77
  -2 -10  -1  238.51   17.66
  -2 -10   0  132.06   13.43
  -2 -10   1  233.10   16.84
  -2 -10   2  164.19   13.86
  -2 -10   3   44.11    9.12
  -2 -10  11   73.71   11.79
  -2 -10  12    7.17    8.62
  -2  -9  -9    4.59    3.21
  -2  -9  -6   31.01    8.86
  -2  -9  -5   26.11    9.51
  -2  -9  -4   75.91   11.83
  -2  -9  -3   20.54   10.01
  -2  -9  -2  202.69   16.60
  -2  -9  -1  106.64   12.45
  -2  -9   0    5.30    9.05
  -2  -9   1   21.41    8.97
  -2  -9   2  101.50   11.17
  -2  -9   3   24.98    8.31
  -2  -9  12    5.36    9.26
  -2  -9  13    2.30    8.96
  -2  -8 -10   11.18    3.92
  -2  -8  -9   11.63    6.26
  -2  -8  -7    9.16    8.37
  -2  -8  -6   40.38   10.08
  -2  -8  -5  191.78   16.38
  -2  -8  -4   70.52   11.96
  -2  -8  -3   61.47   11.85
  -2  -8  -2   32.94   10.35
  -2  -8  -1    6.40    9.01
  -2  -8   0  446.18   25.03
  -2  -8   3   14.10    7.20
  -2  -8   6   51.32   12.71
  -2  -8   7  112.76   14.28
  -2  -8   8   12.32   11.26
  -2  -8   9  126.78   15.03
  -2  -8  11   80.00   12.47
  -2  -8  12   52.68   11.69
  -2  -8  13   -5.86   10.10
  -2  -8  14   31.74    9.81
  -2  -7 -12   25.76    2.74
  -2  -7 -11    3.70    3.85
  -2  -7 -10   51.67    7.89
  -2  -7 -10   41.30    5.70
  -2  -7  -8   71.07   10.70
  -2  -7  -7   82.04   11.95
  -2  -7  -6   78.15   11.93
  -2  -7  -5  116.71   13.51
  -2  -7  -4   55.45   11.45
  -2  -7  -3  235.05   17.23
  -2  -7  -2   -5.23    8.91
  -2  -7   0  419.70   22.95
  -2  -7   1  113.06   10.38
  -2  -7   2  712.73   34.33
  -2  -7   3  121.23   10.05
  -2  -7   4  426.22   22.23
  -2  -7   4  472.83   25.48
  -2  -7   5  366.84   22.27
  -2  -7   6   -6.18   10.59
  -2  -7   7  160.64   14.63
  -2  -7   8   -2.57   10.48
  -2  -7   9  161.32   15.35
  -2  -7  10   79.11   12.46
  -2  -7  11   70.70   12.08
  -2  -7  12   65.26   12.33
  -2  -7  13   -2.00    9.82
  -2  -7  14   38.51   10.63
  -2  -7  15   17.65    9.01
  -2  -6 -12   49.22    4.88
  -2  -6 -11   30.61    7.21
  -2  -6 -11   19.00    5.40
  -2  -6  -9   14.11    8.36
  -2  -6  -8   80.00   11.20
  -2  -6  -7  136.46   13.92
  -2  -6  -6    5.06    9.41
  -2  -6  -5  160.82   14.60
  -2  -6  -4   -0.41    9.04
  -2  -6  -2  329.39   19.41
  -2  -6  -1    8.36    7.69
  -2  -6   0  863.97   40.69
  -2  -6   1   99.75    9.65
  -2  -6   2  451.67   22.77
  -2  -6   3  103.84    9.01
  -2  -6   3  123.54   12.65
  -2  -6   4  306.56   16.60
  -2  -6   4  359.74   19.79
  -2  -6   5  178.16   14.36
  -2  -6   6   16.93    9.51
  -2  -6   7   94.52   11.80
  -2  -6   7   78.87   10.33
  -2  -6   8  164.64   13.24
  -2  -6   9   68.38   10.09
  -2  -6  10  222.27   15.86
  -2  -6  11   16.45   10.68
  -2  -6  12  108.90   13.85
  -2  -6  13   41.77   11.22
  -2  -6  14   25.69   10.90
  -2  -6  15   54.00   11.32
  -2  -5 -13    5.21    3.75
  -2  -5 -12    1.46    6.10
  -2  -5 -12    2.48    4.90
  -2  -5 -11   93.49    7.89
  -2  -5 -10   19.72    7.83
  -2  -5  -9  100.87   11.70
  -2  -5  -8   24.64    9.40
  -2  -5  -7  158.89   14.37
  -2  -5  -6  138.57   13.19
  -2  -5  -4  252.77   16.60
  -2  -5  -3   14.43    7.76
  -2  -5  -2  600.57   29.83
  -2  -5  -1  121.58   10.58
  -2  -5   0  213.24   13.49
  -2  -5   1  143.26   10.33
  -2  -5   2    4.58    5.97
  -2  -5   3   19.14    8.91
  -2  -5   3   18.06    5.70
  -2  -5   4   27.74    9.23
  -2  -5   4   32.92    5.49
  -2  -5   5  140.19   11.86
  -2  -5   5  165.85   12.65
  -2  -5   6  400.21   21.37
  -2  -5   7    1.05    7.43
  -2  -5   8  129.38    9.27
  -2  -5   8  166.49   11.78
  -2  -5   9    5.52    7.40
  -2  -5  10  711.18   36.01
  -2  -5  10  706.90   35.06
  -2  -5  11   74.94    5.90
  -2  -5  11   82.70   11.99
  -2  -5  11   81.19   10.07
  -2  -5  12   28.41   10.84
  -2  -5  12   34.36    4.92
  -2  -5  13   27.19   11.22
  -2  -5  13   37.10    5.23
  -2  -5  14   18.47   10.70
  -2  -5  14   12.91    4.62
  -2  -5  15   43.76   10.70
  -2  -5  15   50.77    5.42
  -2  -5  16   18.42    4.35
  -2  -5  17   10.43    3.65
  -2  -5  18   24.70    2.86
  -2  -4 -14   21.85    3.38
  -2  -4 -13   21.39    4.94
  -2  -4 -12    1.76    7.20
  -2  -4 -12   -4.62    5.51
  -2  -4 -10   86.45   10.47
  -2  -4  -9  109.75   11.97
  -2  -4  -8  195.87   15.36
  -2  -4  -7   45.10    9.75
  -2  -4  -5  190.84   14.05
  -2  -4   2  134.60   10.97
  -2  -4   3  480.60   22.75
  -2  -4   3  431.98   20.92
  -2  -4   4 1344.01   56.30
  -2  -4   4 1220.77   54.78
  -2  -4   5  498.89   24.57
  -2  -4   6  631.38   30.24
  -2  -4   7  187.13   11.33
  -2  -4   7  224.64   13.16
  -2  -4   8   95.98    7.17
  -2  -4   8  105.55    9.43
  -2  -4  10  120.21   12.07
  -2  -4  11  430.02   24.12
  -2  -4  11  389.37   22.38
  -2  -4  12   20.12   10.81
  -2  -4  13   44.14   11.57
  -2  -4  14   -4.32   10.19
  -2  -4  14    7.73    4.85
  -2  -4  15   24.26   10.16
  -2  -4  15   15.94    4.91
  -2  -4  16   74.60   11.39
  -2  -4  16   92.92    6.78
  -2  -4  17    4.29    3.79
  -2  -4  18   33.22    3.65
  -2  -3 -14    3.51    4.01
  -2  -3 -13   20.65    5.48
  -2  -3 -13   25.36    6.95
  -2  -3 -12   70.75    9.88
  -2  -3 -11   42.89    7.26
  -2  -3  -9   -1.58    8.41
  -2  -3  -8  151.89   12.78
  -2  -3   0   68.97    3.37
  -2  -3   2  451.66   21.80
  -2  -3   3  363.39   18.13
  -2  -3   4 3871.46  166.41
  -2  -3   6  584.59   26.99
  -2  -3   7  647.90   29.52
  -2  -3   8    1.77    7.23
  -2  -3   9  353.54   20.04
  -2  -3  11  210.35   16.00
  -2  -3  12   99.56   12.70
  -2  -3  13   -3.68   10.49
  -2  -3  14   36.20   11.42
  -2  -3  15   17.22    9.71
  -2  -3  15    7.58    4.79
  -2  -3  16   62.08   10.90
  -2  -3  17    8.94    4.10
  -2  -3  18   27.03    3.76
  -2  -2 -15   41.96    4.15
  -2  -2 -14    6.01    4.64
  -2  -2 -13   35.80    7.34
  -2  -2 -13   29.12    6.13
  -2  -2 -12   94.19    8.48
  -2  -2 -11    0.68    6.59
  -2  -2  -9   61.29    9.31
  -2  -2  -2    6.60    2.81
  -2  -2  -1 2657.67  113.35
  -2  -2   1  446.62   20.39
  -2  -2   1  444.30   21.17
  -2  -2   2  703.00   30.04
  -2  -2   2  657.38   29.22
  -2  -2   2  673.41   30.31
  -2  -2   3  487.64   21.77
  -2  -2   4 1876.84   79.65
  -2  -2   4 1805.28   79.25
  -2  -2   5 1536.64   66.09
  -2  -2   5 1524.47   65.66
  -2  -2   5 1470.01   65.82
  -2  -2   6    7.21    5.63
  -2  -2   6   10.40    2.73
  -2  -2   6   10.21    4.20
  -2  -2   7  688.60   32.15
  -2  -2   7  703.95   32.79
  -2  -2   8   95.12    9.48
  -2  -2   9  650.93   32.00
  -2  -2  11  123.33   12.54
  -2  -2  12  282.70   19.53
  -2  -2  13   -3.15   10.20
  -2  -2  14   30.07   10.99
  -2  -2  15   12.05    9.71
  -2  -2  16   45.98    9.82
  -2  -2  17   30.10    4.70
  -2  -2  18   11.56    3.51
  -2  -1 -15    4.48    3.99
  -2  -1 -14   31.23    5.76
  -2  -1 -12   89.85    8.47
  -2  -1 -11   13.18    6.74
  -2  -1 -10  139.64   10.22
  -2  -1  -9  102.98    9.53
  -2  -1  -8   60.92    7.46
  -2  -1  -7  775.78   36.22
  -2  -1  -6  297.50   15.85
  -2  -1  -5 1529.65   67.20
  -2  -1  -1   27.94    2.93
  -2  -1   1 1547.90   67.87
  -2  -1   1 1663.47   68.04
  -2  -1   1 1530.35   67.97
  -2  -1   2 2988.24  127.92
  -2  -1   3  332.45   15.72
  -2  -1   4  880.27   36.44
  -2  -1   4  818.20   35.64
  -2  -1   4  778.34   36.03
  -2  -1   4  808.07   36.24
  -2  -1   5 2987.71  133.48
  -2  -1   5 3152.45  134.03
  -2  -1   5 3221.80  134.53
  -2  -1   5 3379.35  134.55
  -2  -1   6  180.82   10.62
  -2  -1   6  180.26   11.08
  -2  -1   7 1319.21   56.95
  -2  -1   7 1258.29   56.29
  -2  -1   7 1256.58   56.89
  -2  -1   8   -4.27    4.89
  -2  -1   8   13.72    7.20
  -2  -1   9  154.55   12.07
  -2  -1  11   20.24    9.25
  -2  -1  11    9.17    3.46
  -2  -1  12  173.88   15.09
  -2  -1  12  166.48    9.02
  -2  -1  13   -3.55   10.55
  -2  -1  14  134.79   14.22
  -2  -1  15    2.63    9.89
  -2  -1  17   71.18    5.84
  -2  -1  18   -2.09    3.30
  -2   0 -15    3.27    4.36
  -2   0 -14   44.21    7.49
  -2   0 -14   42.89    6.11
  -2   0 -13    9.48    7.72
  -2   0 -13    9.63    6.11
  -2   0 -12  158.32   10.95
  -2   0 -12  165.42   12.79
  -2   0 -11   13.85    6.56
  -2   0 -11    9.93    7.73
  -2   0 -10   14.50    6.54
  -2   0 -10   13.06    7.52
  -2   0  -9  276.11   16.70
  -2   0  -8   41.37    7.36
  -2   0  -7  449.26   22.72
  -2   0  -6   39.22    6.68
  -2   0  -5   41.24    2.51
  -2   0   0  453.16   19.96
  -2   0   1  108.48    5.74
  -2   0   1  107.93    6.22
  -2   0   2  196.37   10.17
  -2   0   2  222.04   10.10
  -2   0   3 1832.48   74.20
  -2   0   3 1743.96   73.92
  -2   0   3 1630.49   73.86
  -2   0   4   92.28    6.54
  -2   0   5  116.04    7.54
  -2   0   5   92.40    7.50
  -2   0   6   39.92    5.47
  -2   0   6   34.86    6.39
  -2   0   7    2.17    6.31
  -2   0   7    3.10    4.49
  -2   0   7    3.74    6.71
  -2   0   8  170.05   10.35
  -2   0   8  194.32   12.27
  -2   0   8  185.96   12.27
  -2   0   9   25.27    4.56
  -2   0   9   43.80    8.26
  -2   0  10  419.43   19.01
  -2   0  11  254.63   12.38
  -2   0  11  249.08   17.41
  -2   0  12  164.86    9.09
  -2   0  12  154.78   15.03
  -2   0  13   97.98    6.62
  -2   0  13   69.04   12.33
  -2   0  14   35.73    4.92
  -2   0  14   42.99   10.93
  -2   0  15   22.04    9.85
  -2   0  17   44.00    4.98
  -2   0  18   11.62    3.17
  -2   1 -15   39.76    7.10
  -2   1 -15   39.59    5.29
  -2   1 -14    3.77    7.41
  -2   1 -14    2.06    5.39
  -2   1 -13   67.07    9.65
  -2   1 -13   61.19    7.36
  -2   1 -12   47.56    9.24
  -2   1 -12   37.37    7.05
  -2   1 -11  247.48   13.99
  -2   1 -10   10.33    7.73
  -2   1 -10   -4.72    6.22
  -2   1  -9  165.64   12.65
  -2   1  -9  161.85   10.15
  -2   1  -8  227.03   14.67
  -2   1  -8  238.49   12.43
  -2   1  -7  263.67   15.08
  -2   1  -7  248.10   13.48
  -2   1  -6  520.58   24.29
  -2   1  -5   18.45    4.70
  -2   1  -4   12.92    2.38
  -2   1  -4    7.96    3.31
  -2   1  -3 1527.09   65.87
  -2   1  -2   -0.94    3.56
  -2   1  -1  554.25   24.66
  -2   1   0  182.45    9.06
  -2   1   1   47.16    4.78
  -2   1   2   80.08    5.90
  -2   1   3    4.85    3.55
  -2   1   4   93.74    6.75
  -2   1   5  100.18    7.65
  -2   1   6 1097.69   50.93
  -2   1   6 1201.38   51.13
  -2   1   7   88.09    8.83
  -2   1   7  101.11    8.70
  -2   1   7  103.42    7.15
  -2   1   8  480.46   23.41
  -2   1   8  441.41   22.07
  -2   1   8  518.24   23.55
  -2   1   8  435.29   21.56
  -2   1   9    7.61    7.42
  -2   1   9    1.78    5.00
  -2   1  10  124.97    7.11
  -2   1  10  105.11   11.43
  -2   1  11  339.49   16.12
  -2   1  11  374.51   20.98
  -2   1  11  319.16   19.32
  -2   1  12    0.92    4.34
  -2   1  12   -3.20    6.97
  -2   1  12   -0.42   10.03
  -2   1  13  284.80   21.40
  -2   1  13  343.33   16.11
  -2   1  14   23.06   10.00
  -2   1  14   12.10    4.40
  -2   1  15   36.51   10.15
  -2   1  16    8.35    3.59
  -2   1  17    2.80    2.59
  -2   1  17    9.62    3.93
  -2   1  18   23.40    2.88
  -2   2 -15   93.12    7.40
  -2   2 -15  123.57   10.61
  -2   2 -14    2.28    7.48
  -2   2 -13  226.84   13.36
  -2   2 -13  252.05   16.84
  -2   2 -12    3.24    6.05
  -2   2 -12    2.69    8.20
  -2   2 -11  267.41   14.69
  -2   2 -10   52.92    7.01
  -2   2 -10   53.62    9.60
  -2   2  -9   84.91    6.95
  -2   2  -9   79.58    9.91
  -2   2  -9   68.75    7.61
  -2   2  -8   14.62    5.05
  -2   2  -8   19.62    7.60
  -2   2  -8   13.83    5.51
  -2   2  -7  179.06   12.47
  -2   2  -7  177.29   10.95
  -2   2  -6    3.16    5.17
  -2   2  -5 1041.79   45.95
  -2   2  -5 1078.66   46.97
  -2   2  -4  288.93   14.68
  -2   2  -1  607.56   26.14
  -2   2   2 1319.29   54.00
  -2   2   2 1192.15   53.44
  -2   2   3    1.68    5.25
  -2   2   3    0.49    4.61
  -2   2   4   30.17    5.11
  -2   2   4   28.52    5.39
  -2   2   5  424.87   20.42
  -2   2   6  201.17   11.58
  -2   2   6  187.35   11.68
  -2   2   6  187.88   11.21
  -2   2   6  179.36   10.63
  -2   2   7    6.43    5.80
  -2   2   7    7.45    6.02
  -2   2   7    6.70    6.85
  -2   2   7    8.22    5.02
  -2   2   8  397.00   19.74
  -2   2   8  401.66   20.18
  -2   2   8  374.68   20.49
  -2   2   8  359.66   19.26
  -2   2   9  400.36   21.91
  -2   2   9  445.39   22.48
  -2   2   9  447.55   19.88
  -2   2  10    2.05    6.83
  -2   2  10    1.65    3.84
  -2   2  10    2.81    8.88
  -2   2  11  649.03   35.02
  -2   2  11  745.34   32.19
  -2   2  11  722.79   36.51
  -2   2  12    9.96    4.67
  -2   2  12    7.89   10.63
  -2   2  13  187.13   10.26
  -2   2  13  169.62   15.70
  -2   2  14   11.08    4.53
  -2   2  14   12.88    9.84
  -2   2  15   28.60    4.58
  -2   2  16   13.98    3.69
  -2   2  17    0.06    3.31
  -2   2  17    4.28    2.40
  -2   3 -15   34.18    7.75
  -2   3 -15   20.81    7.97
  -2   3 -15   13.80    4.69
  -2   3 -14    8.32    7.99
  -2   3 -13   27.09    9.12
  -2   3 -13   31.04    6.47
  -2   3 -12   59.33   10.16
  -2   3 -12   19.73    6.56
  -2   3 -11   36.77    6.75
  -2   3 -10  107.01   11.74
  -2   3 -10  115.85    8.54
  -2   3 -10  101.81    7.11
  -2   3 -10  110.86    9.89
  -2   3  -9    3.48    6.09
  -2   3  -9   -8.47    5.40
  -2   3  -9   -1.45    7.70
  -2   3  -8   11.07    7.40
  -2   3  -8   15.80    6.30
  -2   3  -7   58.37    7.41
  -2   3  -6  304.12   15.87
  -2   3  -6  282.69   14.40
  -2   3  -5  901.98   39.55
  -2   3  -5  847.14   38.63
  -2   3  -1 1149.57   49.71
  -2   3   0 3204.16  137.14
  -2   3   1  797.18   35.38
  -2   3   2 3626.92  155.30
  -2   3   3  172.53   10.27
  -2   3   3  177.99   10.19
  -2   3   4  319.62   16.18
  -2   3   5   73.98    7.25
  -2   3   5   80.89    8.04
  -2   3   5   68.65    6.65
  -2   3   6  190.11   11.25
  -2   3   6  188.32   11.21
  -2   3   6  181.03   11.85
  -2   3   6  177.88   10.96
  -2   3   7   32.79    6.63
  -2   3   7   33.24    6.45
  -2   3   7   34.89    7.84
  -2   3   7   38.01    6.15
  -2   3   8  101.11   10.06
  -2   3   8   87.67    5.84
  -2   3   8   79.78    8.34
  -2   3   8   89.53    8.57
  -2   3   8   88.84    8.35
  -2   3   9  382.65   21.74
  -2   3   9  397.85   18.01
  -2   3   9  375.34   20.53
  -2   3   9  369.74   20.51
  -2   3  10   48.81   10.06
  -2   3  10   40.26    5.03
  -2   3  10   36.46    7.65
  -2   3  10   43.75    7.61
  -2   3  11  178.41    9.91
  -2   3  11  165.32   15.29
  -2   3  12    2.45    4.75
  -2   3  12    0.45   10.38
  -2   3  13   -1.50    4.62
  -2   3  13    9.11   10.17
  -2   3  14    2.11    9.25
  -2   3  15    6.37    4.13
  -2   3  16   55.95    4.51
  -2   3  17    3.04    2.49
  -2   4 -17    9.68    2.71
  -2   4 -16   13.90    6.34
  -2   4 -15    4.24    4.43
  -2   4 -15    0.37    7.23
  -2   4 -14   97.41   11.69
  -2   4 -13    9.03    5.69
  -2   4 -13    6.66    8.93
  -2   4 -12  136.40   13.46
  -2   4 -12  124.11    9.35
  -2   4 -11   12.23    6.08
  -2   4 -11   10.01    7.40
  -2   4 -11   17.34    5.22
  -2   4 -10   43.85    8.25
  -2   4 -10   40.72    6.28
  -2   4 -10   40.25    9.75
  -2   4 -10   39.19    5.44
  -2   4  -9   17.33    6.93
  -2   4  -9   15.55    5.58
  -2   4  -9   16.41    8.55
  -2   4  -9   20.62    4.67
  -2   4  -8   21.26    7.97
  -2   4  -8   14.66    5.20
  -2   4  -8   13.26    6.62
  -2   4  -7   77.34    8.54
  -2   4  -6    6.30    5.49
  -2   4  -6    0.91    6.48
  -2   4  -6    2.20    4.43
  -2   4  -5  648.62   30.24
  -2   4  -5  687.12   31.14
  -2   4  -5  643.99   30.34
  -2   4  -4   83.82    6.80
  -2   4  -1  381.10   18.00
  -2   4   2 1974.88   85.73
  -2   4   3  146.91    9.93
  -2   4   4  182.70   11.63
  -2   4   5   65.72    8.19
  -2   4   5   74.95    6.67
  -2   4   5   69.85    7.48
  -2   4   6   57.26    8.36
  -2   4   6   43.99    7.36
  -2   4   6   52.58    6.56
  -2   4   6   60.37    7.08
  -2   4   7  120.65   10.73
  -2   4   7  107.40    9.44
  -2   4   7  105.65    9.31
  -2   4   7  112.24    8.80
  -2   4   8   24.35    4.10
  -2   4   8   26.41    4.26
  -2   4   8   26.82    8.88
  -2   4   8   30.56    6.85
  -2   4   8   28.39    7.25
  -2   4   9   40.21    7.71
  -2   4   9   20.74    9.75
  -2   4   9   42.77    5.00
  -2   4   9   34.68    4.50
  -2   4  10   20.85    4.87
  -2   4  10   21.07    7.61
  -2   4  10    7.56    9.94
  -2   4  11   20.24    5.12
  -2   4  11   15.76   10.77
  -2   4  12  156.96    9.31
  -2   4  12  142.57   14.37
  -2   4  13    6.92    4.73
  -2   4  13    8.36    9.36
  -2   4  14   31.42    4.90
  -2   4  15   15.51    3.93
  -2   4  16   33.39    3.48
  -2   5 -17   16.91    2.75
  -2   5 -17   16.18    2.71
  -2   5 -16   10.54    6.27
  -2   5 -15   13.56    7.81
  -2   5 -14  116.17   12.47
  -2   5 -13    5.20    5.34
  -2   5 -13   15.85    9.49
  -2   5 -12  110.31   12.53
  -2   5 -12   85.65    7.98
  -2   5 -11   93.73    7.38
  -2   5 -11  102.08    8.29
  -2   5 -10   42.42    6.45
  -2   5 -10   39.54    5.80
  -2   5 -10   47.50    8.98
  -2   5 -10   43.74    9.94
  -2   5  -9  118.42    7.79
  -2   5  -9  131.58   12.01
  -2   5  -9  129.61    8.65
  -2   5  -9  124.34   11.24
  -2   5  -8    1.92    7.20
  -2   5  -8    6.77    7.76
  -2   5  -8    5.68    4.92
  -2   5  -7   79.61    8.01
  -2   5  -7   65.52    8.80
  -2   5  -6   75.84    7.63
  -2   5  -6   62.75    8.54
  -2   5  -5  806.92   37.60
  -2   5  -5  850.03   38.52
  -2   5  -4  397.80   19.68
  -2   5  -3   -2.17    5.41
  -2   5  -2   40.94    5.54
  -2   5  -2   42.84    6.14
  -2   5  -1  151.92    9.58
  -2   5   3  999.05   45.30
  -2   5   4    5.69    7.19
  -2   5   5    4.75    4.42
  -2   5   5    3.61    7.54
  -2   5   6    5.52    4.87
  -2   5   6    4.71    7.82
  -2   5   7  242.53   16.54
  -2   5   7  259.52   12.67
  -2   5   8  168.93   13.67
  -2   5   8  149.38    8.61
  -2   5   8  145.63    8.54
  -2   5   9   56.44   11.18
  -2   5   9   62.53    6.14
  -2   5   9   79.37    5.93
  -2   5  10  174.60   15.43
  -2   5  10  190.12   10.11
  -2   5  10  163.68    9.49
  -2   5  11   26.75    5.39
  -2   5  11   17.13   10.25
  -2   5  12   45.98    5.67
  -2   5  12   29.17   10.43
  -2   5  14   13.77    4.21
  -2   5  15   66.87    4.95
  -2   5  16    8.23    2.13
  -2   6 -17    9.95    2.38
  -2   6 -17   10.42    2.22
  -2   6 -16   22.04    3.92
  -2   6 -16   28.81    6.70
  -2   6 -15    8.00    4.55
  -2   6 -15    4.44    7.56
  -2   6 -14   64.54   10.06
  -2   6 -14   35.03    5.55
  -2   6 -13   63.61   11.12
  -2   6 -13   49.03    6.20
  -2   6 -12   88.76    7.66
  -2   6 -12   99.04   10.94
  -2   6 -12   77.99    7.13
  -2   6 -11  221.97   16.16
  -2   6 -11  184.03   10.88
  -2   6 -11  198.04   11.60
  -2   6 -10   43.45    6.49
  -2   6 -10   42.26    9.75
  -2   6 -10   46.32    9.45
  -2   6 -10   43.97    6.20
  -2   6  -9  199.08   11.23
  -2   6  -9  203.72   14.71
  -2   6  -9  209.46   14.85
  -2   6  -9  186.87   10.66
  -2   6  -8   26.95    8.26
  -2   6  -8   18.86    5.19
  -2   6  -8   22.27    6.86
  -2   6  -8   19.72    7.99
  -2   6  -8   16.40    5.28
  -2   6  -7    9.24    7.41
  -2   6  -7    6.73    7.57
  -2   6  -7    6.50    6.12
  -2   6  -7    4.26    4.75
  -2   6  -6   41.96    7.04
  -2   6  -6   39.25    8.28
  -2   6  -5  124.37    9.59
  -2   6  -5  131.04   10.65
  -2   6  -4  593.44   28.24
  -2   6  -3   93.35    8.30
  -2   6  -2    2.11    6.07
  -2   6   6   20.64    8.84
  -2   6   6   20.30    4.59
  -2   6   7   41.80   10.25
  -2   6   7   34.93    4.79
  -2   6   7   30.68    5.08
  -2   6   8  156.10   14.29
  -2   6   8  156.71    9.19
  -2   6   8  155.30    9.25
  -2   6   9    6.77   10.05
  -2   6   9   11.41    5.07
  -2   6   9    8.46    4.72
  -2   6  10   96.90   12.87
  -2   6  10  119.04    7.96
  -2   6  10  108.62    7.36
  -2   6  11   32.04   10.55
  -2   6  11   49.01    5.76
  -2   6  13   22.00    4.56
  -2   6  14   15.80    3.84
  -2   6  15   70.49    4.40
  -2   7 -16   30.38    3.49
  -2   7 -16   43.61    3.97
  -2   7 -15   26.46    4.58
  -2   7 -15   24.95    4.42
  -2   7 -14   41.94    5.11
  -2   7 -14   49.09    5.61
  -2   7 -13   18.73    9.56
  -2   7 -13   13.36    5.23
  -2   7 -13   18.86    5.21
  -2   7 -12   21.70    9.16
  -2   7 -12   14.40    8.70
  -2   7 -12   13.70    5.43
  -2   7 -12    9.27    5.49
  -2   7 -11   55.62   10.38
  -2   7 -11   53.66    6.64
  -2   7 -11   62.46   10.29
  -2   7 -11   46.13    6.50
  -2   7 -10    3.31    5.92
  -2   7 -10    6.12    5.56
  -2   7  -9  204.65   15.05
  -2   7  -9  225.57   15.00
  -2   7  -9  181.03   11.06
  -2   7  -9  183.02   10.79
  -2   7  -8   54.59    6.54
  -2   7  -8   67.14    9.83
  -2   7  -8   61.77    6.09
  -2   7  -8   63.42    8.49
  -2   7  -8   48.44    6.23
  -2   7  -8   56.73    8.91
  -2   7  -7  149.88    8.94
  -2   7  -7  146.58   11.37
  -2   7  -7  143.96    8.64
  -2   7  -7  156.21   12.73
  -2   7  -7  149.22    9.14
  -2   7  -7  174.65   12.07
  -2   7  -6   63.55    7.80
  -2   7  -6   68.71    9.23
  -2   7  -6   65.25    8.03
  -2   7  -6   55.89    5.76
  -2   7  -5   -0.26    6.19
  -2   7  -5   -1.20    7.11
  -2   7  -4  234.06   14.33
  -2   7  -4  250.12   15.07
  -2   7  -3  323.75   17.61
  -2   7  -2  179.89   11.97
  -2   7   3   61.90    5.64
  -2   7   4  177.12    9.95
  -2   7   5   59.84    5.88
  -2   7   6  193.55   10.75
  -2   7   7    3.80    4.62
  -2   7   7    3.09    5.12
  -2   7   8   78.59    6.62
  -2   7   8   85.35    6.93
  -2   7   9   26.96    5.23
  -2   7   9   25.28    5.19
  -2   7  10  114.36    7.60
  -2   7  10  126.12    8.03
  -2   7  11   55.46    5.02
  -2   7  12   47.88    5.20
  -2   7  13   53.70    4.83
  -2   7  14   -1.12    2.72
  -2   8 -16   12.70    2.90
  -2   8 -15   34.90    4.59
  -2   8 -15   34.31    7.29
  -2   8 -15   40.54    7.30
  -2   8 -15   23.83    3.68
  -2   8 -15   30.60    4.34
  -2   8 -14   17.25    7.79
  -2   8 -14   15.44    5.10
  -2   8 -14   13.51    4.66
  -2   8 -14   15.81    4.01
  -2   8 -13   65.80   10.02
  -2   8 -12    6.23    8.21
  -2   8 -12    7.78    5.20
  -2   8 -12   20.47    9.08
  -2   8 -12    2.19    4.75
  -2   8 -11  124.57    9.04
  -2   8 -11  140.79   13.15
  -2   8 -11  131.23    8.78
  -2   8 -10  180.36   11.09
  -2   8 -10  189.27   10.81
  -2   8 -10  201.13   14.92
  -2   8 -10  202.62   15.53
  -2   8  -9   94.94    7.50
  -2   8  -9   95.29    7.75
  -2   8  -8  127.39    8.79
  -2   8  -8  134.13    8.60
  -2   8  -8  128.12   11.41
  -2   8  -8  126.03   11.32
  -2   8  -8  142.62   12.90
  -2   8  -7   33.51    7.75
  -2   8  -7   34.67    9.01
  -2   8  -7   35.58    5.66
  -2   8  -7   31.31    5.11
  -2   8  -7   35.20    5.54
  -2   8  -7   23.60    7.33
  -2   8  -6  350.16   16.49
  -2   8  -6  387.83   20.52
  -2   8  -6  341.67   16.95
  -2   8  -6  330.40   18.76
  -2   8  -6  344.00   19.76
  -2   8  -5  209.39   10.74
  -2   8  -5  240.54   14.83
  -2   8  -5  197.72   11.15
  -2   8  -5  200.43   12.52
  -2   8  -5  212.16   13.74
  -2   8  -4   35.28    4.87
  -2   8  -4   48.31    8.12
  -2   8  -4   44.27    7.91
  -2   8  -4   36.63    5.35
  -2   8  -3  105.54   10.21
  -2   8  -3  100.52   10.11
  -2   8  -3  120.80    7.55
  -2   8  -2  -10.83    7.49
  -2   8  -2    2.38    4.28
  -2   8  -1    6.55    7.58
  -2   8  -1   18.43    4.67
  -2   8   0  105.03    7.20
  -2   8   1  205.91   11.00
  -2   8   2  443.13   20.85
  -2   8   3    1.27    4.56
  -2   8   3   -2.50    4.63
  -2   8   4  196.45   10.89
  -2   8   4  225.32   11.76
  -2   8   4  216.69   11.43
  -2   8   5   27.63    5.61
  -2   8   6  226.86   12.63
  -2   8   6  243.76   12.22
  -2   8   7   10.52    5.38
  -2   8   7   14.61    4.76
  -2   8   8   64.62    6.56
  -2   8   8   68.50    6.20
  -2   8   9  161.87    9.16
  -2   8   9  149.51    9.22
  -2   8  10   -3.72    4.11
  -2   8  11   92.50    6.10
  -2   8  11   74.17    5.51
  -2   8  12    4.61    3.58
  -2   8  13   14.93    2.93
  -2   9 -16    2.07    2.01
  -2   9 -16    7.04    2.69
  -2   9 -15   65.70    5.20
  -2   9 -15   51.27    4.54
  -2   9 -14   -1.27    6.60
  -2   9 -14    3.50    6.00
  -2   9 -14   -0.90    4.16
  -2   9 -14    4.49    4.77
  -2   9 -13   42.70    8.78
  -2   9 -13   37.06    5.18
  -2   9 -12   45.09    8.93
  -2   9 -12   33.69    9.51
  -2   9 -12   31.42    5.51
  -2   9 -11   38.26    9.81
  -2   9 -11   15.76    4.96
  -2   9 -11   33.55    8.48
  -2   9 -11   25.43    5.42
  -2   9 -10  462.41   24.56
  -2   9 -10  400.73   20.73
  -2   9 -10  434.84   20.42
  -2   9  -9   35.60    5.99
  -2   9  -9   24.55    5.60
  -2   9  -9   34.33    8.20
  -2   9  -9   44.70    8.46
  -2   9  -9   30.89    9.45
  -2   9  -8   86.56    7.22
  -2   9  -8   81.84    7.27
  -2   9  -8   87.61    6.69
  -2   9  -8   84.37    9.57
  -2   9  -7   -0.14    5.13
  -2   9  -7    3.55    4.89
  -2   9  -7    5.59    5.27
  -2   9  -7    8.72    7.48
  -2   9  -7    4.19    8.27
  -2   9  -6   26.52    5.49
  -2   9  -6   25.03    5.46
  -2   9  -6   26.41    5.44
  -2   9  -6   13.91    8.06
  -2   9  -6   38.91    8.80
  -2   9  -5  214.58   14.82
  -2   9  -5  210.42   11.22
  -2   9  -5  230.85   15.03
  -2   9  -5  212.96   11.66
  -2   9  -4    2.72    4.69
  -2   9  -4   15.49    7.42
  -2   9  -4    1.39    7.50
  -2   9  -4   -2.11    4.92
  -2   9  -3  247.00   15.95
  -2   9  -3  262.13   16.55
  -2   9  -3  270.44   13.63
  -2   9  -2   50.64    5.84
  -2   9  -2   49.38    9.20
  -2   9  -2   49.79    4.72
  -2   9  -2   54.05    7.89
  -2   9  -1  168.68    9.46
  -2   9  -1  154.48   12.99
  -2   9  -1  136.42   10.92
  -2   9  -1  152.98    8.61
  -2   9   0    6.04    4.72
  -2   9   0    8.35    4.30
  -2   9   1   58.77    6.22
  -2   9   1   50.85    5.64
  -2   9   2  303.21   15.31
  -2   9   2  299.34   14.91
  -2   9   2  298.97   15.01
  -2   9   3   -2.99    5.40
  -2   9   3    4.19    5.24
  -2   9   3    0.66    4.75
  -2   9   4  132.92    8.80
  -2   9   5   43.64    6.47
  -2   9   5   54.13    5.29
  -2   9   6  121.57    8.71
  -2   9   6  130.18    7.91
  -2   9   7   91.00    7.33
  -2   9   7   92.38    6.65
  -2   9   8    2.67    4.93
  -2   9   8   -4.99    4.50
  -2   9   9  201.01   10.99
  -2   9   9  213.95   10.88
  -2   9  10   23.49    4.05
  -2   9  10   26.32    4.24
  -2   9  11   45.20    3.89
  -2   9  11   55.04    4.32
  -2   9  12    5.20    2.58
  -2  10 -16    6.57    2.17
  -2  10 -15   29.50    3.15
  -2  10 -15   43.99    4.21
  -2  10 -14   21.79    4.89
  -2  10 -14   22.32    3.69
  -2  10 -13    2.28    4.05
  -2  10 -13   11.07    6.33
  -2  10 -12   18.16    4.67
  -2  10 -12   12.55    5.80
  -2  10 -12   11.12    6.92
  -2  10 -12   18.94    8.51
  -2  10 -11    8.65    6.94
  -2  10 -11   28.46    9.22
  -2  10 -11   11.98    5.04
  -2  10 -10   62.93   10.46
  -2  10 -10   52.15    6.01
  -2  10 -10   40.48    5.56
  -2  10  -9   78.59   11.21
  -2  10  -9   67.65    6.70
  -2  10  -9   70.56    6.60
  -2  10  -9   71.84    9.96
  -2  10  -8   28.14    8.49
  -2  10  -8   37.41    9.93
  -2  10  -8   36.31    5.53
  -2  10  -8   30.13    5.86
  -2  10  -7  148.00   12.77
  -2  10  -7  141.77    9.30
  -2  10  -7  146.17   13.36
  -2  10  -7  151.70    9.06
  -2  10  -7  156.91    9.55
  -2  10  -6    8.18    5.17
  -2  10  -6    2.82    5.45
  -2  10  -6   -1.31    5.06
  -2  10  -5  274.98   14.67
  -2  10  -5  293.10   14.84
  -2  10  -4   33.73    7.93
  -2  10  -4   46.80    9.12
  -2  10  -4   19.99    6.03
  -2  10  -4   30.71    5.64
  -2  10  -3   22.28    7.42
  -2  10  -3   29.49    8.82
  -2  10  -3   27.94    5.66
  -2  10  -3   33.69    6.31
  -2  10  -2   10.60    5.39
  -2  10  -2   21.35    6.16
  -2  10  -2   15.36    4.25
  -2  10  -2   22.25    8.78
  -2  10  -1  155.72   10.25
  -2  10  -1  155.44    9.26
  -2  10  -1  171.41   14.04
  -2  10  -1  183.15   10.18
  -2  10   0  266.00   14.41
  -2  10   0  264.14   13.88
  -2  10   1    3.67    5.26
  -2  10   1    0.76    5.39
  -2  10   1    1.99    4.88
  -2  10   2  136.98    8.64
  -2  10   2  138.73    9.08
  -2  10   2  115.40    8.40
  -2  10   3  102.10    7.43
  -2  10   3  109.34    7.99
  -2  10   3  105.39    6.79
  -2  10   4  104.80    7.68
  -2  10   4   84.03    6.30
  -2  10   5  114.01    7.90
  -2  10   5   96.33    6.75
  -2  10   6   14.16    5.26
  -2  10   6   11.77    4.05
  -2  10   8   54.03    5.43
  -2  10   8   40.03    4.58
  -2  10   9   32.14    4.35
  -2  10   9   35.93    3.99
  -2  10  10   14.23    3.12
  -2  10  10   14.76    3.10
  -2  10  11    6.96    2.06
  -2  11 -15    4.99    2.90
  -2  11 -14   -1.08    4.00
  -2  11 -13   -1.89    4.51
  -2  11 -13   -0.45    3.39
  -2  11 -12   11.68    5.10
  -2  11 -12    3.70    3.94
  -2  11 -11   48.18    9.12
  -2  11 -11   38.86    5.03
  -2  11 -10   -2.96    7.96
  -2  11 -10    1.29    5.32
  -2  11  -9   82.94    6.24
  -2  11  -9   85.38    6.51
  -2  11  -9  100.90   11.07
  -2  11  -9   79.17   10.07
  -2  11  -9   78.51    6.59
  -2  11  -9   70.59    7.14
  -2  11  -8   -4.18    4.84
  -2  11  -8   -0.40    7.52
  -2  11  -8    2.16    8.09
  -2  11  -8    7.32    4.77
  -2  11  -8    6.41    5.43
  -2  11  -8    4.79    4.77
  -2  11  -7  234.54   12.61
  -2  11  -7  240.60   16.47
  -2  11  -7  211.64   12.35
  -2  11  -7  237.32   16.38
  -2  11  -7  241.86   12.56
  -2  11  -6    8.32    7.92
  -2  11  -6   13.44    7.58
  -2  11  -6   -0.58    4.94
  -2  11  -6   13.29    5.54
  -2  11  -6    1.40    4.74
  -2  11  -5  202.34   10.98
  -2  11  -5  159.90   14.15
  -2  11  -5  182.89   13.93
  -2  11  -5  185.57   11.16
  -2  11  -4  119.26    8.11
  -2  11  -4  116.95   12.02
  -2  11  -4  115.88    8.56
  -2  11  -3   -4.18    6.11
  -2  11  -3  -10.43    5.47
  -2  11  -3   -6.77    8.71
  -2  11  -2   71.31    7.50
  -2  11  -2   65.82    5.72
  -2  11  -2   75.96   10.60
  -2  11  -2   75.69    6.99
  -2  11  -1    5.34    5.94
  -2  11  -1    1.63    4.47
  -2  11  -1   -2.01    5.32
  -2  11  -1    7.77    8.69
  -2  11   0  238.03   12.56
  -2  11   0  219.01   16.31
  -2  11   0  214.82   11.78
  -2  11   0  222.18   12.34
  -2  11   1   78.57    7.28
  -2  11   1   74.86    6.89
  -2  11   1   79.54   11.15
  -2  11   1   70.72    6.60
  -2  11   2   19.64    5.07
  -2  11   2   10.98    9.74
  -2  11   2   23.37    5.31
  -2  11   3   87.97    7.18
  -2  11   3   83.69    6.54
  -2  11   4   29.78    5.51
  -2  11   4   16.21    3.95
  -2  11   5   97.55    6.21
  -2  11   6    1.36    4.55
  -2  11   6   -2.25    3.42
  -2  11   7   90.34    6.26
  -2  11   7   78.15    5.30
  -2  11   8   43.93    4.53
  -2  11   9    9.92    2.89
  -2  12 -15    0.89    1.48
  -2  12 -14    5.20    3.02
  -2  12 -13    3.10    3.70
  -2  12 -12   29.88    4.74
  -2  12 -11   26.43    4.80
  -2  12 -10   10.28    4.81
  -2  12 -10   15.69    7.09
  -2  12  -9   64.23    8.83
  -2  12  -9   65.17    5.52
  -2  12  -9   63.08    5.62
  -2  12  -9   71.01    9.51
  -2  12  -8    7.19    4.74
  -2  12  -8    2.21    7.04
  -2  12  -8   -7.21    7.18
  -2  12  -7   37.56    8.78
  -2  12  -7   53.15    5.94
  -2  12  -7   40.91    5.12
  -2  12  -7   39.48    8.17
  -2  12  -7   35.21    5.20
  -2  12  -6   46.75    9.15
  -2  12  -6   45.28    6.21
  -2  12  -6   45.53    8.50
  -2  12  -6   41.98    5.69
  -2  12  -5    4.08    8.18
  -2  12  -5   -3.24    5.50
  -2  12  -5   -1.38    6.47
  -2  12  -5   -4.92    4.80
  -2  12  -4   27.56    4.87
  -2  12  -4   46.61    6.56
  -2  12  -4   45.95    9.39
  -2  12  -4   43.64    5.76
  -2  12  -3   13.05    5.91
  -2  12  -3    1.67    8.85
  -2  12  -3   10.10    5.07
  -2  12  -2   41.71    6.36
  -2  12  -2   37.72    9.38
  -2  12  -2   41.22    5.92
  -2  12  -1  101.13   11.43
  -2  12  -1   87.11    7.67
  -2  12  -1   84.57    6.41
  -2  12  -1   95.18    7.52
  -2  12   0   40.46    9.51
  -2  12   0   34.62    5.85
  -2  12   0   36.62    5.00
  -2  12   0   36.50    5.93
  -2  12   1   74.44    6.49
  -2  12   1   76.13    6.25
  -2  12   1   66.06   10.17
  -2  12   2    7.56    8.50
  -2  12   3   22.30    8.69
  -2  12   4   11.87    3.44
  -2  12   4   21.67    8.12
  -2  12   4    7.99    4.50
  -2  12   5    4.06    6.93
  -2  12   5    7.30    4.24
  -2  12   6    9.87    6.19
  -2  12   6    8.60    3.90
  -2  12   7   10.12    3.33
  -2  12   8   28.66    2.88
  -2  13 -13   17.92    2.70
  -2  13 -13   16.79    2.72
  -2  13 -12    5.92    3.12
  -2  13 -11   10.84    3.57
  -2  13 -10    2.54    3.67
  -2  13  -9   17.50    3.72
  -2  13  -9   11.32    3.94
  -2  13  -9   16.11    6.09
  -2  13  -9   10.78    6.06
  -2  13  -8   17.81    4.00
  -2  13  -8   24.06    4.37
  -2  13  -8   13.68    6.34
  -2  13  -8   13.60    6.63
  -2  13  -7   17.26    4.01
  -2  13  -7   10.75    4.17
  -2  13  -7   11.91    4.75
  -2  13  -7   22.92    6.98
  -2  13  -7   14.74    6.12
  -2  13  -6   47.22    5.11
  -2  13  -6   45.44    5.00
  -2  13  -6   41.86    8.24
  -2  13  -5   25.66    4.42
  -2  13  -5   40.16    8.25
  -2  13  -4   -8.41    7.42
  -2  13  -3   76.41    9.79
  -2  13  -2   -5.88    7.75
  -2  13  -1   57.98    4.86
  -2  13  -1   72.11    9.62
  -2  13   0    5.63    7.29
  -2  13   0    4.19    3.75
  -2  13   0    9.56    4.52
  -2  13   1   16.80    7.32
  -2  13   1    5.13    4.10
  -2  13   1   14.15    4.03
  -2  13   2    3.13    6.76
  -2  13   2    7.54    3.93
  -2  13   2    8.53    3.54
  -2  13   2    2.60    3.35
  -2  13   2    5.21    3.46
  -2  13   3    5.96    6.33
  -2  13   3    2.43    3.78
  -2  13   3    4.39    2.96
  -2  13   4   11.62    5.65
  -2  13   4    6.68    2.36
  -2  13   4    7.30    3.56
  -2  13   5    2.49    3.10
  -2  13   6   35.04    3.11
  -2  14 -12    4.94    1.63
  -2  14 -11   11.45    2.49
  -2  14 -10    7.79    2.82
  -2  14 -10    7.13    2.14
  -2  14  -9    6.06    2.98
  -2  14  -8    9.65    3.43
  -2  14  -8    9.96    3.27
  -2  14  -8    7.90    3.16
  -2  14  -7   18.22    3.96
  -2  14  -7   11.97    3.59
  -2  14  -7    8.55    3.23
  -2  14  -6    9.58    5.62
  -2  14  -6    9.65    4.32
  -2  14  -6    1.24    3.08
  -2  14  -5   75.33    8.35
  -2  14  -5   85.80    6.25
  -2  14  -5   76.60    5.55
  -2  14  -4    6.73    5.93
  -2  14  -4   -2.78    4.44
  -2  14  -3   60.02    8.19
  -2  14  -3   84.02    6.23
  -2  14  -2    8.07    6.08
  -2  14  -2   -0.73    4.14
  -2  14  -1   47.61    7.39
  -2  14  -1   63.00    5.20
  -2  14   0   -4.30    5.81
  -2  14   0    4.97    3.31
  -2  14   0    5.02    3.54
  -2  14   1   15.74    3.12
  -2  14   1    9.95    2.95
  -2  14   1    9.49    3.13
  -2  14   2   47.10    3.61
  -2  14   2   41.31    3.31
  -2  14   2   37.87    3.33
  -2  14   3    5.76    2.46
  -2  14   4   11.79    2.11
  -2  15  -7   38.44    3.44
  -2  15  -7   35.47    3.15
  -2  15  -6    7.08    3.11
  -2  15  -6   -2.00    2.93
  -2  15  -5   53.91    4.23
  -2  15  -5   42.57    4.09
  -2  15  -4    7.58    3.46
  -2  15  -4    8.03    3.11
  -2  15  -3   35.48    3.78
  -2  15  -3   33.23    3.51
  -2  15  -2    1.60    2.94
  -2  15  -2    1.52    2.55
  -2  15  -2    0.58    2.68
  -2  15  -1    1.01    2.55
  -2  15  -1    2.42    2.51
  -2  15  -1   -3.82    2.37
  -2  15  -1    2.40    2.36
  -2  15   0   10.47    1.79
  -2  15   0    9.61    2.05
  -2  15   0    7.39    2.15
  -1 -12  -1   45.71    8.83
  -1 -12   0    9.72    7.77
  -1 -12   1   50.71    9.31
  -1 -12   2   53.73    8.69
  -1 -11  -4    1.10    7.61
  -1 -11  -3   12.05    8.44
  -1 -11  -2   28.02    9.13
  -1 -11  -1  167.42   14.53
  -1 -11   0   29.53    9.70
  -1 -11   1  367.64   22.11
  -1 -11   2   -1.22    8.54
  -1 -11  11   66.16   10.85
  -1 -10  -9    4.86    2.85
  -1 -10  -7   20.67    6.28
  -1 -10  -6    9.86    7.72
  -1 -10  -6    8.59    6.62
  -1 -10  -5   48.85    9.61
  -1 -10  -4   -3.61    9.76
  -1 -10  -3   57.74   11.14
  -1 -10  -2   -3.80    9.61
  -1 -10  -1    3.28    9.55
  -1 -10   0   16.41    9.36
  -1 -10   1    3.05    8.89
  -1 -10   2    9.51    8.56
  -1 -10   3   -0.77    7.81
  -1 -10  11   38.00   10.48
  -1 -10  12   18.58    9.34
  -1  -9 -10   17.98    3.66
  -1  -9  -8   -3.28    6.79
  -1  -9  -7   49.75    9.48
  -1  -9  -6   20.95    9.33
  -1  -9  -5   23.78   10.48
  -1  -9  -4   39.41   10.96
  -1  -9  -3   14.04   10.65
  -1  -9  -2   65.48   11.92
  -1  -9  -1   18.05    9.44
  -1  -9   0   82.10   11.15
  -1  -9   1   65.45   10.52
  -1  -9   2   23.14    8.72
  -1  -9   7   87.73   13.88
  -1  -9   8   46.75   12.92
  -1  -9  11    6.07   10.41
  -1  -9  12   55.34   11.24
  -1  -9  13   -7.53    9.70
  -1  -8 -11   34.79    4.24
  -1  -8 -10   16.66    6.25
  -1  -8  -9   43.34    8.78
  -1  -8  -8    3.24    8.10
  -1  -8  -7  128.52   13.11
  -1  -8  -6   48.19   11.11
  -1  -8  -5   31.63   10.89
  -1  -8  -4   61.78   11.98
  -1  -8  -3   -0.45    9.70
  -1  -8  -2   35.53   10.01
  -1  -8  -1    1.20    8.62
  -1  -8   1   72.27    9.93
  -1  -8   2   70.77    9.30
  -1  -8   3  246.53   15.31
  -1  -8   4    8.86    6.51
  -1  -8   5  437.85   25.57
  -1  -8   6   70.46   12.23
  -1  -8   7  149.11   14.84
  -1  -8   8  171.36   15.96
  -1  -8   9  100.98   13.52
  -1  -8  11  126.03   14.43
  -1  -8  12   -0.51   10.22
  -1  -8  13   18.90   10.26
  -1  -8  14   24.38   10.10
  -1  -7 -12    4.73    3.54
  -1  -7 -11   58.48    7.90
  -1  -7 -11   60.94    6.06
  -1  -7 -10    2.32    8.00
  -1  -7  -9   61.26    9.76
  -1  -7  -8    8.54    8.95
  -1  -7  -7   92.14   12.15
  -1  -7  -6   61.00   11.36
  -1  -7  -5   -1.82    9.70
  -1  -7  -4  113.35   12.71
  -1  -7  -1  122.24   11.49
  -1  -7   0   50.27    8.53
  -1  -7   1  185.38   13.09
  -1  -7   2   50.54    8.07
  -1  -7   3  898.05   41.58
  -1  -7   4   15.20   10.07
  -1  -7   4    6.53    5.95
  -1  -7   5  437.08   24.67
  -1  -7   6   11.51    9.98
  -1  -7   7   12.54    9.95
  -1  -7   8   19.02   10.26
  -1  -7   9   94.04   12.64
  -1  -7  11  104.39   13.87
  -1  -7  12   16.70   11.12
  -1  -7  13    6.59   10.54
  -1  -7  14    0.97    9.81
  -1  -7  15   88.39   12.26
  -1  -6 -13   13.34    3.63
  -1  -6 -12    2.96    6.04
  -1  -6 -12   -2.38    4.71
  -1  -6 -11   58.82    9.59
  -1  -6 -10    7.82    7.66
  -1  -6  -9   40.38    9.65
  -1  -6  -8   47.91   10.29
  -1  -6  -7   31.77   10.15
  -1  -6  -6  328.96   20.80
  -1  -6  -5  125.48   12.63
  -1  -6  -3   36.72    8.76
  -1  -6  -2  416.40   22.51
  -1  -6  -1  373.40   20.48
  -1  -6   0  197.00   13.13
  -1  -6   1  246.55   14.59
  -1  -6   2  445.28   22.26
  -1  -6   3   43.12    6.75
  -1  -6   3   40.56   10.29
  -1  -6   4  176.97   10.78
  -1  -6   4  180.84   14.10
  -1  -6   5    0.58    8.76
  -1  -6   6   13.21    8.78
  -1  -6   7   25.12    7.96
  -1  -6   8  537.49   27.40
  -1  -6   9   71.65    9.29
  -1  -6  10   67.98   11.62
  -1  -6  10   64.98    9.12
  -1  -6  10   75.74    5.79
  -1  -6  11   11.69    4.48
  -1  -6  11   13.92   10.65
  -1  -6  12    4.03    4.71
  -1  -6  12   -5.42   10.79
  -1  -6  13   70.03    6.29
  -1  -6  13   83.34   13.09
  -1  -6  14    3.92    4.53
  -1  -6  14   10.30   10.23
  -1  -6  15   51.01   11.17
  -1  -6  16  100.89    6.68
  -1  -6  17    5.54    3.22
  -1  -5 -14    1.08    2.89
  -1  -5 -13   25.14    4.82
  -1  -5 -12   23.13    7.54
  -1  -5 -12   10.73    5.63
  -1  -5 -10  101.02   11.16
  -1  -5  -9    2.57    8.44
  -1  -5  -8  304.93   19.65
  -1  -5  -7   22.64    8.94
  -1  -5  -5   66.61    9.75
  -1  -5  -4   80.08    9.91
  -1  -5  -3 1293.48   58.77
  -1  -5  -2  128.44   10.90
  -1  -5  -1 1559.87   69.31
  -1  -5   0  120.17    9.93
  -1  -5   1    7.54    6.32
  -1  -5   2  166.38   10.67
  -1  -5   2  174.30   12.77
  -1  -5   3   29.53    5.74
  -1  -5   3   30.73    8.81
  -1  -5   4  550.68   26.31
  -1  -5   4  631.62   28.48
  -1  -5   5  143.42    8.59
  -1  -5   5  176.41   11.72
  -1  -5   6  285.08   16.18
  -1  -5   7   73.21    8.62
  -1  -5   8  857.41   40.07
  -1  -5   9  364.30   20.02
  -1  -5  10    6.36    9.13
  -1  -5  10    8.66    4.06
  -1  -5  10    7.92    6.70
  -1  -5  11  367.95   21.55
  -1  -5  11  340.38   15.42
  -1  -5  12   51.16    5.81
  -1  -5  12   52.00   12.52
  -1  -5  13   67.92    6.43
  -1  -5  13   52.95   12.56
  -1  -5  14   83.01    6.85
  -1  -5  14   80.81   12.81
  -1  -5  15   -0.84    4.69
  -1  -5  15    2.28    9.40
  -1  -5  16   40.59    5.13
  -1  -5  17   16.68    3.83
  -1  -5  18    6.03    2.67
  -1  -4 -14    8.52    4.16
  -1  -4 -13    9.86    5.21
  -1  -4 -13    1.94    6.92
  -1  -4 -12  153.05   13.41
  -1  -4 -10  131.90   12.34
  -1  -4  -9   22.56    8.63
  -1  -4  -8  297.30   18.52
  -1  -4  -6   12.24    7.79
  -1  -4  -5  259.84   16.00
  -1  -4  -4    6.81    7.06
  -1  -4  -3   25.81    7.47
  -1  -4  -2  334.53   17.94
  -1  -4  -1  311.67   16.47
  -1  -4   0  832.58   37.66
  -1  -4   0  930.56   38.97
  -1  -4   1   19.75    7.48
  -1  -4   1   28.77    5.83
  -1  -4   2   97.91    9.05
  -1  -4   2   92.29    7.16
  -1  -4   3   23.97    6.90
  -1  -4   3   18.87    7.22
  -1  -4   3   16.12    4.69
  -1  -4   4 1095.92   45.18
  -1  -4   4  963.98   43.81
  -1  -4   5 1174.15   52.28
  -1  -4   6 1367.82   60.68
  -1  -4   7 1539.93   69.83
  -1  -4   7 1745.21   71.26
  -1  -4  10   84.41   11.17
  -1  -4  11    5.88    9.92
  -1  -4  11   -3.18    6.50
  -1  -4  12  381.13   23.88
  -1  -4  13  133.42    8.66
  -1  -4  13  140.41   15.14
  -1  -4  14  170.74    9.86
  -1  -4  14  133.83   15.46
  -1  -4  15    9.05    4.89
  -1  -4  15    1.37    9.87
  -1  -4  16    1.96    4.67
  -1  -4  17   34.63    4.58
  -1  -4  18    4.87    2.97
  -1  -3 -15   29.17    3.81
  -1  -3 -14   40.66    5.56
  -1  -3 -13   27.13    7.98
  -1  -3 -13   21.25    5.94
  -1  -3 -12   82.56   10.69
  -1  -3 -12   70.69    7.73
  -1  -3  -9  158.46   12.93
  -1  -3  -7   78.86    9.40
  -1  -3  -6  155.83   11.58
  -1  -3   2   76.74    5.91
  -1  -3   3 5783.22  247.11
  -1  -3   4  181.06   10.81
  -1  -3   6  131.05    7.66
  -1  -3   7  516.16   23.16
  -1  -3   8  491.93   25.18
  -1  -3   9   -0.61    7.98
  -1  -3  10 1111.83   52.45
  -1  -3  11   56.94   10.96
  -1  -3  12  414.97   25.36
  -1  -3  13   51.14   12.22
  -1  -3  14  135.72   14.79
  -1  -3  15   16.48    5.21
  -1  -3  15   23.20   10.24
  -1  -3  16    4.91    4.73
  -1  -3  17   62.69    5.52
  -1  -3  18    5.69    3.13
  -1  -2 -15    2.38    3.98
  -1  -2 -14   68.55    6.65
  -1  -2 -13   18.42    7.71
  -1  -2 -12  212.74   12.53
  -1  -2 -12  199.45   15.28
  -1  -2  -9   82.37    9.47
  -1  -2  -8  173.04   12.22
  -1  -2  -7  680.92   31.92
  -1  -2  -7  687.69   32.72
  -1  -2  -6   10.02    4.96
  -1  -2  -5  638.47   29.08
  -1  -2   4 4798.37  205.15
  -1  -2   5  979.53   42.62
  -1  -2   7  636.85   30.53
  -1  -2   8  160.03   12.24
  -1  -2   9   89.81   10.28
  -1  -2  11  109.49    6.54
  -1  -2  11  103.49   12.82
  -1  -2  12  622.65   27.86
  -1  -2  12  617.83   33.52
  -1  -2  13   81.36   12.79
  -1  -2  14   95.44   13.39
  -1  -2  15   -7.59   10.06
  -1  -2  16    7.96    4.82
  -1  -2  17   68.46    5.74
  -1  -2  18   45.18    4.18
  -1  -1 -15    6.38    4.50
  -1  -1 -14  101.41    7.93
  -1  -1 -13    5.13    7.34
  -1  -1 -13   18.31    6.14
  -1  -1 -12   19.36    8.09
  -1  -1 -12    8.14    7.82
  -1  -1 -12    3.76    6.24
  -1  -1 -11  109.90    8.97
  -1  -1 -10   14.64    6.69
  -1  -1  -9  251.35   15.24
  -1  -1  -8   16.16    5.80
  -1  -1  -8   12.47    5.97
  -1  -1  -7   48.49    6.65
  -1  -1  -6   33.03    5.91
  -1  -1  -5   13.26    5.09
  -1  -1  -2 2269.41   97.12
  -1  -1   0  468.43   20.44
  -1  -1   1  716.70   31.19
  -1  -1   2  241.97   11.17
  -1  -1   3  434.99   19.51
  -1  -1   3  420.72   19.42
  -1  -1   4  711.50   31.19
  -1  -1   4  807.28   32.28
  -1  -1   5   27.52    4.72
  -1  -1   5   27.83    5.16
  -1  -1   5   29.03    6.11
  -1  -1   6  711.96   32.89
  -1  -1   6  778.99   34.02
  -1  -1   7  159.01   11.43
  -1  -1   8  211.02   13.96
  -1  -1   9  445.26   23.62
  -1  -1  10   34.29    4.07
  -1  -1  11   69.15   11.19
  -1  -1  11   74.97    5.56
  -1  -1  12   59.11   11.88
  -1  -1  12   77.98    5.97
  -1  -1  13   76.39   12.81
  -1  -1  13   80.11    6.22
  -1  -1  14   20.00   10.29
  -1  -1  14    0.61    4.29
  -1  -1  15   50.81   11.07
  -1  -1  16    8.73    4.78
  -1  -1  17   15.44    4.33
  -1  -1  18   26.15    3.32
  -1   0 -15   39.40    7.26
  -1   0 -15   36.21    5.30
  -1   0 -14   14.58    7.75
  -1   0 -13  161.56   13.07
  -1   0 -13  144.26   10.18
  -1   0 -12    4.64    6.28
  -1   0 -12    1.99    7.41
  -1   0 -11   30.67    6.47
  -1   0 -10  198.31   14.44
  -1   0 -10  228.91   12.39
  -1   0  -9    4.02    6.51
  -1   0  -8 1200.21   54.54
  -1   0  -7    0.22    5.84
  -1   0  -6  527.22   23.86
  -1   0  -6  647.16   26.37
  -1   0  -5  553.81   24.87
  -1   0  -5  605.58   26.53
  -1   0   0   45.79    2.72
  -1   0   1 2461.36   97.51
  -1   0   1 2117.53   97.50
  -1   0   2 2679.37  106.71
  -1   0   2 2513.73  106.86
  -1   0   3  934.80   40.72
  -1   0   4 1550.82   67.24
  -1   0   5  145.84    8.15
  -1   0   5  150.40    9.17
  -1   0   5  141.96    9.71
  -1   0   6  618.65   29.10
  -1   0   6  721.27   30.60
  -1   0   7  261.14   13.11
  -1   0   7  276.67   15.40
  -1   0   8   -3.46    7.63
  -1   0   9   21.98    8.30
  -1   0  10   41.25    4.47
  -1   0  10   48.12    9.58
  -1   0  11  132.21    7.80
  -1   0  11  115.49   13.00
  -1   0  12   48.77    5.42
  -1   0  12   53.62   11.62
  -1   0  13   80.35    6.50
  -1   0  13   92.40   12.75
  -1   0  14   54.09    5.56
  -1   0  14   63.56   11.71
  -1   0  15  -12.91   10.40
  -1   0  16  111.43    6.78
  -1   0  17    2.77    3.80
  -1   0  18    3.44    2.54
  -1   1 -15   81.44    7.11
  -1   1 -15  110.64   10.43
  -1   1 -14   48.15    6.47
  -1   1 -14   48.70    9.29
  -1   1 -13  255.68   16.97
  -1   1 -13  238.55   13.60
  -1   1 -12   83.72   10.96
  -1   1 -12   96.82    8.33
  -1   1 -11  232.45   12.96
  -1   1 -11  220.57   16.05
  -1   1 -10  379.66   18.62
  -1   1 -10  385.42   21.71
  -1   1  -9   29.74    5.47
  -1   1  -9   38.19    8.07
  -1   1  -8    7.88    6.66
  -1   1  -7  585.03   27.74
  -1   1  -7  608.95   28.77
  -1   1  -6  301.15   15.41
  -1   1  -6  315.33   16.52
  -1   1  -4   10.24    2.99
  -1   1  -3 1774.17   75.98
  -1   1   0 2816.20  119.85
  -1   1   1 2047.99   87.54
  -1   1   2 5592.76  238.17
  -1   1   3 1642.70   70.83
  -1   1   4   49.55    6.34
  -1   1   4   53.58    5.69
  -1   1   5  575.57   26.65
  -1   1   5  571.41   26.39
  -1   1   6  257.38   14.17
  -1   1   6  228.21   12.00
  -1   1   6  278.08   13.72
  -1   1   7  475.86   21.21
  -1   1   7  378.96   18.44
  -1   1   8   26.56    8.02
  -1   1   9   13.28    3.67
  -1   1  10   37.18    9.77
  -1   1  10   45.03    7.28
  -1   1  10   28.91    4.42
  -1   1  11  174.09   15.37
  -1   1  11  165.27   12.85
  -1   1  11  191.38    9.87
  -1   1  11  167.94   12.55
  -1   1  12  441.74   20.62
  -1   1  12  436.36   26.06
  -1   1  13  119.81    7.90
  -1   1  13  105.41   13.95
  -1   1  14  102.75    7.19
  -1   1  14   89.40   12.89
  -1   1  15  121.69    7.70
  -1   1  16   44.09    4.48
  -1   1  17    2.61    3.42
  -1   1  17    3.10    2.46
  -1   2 -16   14.71    6.47
  -1   2 -15  108.12   10.94
  -1   2 -15   73.99    6.81
  -1   2 -14    0.57    5.51
  -1   2 -14    4.59    4.86
  -1   2 -13   50.49    6.85
  -1   2 -13   46.35    5.91
  -1   2 -13   64.22   10.38
  -1   2 -12   -2.70    8.76
  -1   2 -12    0.75    5.84
  -1   2 -11    6.70    8.47
  -1   2 -11    0.28    5.73
  -1   2 -10  140.37   12.10
  -1   2 -10  126.30    8.58
  -1   2 -10  124.67    8.02
  -1   2  -9  633.59   29.38
  -1   2  -9  555.49   26.05
  -1   2  -9  557.79   27.82
  -1   2  -8  132.79    9.78
  -1   2  -8  147.01   11.22
  -1   2  -7  229.51   13.04
  -1   2  -7  229.54   14.11
  -1   2  -6   61.08    7.65
  -1   2  -6   64.17    6.93
  -1   2  -5 1489.37   64.79
  -1   2  -5 1503.57   65.41
  -1   2  -4 1382.76   59.89
  -1   2  -1  522.42   22.91
  -1   2   0 5186.09  220.99
  -1   2   1 1122.36   48.58
  -1   2   2  566.64   25.45
  -1   2   2  573.75   25.52
  -1   2   3  290.39   14.34
  -1   2   3  306.57   14.81
  -1   2   4  245.84   12.28
  -1   2   4  239.90   12.40
  -1   2   4  242.57   13.08
  -1   2   5   -0.79    6.30
  -1   2   5   -0.76    4.87
  -1   2   6  599.47   27.68
  -1   2   6  583.21   27.05
  -1   2   6  548.59   27.03
  -1   2   7  814.49   36.81
  -1   2   7  831.96   37.95
  -1   2   7  782.85   37.35
  -1   2   8  175.01   12.50
  -1   2   8  151.03   11.03
  -1   2   8  162.54   10.58
  -1   2   9  301.07   18.35
  -1   2   9  313.51   14.24
  -1   2   9  281.21   16.87
  -1   2   9  271.92   16.18
  -1   2  10   46.02   10.74
  -1   2  10   48.99    8.03
  -1   2  10   42.61    5.14
  -1   2  11  199.26   16.43
  -1   2  11  174.11   13.70
  -1   2  11  194.67   10.52
  -1   2  12   60.82    6.10
  -1   2  12   49.54   11.91
  -1   2  13    0.12    4.77
  -1   2  13    5.18   10.08
  -1   2  14   10.76    4.65
  -1   2  14   -3.98   10.18
  -1   2  15    1.80    4.15
  -1   2  16   34.27    4.40
  -1   2  16   31.16    4.01
  -1   2  17   12.69    2.80
  -1   2  17    8.26    2.16
  -1   3 -18    1.18    1.88
  -1   3 -16   -9.36    6.92
  -1   3 -15    4.67    8.57
  -1   3 -15   18.30    8.14
  -1   3 -15    5.09    4.63
  -1   3 -14   29.71    6.01
  -1   3 -14   41.28    5.60
  -1   3 -13    9.98    9.11
  -1   3 -13    2.24    5.60
  -1   3 -13    2.37    5.16
  -1   3 -12  114.11    8.26
  -1   3 -12  137.42    9.16
  -1   3 -11   26.00    6.11
  -1   3 -11   23.31    6.05
  -1   3 -11   41.67    9.50
  -1   3 -10  186.47   13.97
  -1   3 -10  154.46    9.82
  -1   3 -10  180.50   10.27
  -1   3 -10  189.13   12.69
  -1   3  -9   12.71    4.76
  -1   3  -9   24.26    6.68
  -1   3  -9   14.39    8.06
  -1   3  -8    1.00    5.91
  -1   3  -8    7.75    7.14
  -1   3  -7  409.33   21.44
  -1   3  -7  415.64   20.99
  -1   3  -6  817.17   36.70
  -1   3  -6  806.21   37.19
  -1   3  -6  823.39   37.41
  -1   3  -5  827.96   37.71
  -1   3  -5  855.29   37.97
  -1   3  -5  854.10   38.28
  -1   3  -4 2741.66  120.47
  -1   3  -4 2839.07  120.24
  -1   3  -1 4616.48  197.07
  -1   3   0 1981.73   85.53
  -1   3   1  489.12   21.90
  -1   3   1  451.35   22.07
  -1   3   2 1757.88   76.24
  -1   3   3   14.21    5.97
  -1   3   3   11.16    4.74
  -1   3   3   13.29    5.12
  -1   3   4   35.77    6.77
  -1   3   4   27.26    5.62
  -1   3   4   32.35    5.36
  -1   3   4   26.07    4.76
  -1   3   5 1038.63   44.20
  -1   3   5  917.22   43.69
  -1   3   6  444.48   22.73
  -1   3   6  430.82   22.04
  -1   3   6  446.57   21.36
  -1   3   6  450.04   21.52
  -1   3   7  522.44   25.63
  -1   3   7  490.00   23.90
  -1   3   7  491.93   24.80
  -1   3   8  110.87    9.85
  -1   3   8  111.22    6.71
  -1   3   8  110.39    8.89
  -1   3   9   -1.11    8.92
  -1   3   9    4.11    6.49
  -1   3   9   -1.83    4.00
  -1   3  10  102.60   13.13
  -1   3  10  106.71   11.03
  -1   3  10  118.80    7.66
  -1   3  11   26.37    5.29
  -1   3  11   19.16   11.07
  -1   3  12   39.82    5.65
  -1   3  12   48.79   11.80
  -1   3  13   51.48    5.73
  -1   3  13   33.62   10.74
  -1   3  15   63.87    5.40
  -1   3  16   -2.13    3.12
  -1   3  16   -4.91    3.09
  -1   4 -18    4.44    2.03
  -1   4 -16   73.18    9.18
  -1   4 -15    1.66    8.43
  -1   4 -14   42.03   10.41
  -1   4 -14   41.23    5.67
  -1   4 -14   36.77    5.66
  -1   4 -13    7.29    9.42
  -1   4 -13   -3.35    5.43
  -1   4 -13    4.50    5.32
  -1   4 -12  111.74    8.08
  -1   4 -12  119.41   13.15
  -1   4 -12  111.61    8.48
  -1   4 -11  363.24   18.29
  -1   4 -11  375.53   21.34
  -1   4 -11  356.34   17.56
  -1   4 -11  423.26   22.81
  -1   4 -10   57.82   10.06
  -1   4 -10   57.60    6.00
  -1   4 -10   60.54    6.31
  -1   4 -10   57.87    8.71
  -1   4  -9  318.39   15.10
  -1   4  -9  316.66   18.49
  -1   4  -9  311.84   17.68
  -1   4  -9  285.92   14.39
  -1   4  -8  269.51   15.89
  -1   4  -8  272.14   16.51
  -1   4  -7   33.68    7.22
  -1   4  -7   29.92    6.52
  -1   4  -7   31.29    7.48
  -1   4  -6   23.77    6.79
  -1   4  -6   26.79    5.55
  -1   4  -6   25.95    6.26
  -1   4  -5   75.47    7.94
  -1   4  -5   73.90    6.98
  -1   4  -5   77.92    7.17
  -1   4  -4  945.25   42.52
  -1   4  -4  946.88   42.28
  -1   4  -3   92.31    7.16
  -1   4  -2    3.01    4.77
  -1   4  -1  156.80    9.65
  -1   4   2 1099.54   48.95
  -1   4   3  588.22   26.77
  -1   4   3  541.79   26.79
  -1   4   4  259.18   13.61
  -1   4   4  301.73   15.75
  -1   4   4  275.72   15.09
  -1   4   5 1385.77   62.22
  -1   4   5 1389.94   62.05
  -1   4   6  875.59   39.93
  -1   4   6  818.48   39.45
  -1   4   7    9.96    3.68
  -1   4   7   23.70    6.95
  -1   4   8  568.14   28.91
  -1   4   8  571.80   25.53
  -1   4   8  569.27   25.65
  -1   4   8  550.33   29.67
  -1   4   9    2.70    7.33
  -1   4   9    0.83    4.03
  -1   4   9    2.35    4.53
  -1   4   9    9.84   10.21
  -1   4  10  223.23   11.76
  -1   4  10  206.02   17.04
  -1   4  11   98.39   10.81
  -1   4  11  104.48   13.70
  -1   4  11  107.51    7.73
  -1   4  12    7.53    9.87
  -1   4  12    5.89    4.93
  -1   4  13    5.22    9.38
  -1   4  14    6.39    4.23
  -1   4  15   30.29    4.07
  -1   4  16    7.36    2.14
  -1   4  16    6.45    2.49
  -1   5 -17   -5.42    3.64
  -1   5 -16   66.30    9.06
  -1   5 -15  138.70   12.18
  -1   5 -15   84.98    6.87
  -1   5 -14    6.86    4.77
  -1   5 -14   24.37    9.67
  -1   5 -14   17.99    5.39
  -1   5 -13   62.33    6.88
  -1   5 -13   69.04    6.78
  -1   5 -12    3.12    5.33
  -1   5 -12   14.81    9.40
  -1   5 -12    4.56    5.76
  -1   5 -11  213.72   11.86
  -1   5 -11  214.20   12.25
  -1   5 -11  242.35   16.93
  -1   5 -11  247.52   16.18
  -1   5 -10   17.36    7.79
  -1   5 -10   10.33    5.26
  -1   5 -10   22.54    8.56
  -1   5 -10   13.55    5.44
  -1   5  -9  151.63   12.13
  -1   5  -9  127.01    8.36
  -1   5  -9  146.96   11.88
  -1   5  -9  146.56    8.69
  -1   5  -8   10.41    7.16
  -1   5  -8   10.17    7.35
  -1   5  -8    2.53    6.45
  -1   5  -7  317.66   18.22
  -1   5  -7  345.70   18.49
  -1   5  -7  324.27   17.84
  -1   5  -6  347.58   18.73
  -1   5  -6  357.24   18.60
  -1   5  -6  365.74   19.12
  -1   5  -5   95.62    8.64
  -1   5  -5  114.20    9.33
  -1   5  -4    5.35    5.77
  -1   5  -4    4.44    6.33
  -1   5  -3    2.18    5.82
  -1   5  -2  462.41   22.31
  -1   5   3   26.11    7.95
  -1   5   3   19.96    3.77
  -1   5   4  133.79    8.11
  -1   5   4  157.34   10.88
  -1   5   4  149.65   11.54
  -1   5   5  169.00   12.12
  -1   5   5  179.58   12.93
  -1   5   6  288.24   16.87
  -1   5   6  279.58   13.38
  -1   5   6  269.59   13.21
  -1   5   7    6.84    4.03
  -1   5   7    7.94    7.15
  -1   5   7    4.19    4.19
  -1   5   7   10.71    9.26
  -1   5   8   46.46    5.32
  -1   5   8   46.05    8.99
  -1   5   8   42.96    5.17
  -1   5   8   34.18   10.96
  -1   5   9   86.29    6.66
  -1   5   9   74.68    6.24
  -1   5  10  128.95    8.43
  -1   5  10  121.07    7.67
  -1   5  10  118.97   14.35
  -1   5  11   24.23   10.42
  -1   5  11   35.35    5.55
  -1   5  12    6.25    9.18
  -1   5  12    5.02    4.86
  -1   5  13   47.18    5.33
  -1   5  14   23.06    4.27
  -1   5  15   35.80    3.65
  -1   6 -17   26.43    3.51
  -1   6 -17   29.06    3.84
  -1   6 -16   17.46    7.10
  -1   6 -16   15.83    4.51
  -1   6 -15   47.67    5.27
  -1   6 -15   45.58    5.52
  -1   6 -14   22.42    9.09
  -1   6 -14   14.13    5.26
  -1   6 -13    0.78    5.63
  -1   6 -13   -1.44    9.11
  -1   6 -12   19.99    9.44
  -1   6 -12    5.29    5.03
  -1   6 -12   19.73    8.84
  -1   6 -12    0.30    5.81
  -1   6 -11    4.34    6.12
  -1   6 -11    1.23    5.01
  -1   6 -10   67.66   10.41
  -1   6 -10   68.89    6.58
  -1   6 -10   70.16   10.37
  -1   6 -10   86.20    7.31
  -1   6  -9   78.76    9.54
  -1   6  -9   64.03    9.02
  -1   6  -9   68.71    6.36
  -1   6  -9   73.94    9.98
  -1   6  -9   63.18    6.77
  -1   6  -8   21.36    7.19
  -1   6  -8   19.22    5.34
  -1   6  -8   10.82    7.75
  -1   6  -8   20.72    4.69
  -1   6  -8   11.82    7.12
  -1   6  -7  978.86   45.53
  -1   6  -7 1012.34   46.02
  -1   6  -7  958.22   45.47
  -1   6  -6 2296.85  102.76
  -1   6  -6 2411.17  103.40
  -1   6  -6 2350.64  103.07
  -1   6  -5  646.45   31.12
  -1   6  -5  652.22   31.60
  -1   6  -5  714.05   32.14
  -1   6  -4  301.17   16.52
  -1   6  -4  302.29   16.61
  -1   6  -3  371.09   19.23
  -1   6  -2  217.78   13.30
  -1   6   4   56.97    5.05
  -1   6   5  120.90    7.59
  -1   6   6  267.15   18.56
  -1   6   6  289.18   14.15
  -1   6   6  307.41   14.55
  -1   6   7  117.04   13.67
  -1   6   7  115.90    7.62
  -1   6   7  121.04    7.88
  -1   6   8   98.57   13.20
  -1   6   8  114.36    7.62
  -1   6   8  108.67    7.49
  -1   6   9   65.41    6.11
  -1   6   9   50.48   12.02
  -1   6   9   71.24    6.40
  -1   6  10   14.78   10.41
  -1   6  10   13.76    5.20
  -1   6  10    9.96    4.27
  -1   6  11   10.09    4.81
  -1   6  12   20.13    4.73
  -1   6  13   40.99    4.84
  -1   6  14    6.75    3.27
  -1   6  15    6.47    1.84
  -1   7 -17   19.91    3.31
  -1   7 -17   16.29    2.80
  -1   7 -16   10.94    4.23
  -1   7 -16    7.35    3.69
  -1   7 -16   16.68    6.44
  -1   7 -15    7.87    4.98
  -1   7 -15    5.82    7.13
  -1   7 -15   10.58    7.55
  -1   7 -15    7.16    4.44
  -1   7 -14    6.91    8.55
  -1   7 -14   10.61    5.35
  -1   7 -13   -1.38    8.68
  -1   7 -13    2.67    5.46
  -1   7 -13    3.57    5.65
  -1   7 -12    8.85    5.04
  -1   7 -12   12.05    8.73
  -1   7 -12   25.20    6.32
  -1   7 -12   22.30    9.33
  -1   7 -11    7.21    4.94
  -1   7 -11    4.22    6.11
  -1   7 -11    0.46    8.71
  -1   7 -10  799.17   37.60
  -1   7 -10  905.34   41.70
  -1   7 -10  858.29   37.44
  -1   7  -9   42.12    9.28
  -1   7  -9   45.98    6.77
  -1   7  -9   46.42    8.80
  -1   7  -9   44.53    8.88
  -1   7  -9   42.02    5.61
  -1   7  -9   46.42    6.11
  -1   7  -8  582.18   29.20
  -1   7  -8  560.73   25.67
  -1   7  -8  592.84   29.74
  -1   7  -8  591.26   28.85
  -1   7  -8  542.30   25.92
  -1   7  -8  576.59   25.81
  -1   7  -7   46.29    5.60
  -1   7  -7   44.00    8.89
  -1   7  -7   43.20    7.41
  -1   7  -7   39.03    6.01
  -1   7  -7   34.86    7.98
  -1   7  -7   49.60    5.29
  -1   7  -6  114.92   10.18
  -1   7  -6  105.22    7.12
  -1   7  -6  104.38   10.25
  -1   7  -6  114.91    9.04
  -1   7  -5  162.14   10.37
  -1   7  -5  171.65   12.05
  -1   7  -5  159.39   11.93
  -1   7  -4   43.89    7.82
  -1   7  -4   37.38    7.22
  -1   7  -3  335.33   18.41
  -1   7  -3  329.11   17.78
  -1   7  -2    3.09    7.26
  -1   7  -2   11.44    5.98
  -1   7   2   95.61    6.42
  -1   7   2   97.47    6.64
  -1   7   3  145.14    8.39
  -1   7   3  143.80    8.62
  -1   7   4  136.36    8.30
  -1   7   5   38.65    4.62
  -1   7   5   35.60    5.49
  -1   7   6   79.97    6.32
  -1   7   6   86.70    6.97
  -1   7   7   25.02    4.93
  -1   7   7   23.64    5.50
  -1   7   8   48.27    5.64
  -1   7   8   53.89    5.95
  -1   7   9  152.23    9.18
  -1   7   9  156.20    9.20
  -1   7  10   -3.48    4.62
  -1   7  11   87.53    6.15
  -1   7  11   63.87    5.31
  -1   7  12   33.94    4.54
  -1   7  13    1.51    3.27
  -1   7  14   27.43    2.63
  -1   8 -17   15.01    2.63
  -1   8 -16   -2.40    3.69
  -1   8 -16   -0.29    3.06
  -1   8 -16    0.67    3.35
  -1   8 -15   37.20    5.14
  -1   8 -15   39.06    7.53
  -1   8 -15   47.63    8.11
  -1   8 -15   40.08    4.58
  -1   8 -15   42.71    5.21
  -1   8 -14    5.13    4.37
  -1   8 -14    5.84    7.68
  -1   8 -13    5.45    5.67
  -1   8 -13    0.99    4.68
  -1   8 -13   -0.71    5.54
  -1   8 -13   11.03    7.79
  -1   8 -12   81.18   10.67
  -1   8 -12   64.53    6.28
  -1   8 -12   81.58    7.12
  -1   8 -12   85.82   11.35
  -1   8 -11  208.93   15.39
  -1   8 -11  159.64    9.49
  -1   8 -11  200.13   14.33
  -1   8 -11  150.05    9.81
  -1   8 -11  172.42   10.35
  -1   8 -10   22.05    5.19
  -1   8 -10   30.32    6.12
  -1   8 -10   26.58    5.15
  -1   8  -9   34.89    8.63
  -1   8  -9   33.58    8.11
  -1   8  -9   33.32    9.49
  -1   8  -9   28.16    5.27
  -1   8  -9   31.76    5.09
  -1   8  -9   31.77    6.30
  -1   8  -8  117.32   10.76
  -1   8  -8  156.31   12.60
  -1   8  -8  145.91   12.21
  -1   8  -8  137.92    8.62
  -1   8  -8  131.42    8.38
  -1   8  -8  118.82    7.90
  -1   8  -7  160.17   11.58
  -1   8  -7  170.20    9.76
  -1   8  -7  178.83    9.56
  -1   8  -7  162.95    9.65
  -1   8  -7  185.90   13.51
  -1   8  -7  169.64   13.25
  -1   8  -6   45.83    5.60
  -1   8  -6   41.87    5.36
  -1   8  -6   38.59    5.19
  -1   8  -6   37.69    8.23
  -1   8  -6   53.75    8.61
  -1   8  -5  143.27    8.36
  -1   8  -5  129.67    8.33
  -1   8  -5  136.50    8.31
  -1   8  -5  140.63   11.65
  -1   8  -5  145.77   11.34
  -1   8  -4  278.25   13.74
  -1   8  -4  262.10   16.17
  -1   8  -4  276.20   16.83
  -1   8  -4  282.76   13.57
  -1   8  -3   93.72    6.57
  -1   8  -3  104.69    9.03
  -1   8  -3  101.21   10.29
  -1   8  -3   91.49    6.62
  -1   8  -2  117.02    9.47
  -1   8  -2  129.54   11.27
  -1   8  -2  117.10    7.52
  -1   8  -1  359.73   16.11
  -1   8  -1  290.66   17.18
  -1   8   0  337.48   15.88
  -1   8   0  336.98   16.22
  -1   8   1   11.07    4.81
  -1   8   1    6.52    4.33
  -1   8   1    7.18    4.41
  -1   8   2    3.08    4.39
  -1   8   2    5.15    4.54
  -1   8   2    6.77    4.54
  -1   8   3  347.42   16.35
  -1   8   3  345.98   16.07
  -1   8   3  303.49   15.66
  -1   8   4   63.67    5.38
  -1   8   4   63.91    6.38
  -1   8   5  126.44    7.82
  -1   8   5  128.52    8.64
  -1   8   6   44.20    5.19
  -1   8   6   41.75    6.27
  -1   8   7   98.95    7.13
  -1   8   7  105.25    7.67
  -1   8   8   28.32    4.96
  -1   8   8   21.52    5.35
  -1   8  10   36.72    4.96
  -1   8  10   49.30    4.81
  -1   8  11   22.84    4.06
  -1   8  11   15.77    3.37
  -1   8  12   72.00    4.91
  -1   8  13    7.54    2.00
  -1   9 -16   15.03    3.41
  -1   9 -16   12.93    3.24
  -1   9 -15    4.09    4.28
  -1   9 -15    1.24    3.95
  -1   9 -14   25.50    7.00
  -1   9 -14   21.48    5.31
  -1   9 -14   20.15    4.97
  -1   9 -14   19.42    6.56
  -1   9 -13    6.52    6.88
  -1   9 -13   14.69    7.33
  -1   9 -13   -6.26    5.65
  -1   9 -12   15.81    6.34
  -1   9 -12   16.84    5.62
  -1   9 -12   15.51    7.58
  -1   9 -12   16.44    9.12
  -1   9 -11   65.83   10.18
  -1   9 -11   88.53    7.58
  -1   9 -10   58.59    8.57
  -1   9 -10   45.91    6.39
  -1   9 -10   44.29   10.08
  -1   9 -10   43.45    5.46
  -1   9 -10   45.14    9.48
  -1   9  -9   14.12    4.90
  -1   9  -9   32.01    9.27
  -1   9  -9   28.91    8.86
  -1   9  -9   18.91    5.93
  -1   9  -8   11.90    4.80
  -1   9  -8   -1.22    5.77
  -1   9  -8   10.07    4.84
  -1   9  -7   39.96    5.74
  -1   9  -7   39.26    8.99
  -1   9  -7   44.79    5.50
  -1   9  -7   42.28    6.20
  -1   9  -7   32.39    8.97
  -1   9  -6   90.53    6.93
  -1   9  -6   87.51    7.27
  -1   9  -6  104.97   10.55
  -1   9  -6   91.15    7.26
  -1   9  -6   90.33   10.63
  -1   9  -5  101.77    7.04
  -1   9  -5   94.42    7.56
  -1   9  -5   84.18    9.51
  -1   9  -5   94.08    7.16
  -1   9  -5   90.27   10.82
  -1   9  -4  486.36   22.02
  -1   9  -4  459.50   22.03
  -1   9  -4  425.17   24.26
  -1   9  -4  475.47   21.63
  -1   9  -4  492.23   25.57
  -1   9  -3    0.74    8.07
  -1   9  -3    9.15    4.70
  -1   9  -3   -0.94    5.42
  -1   9  -3    0.88    6.25
  -1   9  -2  474.12   26.89
  -1   9  -2  526.40   23.39
  -1   9  -2  501.77   23.32
  -1   9  -2  493.69   22.74
  -1   9  -1   35.14    9.35
  -1   9  -1   29.41    4.74
  -1   9  -1   27.92    4.45
  -1   9  -1   38.10    5.31
  -1   9  -1   31.18    5.77
  -1   9   0  119.76    8.05
  -1   9   0  117.56    7.64
  -1   9   0  117.32    8.13
  -1   9   1  107.35    7.74
  -1   9   1   97.28    7.35
  -1   9   1  105.60    7.62
  -1   9   2   57.31    6.28
  -1   9   2   53.03    6.02
  -1   9   2   41.20    5.66
  -1   9   3   77.40    5.64
  -1   9   3   80.80    7.05
  -1   9   3   72.26    6.30
  -1   9   4   15.34    5.76
  -1   9   4   11.73    4.04
  -1   9   5  119.60    8.47
  -1   9   5  120.75    7.39
  -1   9   5  108.56    7.24
  -1   9   6    6.53    5.41
  -1   9   6    7.00    4.19
  -1   9   7   85.15    6.99
  -1   9   7   84.24    6.25
  -1   9   9    3.65    4.04
  -1   9   9   -2.73    3.79
  -1   9  10   72.62    5.08
  -1   9  10   69.09    5.14
  -1   9  11    2.01    2.03
  -1   9  11    3.23    2.74
  -1  10 -16    7.37    2.24
  -1  10 -16   11.10    2.92
  -1  10 -15   -2.58    3.45
  -1  10 -15    4.75    4.00
  -1  10 -14    3.50    4.08
  -1  10 -14    8.64    4.65
  -1  10 -13    2.15    4.67
  -1  10 -12   24.58    6.03
  -1  10 -11   -2.61    5.26
  -1  10 -11    7.15    5.88
  -1  10 -11    8.05    8.61
  -1  10 -10   -2.55    7.98
  -1  10 -10   -1.69    6.06
  -1  10 -10   -4.55    8.98
  -1  10 -10   -2.71    5.39
  -1  10  -9   96.64    7.56
  -1  10  -9   97.85    6.84
  -1  10  -9   80.97    6.84
  -1  10  -9   82.33    7.85
  -1  10  -9   90.25   11.39
  -1  10  -9  104.67   11.47
  -1  10  -8  174.21   10.15
  -1  10  -8  172.89   10.03
  -1  10  -8  169.62   10.45
  -1  10  -8  162.81    9.95
  -1  10  -8  172.16   14.20
  -1  10  -8  169.61   14.25
  -1  10  -7   21.96    9.05
  -1  10  -7   29.90    5.88
  -1  10  -7   33.10    5.94
  -1  10  -7   30.07    5.23
  -1  10  -7   35.48    6.02
  -1  10  -7   38.04    8.76
  -1  10  -6  274.22   13.89
  -1  10  -6  267.15   14.20
  -1  10  -6  282.40   13.97
  -1  10  -6  263.90   14.04
  -1  10  -5   -4.38    4.74
  -1  10  -5    1.45    7.07
  -1  10  -5    2.53    4.76
  -1  10  -5    3.95    5.71
  -1  10  -4   69.65    7.26
  -1  10  -4   59.01    8.24
  -1  10  -4   69.95    6.42
  -1  10  -3    2.50    5.72
  -1  10  -3    2.92    4.94
  -1  10  -3    9.59    8.82
  -1  10  -2  248.77   12.46
  -1  10  -2  216.92   11.79
  -1  10  -2  217.26   11.57
  -1  10  -2  247.15   12.71
  -1  10  -1  121.96    8.44
  -1  10  -1  118.58    7.60
  -1  10  -1  118.57    8.67
  -1  10  -1  127.38    7.84
  -1  10   0  188.28   10.81
  -1  10   0  178.48   10.80
  -1  10   0  182.55   10.26
  -1  10   1  190.05   10.88
  -1  10   1  177.57   10.55
  -1  10   1  178.66   10.37
  -1  10   2    3.57    4.90
  -1  10   2   12.10    5.23
  -1  10   3  167.48    9.75
  -1  10   3  187.88   10.53
  -1  10   4  220.23   11.31
  -1  10   4  180.74   10.09
  -1  10   5   12.38    5.47
  -1  10   5    8.47    3.68
  -1  10   5    7.56    3.83
  -1  10   6  128.27    8.44
  -1  10   7    2.31    3.56
  -1  10   7    1.90    4.57
  -1  10   8   54.36    4.69
  -1  10   8   70.15    5.49
  -1  10   9   -4.49    3.41
  -1  10   9   -1.55    2.89
  -1  10  10   16.27    2.48
  -1  11 -16    9.83    1.97
  -1  11 -15   -1.34    3.31
  -1  11 -14   88.19    5.89
  -1  11 -14   60.68    4.93
  -1  11 -13   92.07    6.69
  -1  11 -13   76.35    5.86
  -1  11 -12   -4.49    4.47
  -1  11 -11   22.64    8.14
  -1  11 -11   12.66    5.47
  -1  11 -10    1.66    7.59
  -1  11 -10   -8.36    5.52
  -1  11 -10    2.38    7.24
  -1  11 -10   -2.23    4.98
  -1  11  -9   27.23    8.69
  -1  11  -9   14.87    4.84
  -1  11  -9   26.97    5.70
  -1  11  -9   16.77    5.30
  -1  11  -9   11.72    8.18
  -1  11  -8   56.07    9.91
  -1  11  -8   43.29    8.96
  -1  11  -8   51.28    5.94
  -1  11  -8   46.99    6.12
  -1  11  -8   48.35    5.49
  -1  11  -8   48.25    5.99
  -1  11  -7   14.86    8.82
  -1  11  -7   19.08    7.74
  -1  11  -7   12.85    5.54
  -1  11  -7   15.77    5.17
  -1  11  -7   11.35    4.76
  -1  11  -6   58.02    9.83
  -1  11  -6   61.44    9.02
  -1  11  -6   70.08    6.80
  -1  11  -6   48.30    5.78
  -1  11  -6   54.47    5.89
  -1  11  -5    6.65    5.92
  -1  11  -5    2.79    4.72
  -1  11  -5   15.01    8.81
  -1  11  -4   21.13    5.06
  -1  11  -4   11.93    9.11
  -1  11  -4   23.73    6.35
  -1  11  -4   31.43    5.33
  -1  11  -3   90.48   11.35
  -1  11  -3   86.50    7.16
  -1  11  -3   84.06    7.87
  -1  11  -3   86.92    6.71
  -1  11  -2   53.53   10.57
  -1  11  -2   62.38    5.64
  -1  11  -2   70.65    6.62
  -1  11  -2   72.07    7.29
  -1  11  -2   69.41    5.81
  -1  11  -1  139.45    9.39
  -1  11  -1  149.73    9.58
  -1  11  -1  152.73   14.04
  -1  11  -1  144.67    8.61
  -1  11   0   12.63    9.48
  -1  11   0    2.88    5.36
  -1  11   0    0.76    5.15
  -1  11   0    1.85    4.70
  -1  11   1  143.11   13.83
  -1  11   1  128.53    8.39
  -1  11   1  127.78    8.55
  -1  11   2  139.54   13.35
  -1  11   2  123.82    8.17
  -1  11   2  116.20    7.89
  -1  11   3   38.17    5.62
  -1  11   3   34.14   10.17
  -1  11   4   34.67    5.49
  -1  11   5   12.42    3.53
  -1  11   6   82.48    6.32
  -1  11   7    1.98    6.45
  -1  11   7    9.90    4.12
  -1  11   8   17.45    3.43
  -1  11   9   22.41    2.46
  -1  12 -15    7.44    2.20
  -1  12 -15    3.98    1.73
  -1  12 -14    1.00    3.18
  -1  12 -13   57.06    5.06
  -1  12 -12   11.42    4.50
  -1  12 -11   -3.17    4.59
  -1  12 -10   11.65    7.15
  -1  12  -9    0.67    3.93
  -1  12  -9   11.57    7.39
  -1  12  -9    9.90    7.22
  -1  12  -9    2.36    4.12
  -1  12  -8   31.27    8.73
  -1  12  -8   37.43    7.86
  -1  12  -8   34.89    5.21
  -1  12  -7   13.39    6.91
  -1  12  -7   18.89    8.16
  -1  12  -7   11.05    4.14
  -1  12  -7   10.25    5.13
  -1  12  -6   37.85    9.26
  -1  12  -6   37.42    5.45
  -1  12  -6   41.18    5.12
  -1  12  -6   40.84    6.13
  -1  12  -5   11.95    8.40
  -1  12  -5    0.34    4.69
  -1  12  -5   -0.13    4.35
  -1  12  -5   -2.69    5.60
  -1  12  -4   24.94    9.03
  -1  12  -4   22.60    4.86
  -1  12  -4   11.45    4.76
  -1  12  -4   27.19    6.07
  -1  12  -3   31.51    9.40
  -1  12  -3   36.26    6.24
  -1  12  -3   43.28    4.90
  -1  12  -3   36.55    5.42
  -1  12  -2   57.73    6.11
  -1  12  -2   49.59    6.46
  -1  12  -2   68.91   10.49
  -1  12  -1   92.32   11.45
  -1  12  -1   88.00    7.18
  -1  12  -1   81.96    6.25
  -1  12   0   45.82   10.16
  -1  12   0   55.08    6.06
  -1  12   0   54.48    5.49
  -1  12   1   64.07   10.23
  -1  12   2   98.19    6.54
  -1  12   2   88.46    6.24
  -1  12   2   96.88   11.30
  -1  12   3   21.50    4.10
  -1  12   3   24.84    4.74
  -1  12   4   28.22    3.74
  -1  12   4   34.77    4.81
  -1  12   4   22.90    7.70
  -1  12   5    5.00    4.00
  -1  12   5    3.68    6.42
  -1  12   6   29.82    3.93
  -1  12   7   25.09    3.15
  -1  13 -13    3.25    2.50
  -1  13 -13    1.83    2.58
  -1  13 -12    8.16    3.28
  -1  13 -12   11.39    3.31
  -1  13 -11   13.22    3.81
  -1  13 -11    7.81    3.57
  -1  13 -10   28.42    4.54
  -1  13 -10   33.97    4.27
  -1  13  -9    1.20    6.14
  -1  13  -9    1.69    4.18
  -1  13  -9    0.17    3.72
  -1  13  -9    6.86    3.69
  -1  13  -9   -2.93    3.47
  -1  13  -8   62.49    9.04
  -1  13  -8   73.07    6.06
  -1  13  -8   78.03    6.15
  -1  13  -8   83.30    5.83
  -1  13  -7   50.33    5.31
  -1  13  -7   54.63    8.58
  -1  13  -7   54.74    5.78
  -1  13  -6    2.17    7.00
  -1  13  -6   -1.59    3.57
  -1  13  -6   -3.78    4.12
  -1  13  -5   23.74    7.98
  -1  13  -5   21.47    4.36
  -1  13  -5   30.82    4.34
  -1  13  -4   67.23    5.68
  -1  13  -4   63.02    5.32
  -1  13  -3   70.88    9.88
  -1  13  -2  107.74   11.09
  -1  13  -1   37.01    8.52
  -1  13  -1   36.91    5.31
  -1  13   0   75.67    9.48
  -1  13   0   77.05    6.16
  -1  13   0   83.54    5.69
  -1  13   0   83.44    5.93
  -1  13   1   14.45    3.92
  -1  13   1   18.05    7.39
  -1  13   1   13.58    3.97
  -1  13   1   12.87    3.82
  -1  13   1    7.64    3.54
  -1  13   2   84.74    5.86
  -1  13   2  110.88    6.27
  -1  13   2  103.04    9.70
  -1  13   2  106.43    6.09
  -1  13   2   98.66    5.77
  -1  13   2  107.89    6.42
  -1  13   3   10.73    2.63
  -1  13   3    9.57    3.61
  -1  13   3   10.16    2.89
  -1  13   3    8.56    5.85
  -1  13   4   32.29    3.67
  -1  13   4   18.88    2.39
  -1  13   5   30.60    3.15
  -1  13   6    3.67    1.68
  -1  13   6    3.89    1.68
  -1  14 -12   15.66    2.09
  -1  14 -11    3.45    2.38
  -1  14 -10   18.33    3.11
  -1  14  -9   21.40    3.42
  -1  14  -8    1.57    3.11
  -1  14  -8   -3.48    3.11
  -1  14  -8   -0.57    3.46
  -1  14  -7   46.25    4.21
  -1  14  -7   53.85    4.66
  -1  14  -7   54.39    4.86
  -1  14  -6   16.26    6.22
  -1  14  -6   14.40    3.28
  -1  14  -6   24.82    4.17
  -1  14  -6   19.33    4.40
  -1  14  -5   57.13    7.75
  -1  14  -5   71.69    5.66
  -1  14  -5   67.42    5.36
  -1  14  -4   33.47    4.94
  -1  14  -4   33.20    7.00
  -1  14  -4   39.91    4.63
  -1  14  -3   47.08    5.12
  -1  14  -3   49.92    7.39
  -1  14  -3   47.67    4.90
  -1  14  -2   29.11    4.37
  -1  14  -2   29.04    4.17
  -1  14  -1   14.93    3.85
  -1  14  -1    4.39    5.83
  -1  14  -1   13.81    3.63
  -1  14  -1   14.49    3.54
  -1  14   0   45.77    4.29
  -1  14   0   50.88    4.15
  -1  14   0   53.22    4.21
  -1  14   0   42.74    3.94
  -1  14   1   24.38    2.73
  -1  14   1   31.07    3.08
  -1  14   1   25.04    3.17
  -1  14   1   20.05    2.63
  -1  14   2   10.99    2.21
  -1  14   3   11.06    1.97
  -1  15  -8    5.86    1.90
  -1  15  -8    6.48    2.19
  -1  15  -7    9.75    2.43
  -1  15  -7    9.06    2.21
  -1  15  -7   12.84    2.29
  -1  15  -7   11.74    2.71
  -1  15  -6    6.57    2.77
  -1  15  -6   11.03    2.64
  -1  15  -6    4.37    2.87
  -1  15  -5    6.92    2.67
  -1  15  -5    7.56    2.91
  -1  15  -5    9.02    2.66
  -1  15  -5    7.10    3.15
  -1  15  -4   16.49    2.82
  -1  15  -4   12.83    2.97
  -1  15  -4   14.77    2.87
  -1  15  -4   13.00    3.18
  -1  15  -3    5.48    2.59
  -1  15  -3    4.75    2.42
  -1  15  -3    4.15    2.62
  -1  15  -3    7.93    2.95
  -1  15  -2    4.22    2.41
  -1  15  -2    5.02    2.33
  -1  15  -2    1.43    2.32
  -1  15  -2    4.36    2.39
  -1  15  -1   -1.02    1.70
  -1  15  -1    2.61    2.06
  -1  15  -1    0.12    1.78
  -1  15  -1    0.30    2.06
   0 -12  -2   64.66    9.58
   0 -12  -1   51.00    9.43
   0 -12   0  284.32   18.61
   0 -12   1    5.90    8.17
   0 -12   2  179.81   14.03
   0 -11  -5   42.29    8.99
   0 -11  -4   27.64    9.24
   0 -11  -3   -3.52    9.20
   0 -11  -2  127.17   13.32
   0 -11  -1    0.46    9.44
   0 -11   0  152.65   14.02
   0 -11   1   11.78    9.10
   0 -11   2   33.70    9.29
   0 -11   3   27.71    8.75
   0 -11  11    0.90    9.07
   0 -10 -10    0.28    2.52
   0 -10  -8    3.48    5.76
   0 -10  -7   32.20    7.55
   0 -10  -6   46.91    8.63
   0 -10  -6   70.38   10.55
   0 -10  -5   10.71    7.62
   0 -10  -5   27.35    9.83
   0 -10  -4  118.39   13.69
   0 -10  -3   24.81   10.34
   0 -10  -2  107.11   13.25
   0 -10  -1   74.26   11.61
   0 -10   0   40.77   10.19
   0 -10   1   81.76   11.08
   0 -10   2   -5.27    8.54
   0 -10   3  171.19   13.57
   0 -10  11   49.09   11.00
   0 -10  12    1.87    8.96
   0  -9 -11   54.63    4.20
   0  -9  -9   28.64    7.27
   0  -9  -8   24.36    7.72
   0  -9  -8   22.18    8.33
   0  -9  -7   34.55    9.77
   0  -9  -6  271.97   18.90
   0  -9  -5   36.33   11.03
   0  -9  -4  134.22   14.46
   0  -9  -3   12.91   10.85
   0  -9  -2   67.03   11.37
   0  -9  -1   64.11   11.33
   0  -9   0   21.89    9.27
   0  -9   1   93.13   11.11
   0  -9   6  353.90   22.97
   0  -9   7   48.78   12.06
   0  -9   8  338.42   22.22
   0  -9  11    6.63   10.15
   0  -9  12   -2.00    9.72
   0  -9  13   36.09   10.41
   0  -8 -12   18.54    3.36
   0  -8 -10   46.48    8.29
   0  -8  -9   30.56    8.94
   0  -8  -9   42.99    8.92
   0  -8  -8   69.11   10.96
   0  -8  -7   36.13   10.55
   0  -8  -6  123.50   13.77
   0  -8  -5  113.34   13.43
   0  -8  -4   -5.50    9.77
   0  -8  -3  116.15   13.13
   0  -8  -2  170.15   14.33
   0  -8   0    1.06    8.01
   0  -8   1  339.97   19.58
   0  -8   2  399.32   21.79
   0  -8   3  383.74   20.67
   0  -8   4  464.54   23.60
   0  -8   5  328.30   20.77
   0  -8   6  135.92   13.71
   0  -8   7    7.70   10.03
   0  -8   8  110.13   13.08
   0  -8   9  169.69   15.60
   0  -8  10   92.53   12.99
   0  -8  11   34.45   11.71
   0  -8  12    7.66   10.53
   0  -8  13    6.44   10.06
   0  -8  14    1.36    9.29
   0  -8  15   24.68    4.05
   0  -7 -13   10.11    3.10
   0  -7 -12   50.33    7.15
   0  -7 -12   44.72    5.45
   0  -7 -11   21.00    7.67
   0  -7 -10   58.40    9.25
   0  -7 -10   68.78   10.55
   0  -7  -9   16.20    8.90
   0  -7  -8   84.98   11.84
   0  -7  -7  125.94   13.33
   0  -7  -6   88.94   12.35
   0  -7  -5  222.32   16.42
   0  -7  -2    1.03    8.35
   0  -7  -1  162.39   12.62
   0  -7   0  158.06   12.27
   0  -7   1  294.66   17.05
   0  -7   2 1723.66   76.52
   0  -7   3    8.92    6.59
   0  -7   4  375.09   21.39
   0  -7   4  355.88   18.73
   0  -7   5  132.02   12.72
   0  -7   6   -0.67    8.98
   0  -7   7   -9.29    9.26
   0  -7   8  142.15    8.10
   0  -7   8  150.27   13.85
   0  -7   9   23.41    4.58
   0  -7  10   56.22   11.82
   0  -7  10   62.19    5.80
   0  -7  11   89.86   13.41
   0  -7  11   88.46    6.81
   0  -7  12    1.52   10.82
   0  -7  12   -5.90    4.77
   0  -7  13   52.07   11.95
   0  -7  13   54.81    5.81
   0  -7  14   28.46   10.44
   0  -7  14   28.51    4.98
   0  -7  15   -2.36    4.15
   0  -7  16    6.18    3.60
   0  -7  17    1.42    2.63
   0  -6 -14    9.37    2.63
   0  -6 -13   11.74    4.32
   0  -6 -12   77.44    9.67
   0  -6 -11   17.15    8.87
   0  -6 -10   -5.96    8.33
   0  -6  -9    0.44    8.75
   0  -6  -8  179.81   14.94
   0  -6  -7   81.56   11.13
   0  -6  -6   -5.67    8.89
   0  -6  -4   68.82    9.94
   0  -6  -3  545.53   27.81
   0  -6  -2  183.25   13.22
   0  -6  -1   40.83    8.15
   0  -6   0  706.83   33.54
   0  -6   1  218.87   13.41
   0  -6   2  351.42   18.34
   0  -6   3   57.23    7.23
   0  -6   3   59.85    9.92
   0  -6   4  236.27   13.47
   0  -6   4  272.06   15.88
   0  -6   5   10.80    4.83
   0  -6   5    0.27    8.56
   0  -6   7  918.47   42.61
   0  -6   8   58.21    8.14
   0  -6   9  209.20   10.51
   0  -6   9  181.53   13.33
   0  -6  10   30.31   10.73
   0  -6  10   45.09    5.35
   0  -6  11  124.69   14.56
   0  -6  11  108.81    7.75
   0  -6  12   27.91   11.67
   0  -6  12   34.52    5.53
   0  -6  13   54.12   12.11
   0  -6  13   54.70    6.12
   0  -6  14   22.82   10.71
   0  -6  14   18.96    5.07
   0  -6  15   17.08    9.54
   0  -6  16   -0.08    3.96
   0  -6  17   -1.77    3.28
   0  -6  18   -0.29    1.87
   0  -5 -14   22.20    4.10
   0  -5 -13    7.36    6.74
   0  -5 -13    0.68    4.97
   0  -5 -12   39.74    9.19
   0  -5 -11   19.73    9.35
   0  -5 -10    6.43    8.06
   0  -5  -9   40.05    9.69
   0  -5  -8   36.95    9.35
   0  -5  -6   11.74    8.06
   0  -5  -5  165.96   12.73
   0  -5  -4  220.35   14.33
   0  -5  -3  186.46   12.85
   0  -5  -2   99.34    9.67
   0  -5  -1    6.61    7.21
   0  -5   0  927.68   42.10
   0  -5   1  353.54   17.94
   0  -5   2   10.25    5.79
   0  -5   2   12.32    8.09
   0  -5   3  409.38   21.02
   0  -5   3  514.97   22.88
   0  -5   4  281.01   14.64
   0  -5   4  314.20   16.76
   0  -5   5  462.98   21.99
   0  -5   5  507.52   23.51
   0  -5   6   11.24    6.52
   0  -5   7 2211.45   96.64
   0  -5   8  243.94   14.33
   0  -5   9    4.46    5.87
   0  -5   9    2.04    4.12
   0  -5  10  237.70   17.64
   0  -5  10  254.47   12.65
   0  -5  11   28.39   11.16
   0  -5  11   32.45    5.54
   0  -5  12  100.43   14.19
   0  -5  12  104.13    7.70
   0  -5  13   18.46   11.42
   0  -5  13   26.66    5.61
   0  -5  14   30.31   11.06
   0  -5  14   35.47    5.78
   0  -5  15   -3.10    9.09
   0  -5  16   -0.63    4.54
   0  -5  17   37.86    4.32
   0  -5  18    6.10    2.47
   0  -4 -14   51.52    5.45
   0  -4 -14   35.67    7.28
   0  -4 -13   -3.60    5.46
   0  -4 -13    1.92    7.34
   0  -4 -12   -4.56    8.59
   0  -4  -9  210.12   14.96
   0  -4  -7  240.24   15.59
   0  -4  -6  210.74   14.00
   0  -4  -5  222.31   14.03
   0  -4  -4 2203.88   96.63
   0  -4  -3  583.44   27.99
   0  -4  -2  472.29   23.02
   0  -4  -1   28.14    6.46
   0  -4   0 1244.85   54.82
   0  -4   1  201.09   11.15
   0  -4   2    3.71    4.96
   0  -4   3  371.66   17.56
   0  -4   4  903.48   39.02
   0  -4   4  849.32   38.10
   0  -4   5  152.71    9.80
   0  -4   6 1076.23   47.98
   0  -4   7  737.16   33.93
   0  -4   8  343.72   18.56
   0  -4   8  296.46   16.44
   0  -4   9    8.54    5.80
   0  -4  10  413.29   22.32
   0  -4  10  340.60   19.22
   0  -4  11   11.70   10.73
   0  -4  12  384.34   25.69
   0  -4  12  428.93   20.02
   0  -4  13  128.52   14.80
   0  -4  13  122.67    8.59
   0  -4  14   18.86   10.86
   0  -4  14   15.09    5.53
   0  -4  15   51.11   11.34
   0  -4  15   50.36    6.07
   0  -4  16    8.73    4.68
   0  -4  17    7.01    3.87
   0  -4  18    8.18    2.76
   0  -3 -14  141.31    9.10
   0  -3 -14  140.53   11.58
   0  -3 -13   65.23    9.81
   0  -3 -12   33.83    9.47
   0  -3  -8  311.65   18.54
   0  -3  -8  341.81   17.57
   0  -3  -7  229.26   14.17
   0  -3  -6 1596.61   70.92
   0  -3  -5  139.82   10.42
   0  -3  -4  481.68   23.49
   0  -3  -3  166.56   10.56
   0  -3  -2 3054.68  131.44
   0  -3  -1 1743.45   74.76
   0  -3  -1 1711.99   74.07
   0  -3   0    2.47    4.98
   0  -3   1  903.52   39.66
   0  -3   2 2798.34  119.84
   0  -3   4  674.78   30.34
   0  -3   6 1216.38   51.95
   0  -3   7  588.41   28.84
   0  -3   8  263.13   16.26
   0  -3  10  108.35    6.44
   0  -3  10  107.97   12.45
   0  -3  11  424.38   19.54
   0  -3  11  434.04   25.34
   0  -3  12   36.00    4.88
   0  -3  12   28.95   12.01
   0  -3  13   70.76   12.87
   0  -3  14   22.74    5.63
   0  -3  14   14.81   10.86
   0  -3  15   12.10    5.26
   0  -3  15   12.74    9.96
   0  -3  16   56.31    5.81
   0  -3  17   -0.15    3.98
   0  -3  18   10.40    2.85
   0  -2 -15   19.14    4.66
   0  -2 -14   -5.24    5.29
   0  -2 -14    8.78    7.05
   0  -2 -13   78.53    7.74
   0  -2 -13   87.48   10.69
   0  -2 -12   17.07    6.22
   0  -2 -12   19.28    8.47
   0  -2  -9   13.45    6.04
   0  -2  -8  115.86    9.03
   0  -2  -8   87.32    8.43
   0  -2  -7   -2.37    5.96
   0  -2  -7    2.18    5.08
   0  -2  -6 1699.75   75.79
   0  -2  -6 1783.75   76.32
   0  -2  -5 3366.15  149.29
   0  -2  -5 3637.47  149.83
   0  -2  -1    6.11    3.04
   0  -2   1 4155.85  177.42
   0  -2   2  856.43   37.32
   0  -2   6  856.31   39.23
   0  -2   7  431.02   22.39
   0  -2   8  231.05   15.02
   0  -2  10   22.31    4.09
   0  -2  10   25.89    9.30
   0  -2  11  129.93    7.72
   0  -2  11  125.33   13.43
   0  -2  12  297.71   14.65
   0  -2  12  311.19   20.90
   0  -2  13   37.29    5.06
   0  -2  13   43.78   11.98
   0  -2  14   14.88    4.58
   0  -2  14   12.72   10.45
   0  -2  15   30.45   10.18
   0  -2  16   23.00    4.99
   0  -2  17   14.44    4.16
   0  -2  18    1.13    2.69
   0  -1 -16    1.57    3.18
   0  -1 -15  136.09    8.48
   0  -1 -14   64.16    9.10
   0  -1 -13   13.41    7.48
   0  -1 -13   16.32    7.87
   0  -1 -13   21.23    6.05
   0  -1 -12   40.21    8.82
   0  -1 -12   46.11    6.67
   0  -1 -11   95.18   10.21
   0  -1 -10  258.53   15.24
   0  -1 -10  225.14   11.60
   0  -1  -9  387.92   20.63
   0  -1  -8  306.76   16.46
   0  -1  -8  331.48   17.36
   0  -1  -7  308.10   16.11
   0  -1  -7  316.62   16.55
   0  -1  -6 1187.23   52.69
   0  -1  -5 1647.38   71.71
   0  -1   1  153.51    7.17
   0  -1   3  316.49   13.76
   0  -1   4 8343.74  355.78
   0  -1   5  933.40   41.87
   0  -1   6  267.52   15.01
   0  -1   7  999.10   45.70
   0  -1   8  824.68   39.06
   0  -1  10   -0.33    3.78
   0  -1  10    2.55    8.81
   0  -1  11  108.42    7.10
   0  -1  11  109.17   12.91
   0  -1  12   -0.63    4.50
   0  -1  12  -11.27   10.77
   0  -1  13   39.62    5.28
   0  -1  13   35.26   11.91
   0  -1  14  132.51    8.14
   0  -1  14  113.03   13.96
   0  -1  15   24.69    4.61
   0  -1  15   37.15   10.09
   0  -1  16  140.46    7.90
   0  -1  16  106.22    6.94
   0  -1  17   13.80    3.87
   0  -1  18    0.68    2.24
   0   0 -16   27.74    4.10
   0   0 -15    1.49    4.74
   0   0 -15    2.47    4.51
   0   0 -15    8.29    7.45
   0   0 -14  373.57   18.99
   0   0 -14  424.09   22.72
   0   0 -13   13.83    6.00
   0   0 -13   11.63    8.73
   0   0 -12  613.74   28.60
   0   0 -11   28.46    7.76
   0   0 -11   33.60    6.16
   0   0 -11   29.46    5.28
   0   0 -11   18.27    8.05
   0   0 -10   19.95    4.68
   0   0 -10   32.91    7.94
   0   0  -9  109.11    9.90
   0   0  -8    7.70    6.47
   0   0  -7 1447.21   64.25
   0   0  -6   46.59    6.51
   0   0  -5  584.15   25.50
   0   0  -5  614.89   27.16
   0   0  -3  781.23   34.34
   0   0  -2 4772.45  203.31
   0   0  -1  185.04    8.23
   0   0   1  153.59    6.89
   0   0   2 4961.14  213.78
   0   0   2 4961.79  213.40
   0   0   2 5195.39  213.75
   0   0   3  818.52   35.57
   0   0   3  801.61   34.76
   0   0   4 2163.53   93.46
   0   0   5  641.10   29.70
   0   0   6   38.51    7.75
   0   0   7 1478.39   65.99
   0   0   8    9.93    7.89
   0   0   9  100.43    6.25
   0   0  10   30.60    9.73
   0   0  10   22.77    4.35
   0   0  11   49.67   11.76
   0   0  11   28.26    5.09
   0   0  12  601.45   32.98
   0   0  12  613.65   27.81
   0   0  13   11.81   11.13
   0   0  13    2.86    7.47
   0   0  13   10.15    4.91
   0   0  14  326.07   22.48
   0   0  14  355.86   17.04
   0   0  15    1.97    4.21
   0   0  16   27.86    4.64
   0   0  16   26.92    3.97
   0   0  17    3.06    3.32
   0   0  17    3.23    2.26
   0   1 -16  112.91    7.16
   0   1 -16  136.79   10.91
   0   1 -15   19.20    8.52
   0   1 -15   19.07    4.96
   0   1 -14  116.69    8.67
   0   1 -14  161.21   13.33
   0   1 -13   36.71    6.33
   0   1 -13   55.91    9.93
   0   1 -12    2.19    5.43
   0   1 -12    5.40    5.62
   0   1 -11  102.64    7.62
   0   1 -11  112.40    8.07
   0   1 -10    2.47    4.34
   0   1 -10    0.35    7.56
   0   1 -10    2.76    4.82
   0   1 -10    5.19    5.61
   0   1  -9    7.77    6.95
   0   1  -8  859.73   40.06
   0   1  -7  971.53   43.42
   0   1  -7  934.21   42.73
   0   1  -6  240.57   13.46
   0   1  -6  241.76   12.86
   0   1  -5  799.30   35.96
   0   1  -3  336.42   14.85
   0   1  -3  305.67   15.11
   0   1  -2 5881.54  244.00
   0   1  -2 5567.72  244.07
   0   1   0 1724.50   73.70
   0   1   1 4981.52  210.33
   0   1   1 4880.55  210.58
   0   1   2   98.79    5.63
   0   1   2   93.80    6.15
   0   1   3  281.70   13.57
   0   1   3  284.61   14.12
   0   1   4  445.22   21.22
   0   1   5 1452.04   64.35
   0   1   5 1785.99   66.45
   0   1   6 1284.97   57.46
   0   1   7  343.82   18.95
   0   1   8  322.07   18.71
   0   1   9  345.01   20.54
   0   1   9  356.49   16.59
   0   1  10  243.90   17.13
   0   1  10  220.80   15.26
   0   1  10  234.16   11.91
   0   1  11   81.89   12.79
   0   1  11   79.65    9.96
   0   1  11   83.09    6.63
   0   1  12   34.69   11.78
   0   1  12   21.51    8.29
   0   1  12   38.37    5.65
   0   1  13   12.36   10.71
   0   1  13    7.35    7.29
   0   1  13   19.07    5.28
   0   1  14   54.25   11.16
   0   1  15  127.48    7.80
   0   1  16    5.94    3.79
   0   1  16   -4.36    3.45
   0   1  17    3.42    2.61
   0   1  17    4.77    1.98
   0   2 -17    9.06    3.28
   0   2 -16   22.18    7.82
   0   2 -16   11.91    4.48
   0   2 -15   36.57    9.35
   0   2 -14   19.15    9.01
   0   2 -14   18.09    5.35
   0   2 -14   15.07    5.26
   0   2 -13   35.50    6.35
   0   2 -13   46.49   10.02
   0   2 -13   36.08    6.05
   0   2 -12  326.20   16.07
   0   2 -12  302.54   15.71
   0   2 -11  136.57    8.79
   0   2 -11  134.93   12.43
   0   2 -11  126.12    8.49
   0   2 -10   17.50    5.03
   0   2 -10   24.47    8.29
   0   2 -10   21.69    4.94
   0   2  -9   64.73    9.04
   0   2  -8  253.88   14.36
   0   2  -8  215.31   13.17
   0   2  -8  214.71   11.96
   0   2  -7  394.59   19.98
   0   2  -7  373.64   19.35
   0   2  -6  827.41   37.28
   0   2  -6  803.76   36.89
   0   2  -5  448.32   21.07
   0   2  -5  446.79   21.28
   0   2  -5  448.98   20.62
   0   2  -5  431.63   20.98
   0   2  -4  684.36   30.57
   0   2  -3  431.41   19.78
   0   2  -1 4196.99  179.03
   0   2   0  206.28   10.53
   0   2   1    8.27    4.58
   0   2   2  240.63   11.48
   0   2   2  235.40   11.21
   0   2   2  248.76   12.48
   0   2   3  191.30   10.16
   0   2   3  213.78   10.34
   0   2   3  221.68   11.64
   0   2   4  711.89   31.31
   0   2   4  700.34   32.47
   0   2   5 3544.12  127.89
   0   2   5 3782.96  129.22
   0   2   6 1871.80   82.48
   0   2   7   -2.22    4.38
   0   2   7    0.26    6.01
   0   2   7    2.10    7.72
   0   2   8  114.58    6.74
   0   2   8  108.10   10.08
   0   2   9   14.36    4.19
   0   2   9    5.28    6.91
   0   2   9   12.78    9.37
   0   2  10   13.88    4.87
   0   2  10    3.95    7.21
   0   2  10   19.95   10.63
   0   2  11   89.81    7.14
   0   2  11   96.52   13.58
   0   2  12   14.69    5.24
   0   2  12    9.02    7.48
   0   2  12   23.44   11.34
   0   2  13   97.93    7.19
   0   2  13   92.84   10.05
   0   2  13   71.36   12.32
   0   2  14   -3.38    9.16
   0   2  15   30.03    4.60
   0   2  16   11.42    3.37
   0   2  16   21.06    3.48
   0   3 -17    3.79    6.36
   0   3 -17    0.98    3.48
   0   3 -16   75.71    9.56
   0   3 -16   56.37    5.73
   0   3 -15   34.61    9.58
   0   3 -14   18.38    5.67
   0   3 -14   22.77    9.34
   0   3 -13   53.92    6.98
   0   3 -13   50.09    6.29
   0   3 -13   51.09    6.52
   0   3 -13   67.48   10.97
   0   3 -12   31.62    6.19
   0   3 -12   50.88    6.88
   0   3 -12   39.45    5.93
   0   3 -11  504.05   25.72
   0   3 -11  437.48   21.38
   0   3 -11  459.40   21.55
   0   3 -10  133.79   12.00
   0   3 -10  117.10    8.05
   0   3 -10  118.49    7.87
   0   3  -9  296.11   17.22
   0   3  -9  313.26   18.21
   0   3  -8  249.09   15.32
   0   3  -8  297.32   16.17
   0   3  -7  604.38   29.13
   0   3  -7  612.08   28.92
   0   3  -7  597.82   28.78
   0   3  -6 2037.52   90.22
   0   3  -6 2123.42   90.67
   0   3  -6 2065.96   90.58
   0   3  -6 2084.49   90.51
   0   3  -5  974.44   43.64
   0   3  -5  984.64   43.83
   0   3  -5  963.07   43.74
   0   3  -5 1004.57   43.92
   0   3  -4  707.61   30.35
   0   3  -4  655.83   30.26
   0   3  -4  641.74   30.30
   0   3  -3 8056.02  343.57
   0   3  -1  953.95   42.03
   0   3   1 1770.31   76.85
   0   3   2 2991.76  128.96
   0   3   2 3081.94  130.11
   0   3   2 3038.76  130.08
   0   3   3  166.36   10.19
   0   3   3  162.06    9.70
   0   3   3  165.38    8.65
   0   3   3  165.19   10.87
   0   3   4  462.94   22.42
   0   3   4  438.67   21.62
   0   3   4  452.29   21.07
   0   3   4  502.34   22.90
   0   3   5  144.59   10.11
   0   3   5  136.99    8.87
   0   3   5  142.45   11.22
   0   3   5  132.09    8.36
   0   3   6 1614.73   70.63
   0   3   6 1545.15   70.38
   0   3   7  230.89   11.35
   0   3   7  234.60   14.63
   0   3   8  323.60   19.64
   0   3   8  329.19   15.34
   0   3   8  320.53   15.06
   0   3   8  308.79   18.67
   0   3   9   73.84   11.77
   0   3   9   76.34    6.22
   0   3   9   79.71    9.69
   0   3  10   85.68   13.54
   0   3  10   99.70    7.33
   0   3  11   18.14   11.09
   0   3  11   15.18    5.29
   0   3  11    4.43    7.53
   0   3  12   22.04   10.64
   0   3  12    9.93    5.08
   0   3  12   12.88    7.76
   0   3  13   44.00   10.65
   0   3  13   42.87    5.71
   0   3  13   57.39    8.51
   0   3  14  152.66    8.80
   0   3  15    4.78    3.52
   0   3  15    6.26    3.70
   0   3  16    9.20    2.70
   0   4 -18   10.46    3.17
   0   4 -18    5.75    2.98
   0   4 -17   17.95    6.65
   0   4 -17   16.06    3.76
   0   4 -16    5.45    8.13
   0   4 -16    3.46    4.72
   0   4 -15   71.45   10.95
   0   4 -15   59.39   10.62
   0   4 -14   30.86   10.07
   0   4 -14    1.41    5.76
   0   4 -13  114.62    8.57
   0   4 -13  151.50   13.75
   0   4 -12  416.52   20.26
   0   4 -12  426.84   20.12
   0   4 -11    1.69    4.82
   0   4 -11    6.31    5.57
   0   4 -11   11.33    8.66
   0   4 -11    6.64    6.26
   0   4 -10  428.34   19.82
   0   4 -10  441.20   23.91
   0   4 -10  446.83   20.21
   0   4 -10  412.25   23.17
   0   4 -10  407.74   20.01
   0   4  -9   10.95    7.71
   0   4  -9    5.94    5.40
   0   4  -9   11.20    4.77
   0   4  -9   19.98    7.22
   0   4  -8  331.00   18.54
   0   4  -8  333.90   18.85
   0   4  -8  351.65   18.76
   0   4  -7  794.79   36.59
   0   4  -7  750.70   36.50
   0   4  -7  804.12   36.79
   0   4  -6 1112.51   49.68
   0   4  -6 1084.11   49.54
   0   4  -6 1114.36   49.80
   0   4  -5  168.34   10.30
   0   4  -5  151.85   10.27
   0   4  -5  175.63   10.68
   0   4  -5  168.00   10.81
   0   4  -4  935.99   42.19
   0   4  -4  954.20   42.20
   0   4  -4  932.16   42.10
   0   4  -3  397.47   19.26
   0   4  -3  388.77   19.24
   0   4  -3  403.03   19.09
   0   4  -2    0.81    5.21
   0   4  -2   -1.38    5.52
   0   4  -1  200.16   11.87
   0   4  -1  213.11   11.63
   0   4   0 1230.97   54.27
   0   4   1   24.87    2.47
   0   4   1   29.94    5.89
   0   4   1   29.92    7.03
   0   4   2  428.78   21.64
   0   4   2  433.66   19.80
   0   4   2  485.78   22.09
   0   4   2  508.91   22.50
   0   4   3  574.70   27.02
   0   4   3  562.45   27.39
   0   4   3  580.13   27.73
   0   4   4 2106.63   95.10
   0   4   4 2220.67   95.80
   0   4   4 2249.87   95.86
   0   4   5  217.16   12.44
   0   4   5  196.51   13.40
   0   4   5  206.96   14.17
   0   4   6  226.67   11.07
   0   4   6  224.36   14.53
   0   4   7  208.69   10.94
   0   4   7  220.50   11.01
   0   4   7  222.48   15.75
   0   4   7  234.10   14.82
   0   4   8    8.54    4.18
   0   4   8   15.04    4.46
   0   4   8   16.10    7.93
   0   4   8   20.41   10.61
   0   4   9  221.19   11.29
   0   4   9  210.27   15.35
   0   4   9  229.48   17.17
   0   4   9  194.78   10.73
   0   4  10    4.22    5.09
   0   4  10    3.62    7.73
   0   4  10   -8.06   11.00
   0   4  11    8.46    5.31
   0   4  11   13.90    8.01
   0   4  11   -2.91   10.75
   0   4  12   -2.34    4.81
   0   4  12    5.10    9.77
   0   4  13   -2.06    4.56
   0   4  14   42.95    4.96
   0   4  15    3.70    3.19
   0   5 -18    0.08    2.99
   0   5 -18    3.23    2.75
   0   5 -17   32.38    4.76
   0   5 -17   32.86    4.13
   0   5 -17   42.39    7.16
   0   5 -16    6.70    4.84
   0   5 -16   11.38    8.21
   0   5 -15   14.97    8.79
   0   5 -15   14.63    8.66
   0   5 -14   26.87   10.10
   0   5 -14   31.52    5.50
   0   5 -14   40.56    6.28
   0   5 -13   26.71   10.12
   0   5 -13   23.47    6.28
   0   5 -12  114.08    8.44
   0   5 -11   53.29    9.85
   0   5 -11   33.94    5.53
   0   5 -11   40.02    6.47
   0   5 -11   47.78    9.27
   0   5 -10  278.59   14.23
   0   5 -10  299.24   18.22
   0   5 -10  307.07   18.41
   0   5 -10  285.22   14.39
   0   5  -9    4.19    7.05
   0   5  -9   -4.32    7.27
   0   5  -9    5.03    7.44
   0   5  -9   -2.43    5.17
   0   5  -8  301.77   17.41
   0   5  -8  282.41   17.06
   0   5  -8  293.92   17.18
   0   5  -7 2533.96  108.74
   0   5  -7 2465.05  108.37
   0   5  -7 2440.09  108.52
   0   5  -6   20.43    6.07
   0   5  -6   12.98    6.70
   0   5  -6   22.23    6.92
   0   5  -5  556.85   26.77
   0   5  -5  564.59   26.77
   0   5  -5  547.75   26.07
   0   5  -4  328.64   16.60
   0   5  -4  317.13   16.26
   0   5  -4  293.13   15.24
   0   5  -3  496.48   23.54
   0   5  -3  480.71   23.04
   0   5  -3  473.34   23.42
   0   5  -2   11.92    5.22
   0   5  -2    3.93    5.67
   0   5  -2    4.15    3.27
   0   5   0  979.73   44.38
   0   5   1   13.81    6.74
   0   5   2  100.31    9.06
   0   5   2   96.79   10.08
   0   5   3  188.49   12.53
   0   5   3  210.70   13.16
   0   5   3  199.75   13.63
   0   5   4  255.46   14.95
   0   5   4  220.11   15.35
   0   5   5  141.83    8.00
   0   5   5  137.35    7.68
   0   5   5  142.47   11.53
   0   5   6    7.83    3.92
   0   5   6    3.27    7.55
   0   5   6   11.09    4.36
   0   5   6    9.45    9.37
   0   5   7  741.29   32.45
   0   5   7  688.10   36.30
   0   5   7  728.95   32.45
   0   5   7  701.84   36.81
   0   5   8   29.78    5.11
   0   5   8   31.56    9.04
   0   5   8   25.36    5.05
   0   5   8   29.89   11.59
   0   5   9   54.77    6.03
   0   5   9   53.09    9.78
   0   5   9   60.93   12.93
   0   5   9   47.38    5.50
   0   5  10    5.37    4.97
   0   5  10   -1.46   10.43
   0   5  10   -3.56    4.25
   0   5  11   13.20   10.20
   0   5  11   15.96    5.19
   0   5  12   22.06    9.50
   0   5  13   -1.76    4.20
   0   5  14   27.23    3.94
   0   5  15    3.35    2.15
   0   6 -18    1.48    2.48
   0   6 -18    0.57    2.69
   0   6 -17    4.43    3.80
   0   6 -17    4.59    4.08
   0   6 -16    5.19    5.02
   0   6 -16    1.12    4.62
   0   6 -16    4.98    7.44
   0   6 -15   -8.63    8.09
   0   6 -15    4.69    8.46
   0   6 -14   19.55    6.12
   0   6 -14    9.31    9.02
   0   6 -14   20.69    5.39
   0   6 -13   78.14   11.42
   0   6 -13   67.26    7.17
   0   6 -13   65.32    7.37
   0   6 -12   37.08    6.81
   0   6 -12   38.87    9.53
   0   6 -11  161.13   13.29
   0   6 -11  130.74    9.47
   0   6 -10   55.33    9.19
   0   6 -10   52.30    9.58
   0   6 -10   40.66    6.66
   0   6  -9  244.68   12.59
   0   6  -9  241.42   15.82
   0   6  -9  251.87   16.36
   0   6  -9  260.38   15.80
   0   6  -9  229.69   12.14
   0   6  -8   72.69    6.80
   0   6  -8   81.17    8.87
   0   6  -8   77.68    9.69
   0   6  -8   69.07    9.06
   0   6  -7 1063.92   49.91
   0   6  -7 1113.30   50.64
   0   6  -7 1121.90   50.59
   0   6  -6  676.28   33.01
   0   6  -6  754.24   34.04
   0   6  -6  714.20   33.98
   0   6  -5   10.56    4.96
   0   6  -5   10.30    6.96
   0   6  -5    6.09    6.27
   0   6  -4  247.53   13.16
   0   6  -4  257.58   14.57
   0   6  -4  286.12   15.34
   0   6  -3   67.00    7.08
   0   6  -3   72.50    8.34
   0   6  -2  319.81   16.31
   0   6  -1  227.20   12.14
   0   6   3  553.47   24.92
   0   6   4   80.47    6.09
   0   6   4   75.42    5.38
   0   6   5  325.05   19.69
   0   6   5  313.30   15.12
   0   6   5  305.84   14.78
   0   6   6    2.51    4.80
   0   6   6    7.94    4.25
   0   6   6    1.26   10.24
   0   6   6    0.75    3.50
   0   6   7   70.42   13.20
   0   6   7   79.17    6.80
   0   6   7   84.90    6.49
   0   6   8  171.60   10.21
   0   6   8  194.44   10.29
   0   6   8  169.05   16.66
   0   6   9    7.42    4.83
   0   6   9   11.28    4.69
   0   6   9    4.89   10.77
   0   6  10    0.70    4.77
   0   6  10   -4.88    4.10
   0   6  12   73.17    5.92
   0   6  13    7.10    3.66
   0   6  14    4.91    2.51
   0   7 -18    2.34    2.29
   0   7 -17   -4.10    3.76
   0   7 -17    7.11    3.31
   0   7 -16    4.62    4.19
   0   7 -16    9.32    3.89
   0   7 -16   -0.69    4.74
   0   7 -16    4.98    6.56
   0   7 -15  -10.61    8.15
   0   7 -15   13.45    7.65
   0   7 -15   -2.09    4.64
   0   7 -15   -3.10    5.21
   0   7 -15    1.59    5.27
   0   7 -14   44.09    9.43
   0   7 -14   34.23    8.93
   0   7 -14   45.30    6.20
   0   7 -14   40.04    6.34
   0   7 -14   31.71    6.43
   0   7 -13   57.24    6.86
   0   7 -13   60.65    7.25
   0   7 -13   42.40    6.66
   0   7 -13   57.73   10.27
   0   7 -12    0.75    6.41
   0   7 -12    6.28    6.07
   0   7 -12    4.94    8.51
   0   7 -11  115.93    8.60
   0   7 -11  112.16    8.94
   0   7 -10   71.95    7.94
   0   7 -10   85.52   10.92
   0   7 -10   86.04   10.64
   0   7 -10   83.79    7.57
   0   7 -10   76.06   10.14
   0   7  -9   23.16    6.30
   0   7  -9   21.88    8.86
   0   7  -9   30.76    7.76
   0   7  -9   34.76    8.57
   0   7  -9   22.21    6.50
   0   7  -9   28.80    5.95
   0   7  -8  179.58   10.12
   0   7  -8  163.52   10.27
   0   7  -8  175.26   13.56
   0   7  -8  166.96    9.59
   0   7  -8  191.20    9.43
   0   7  -8  189.17   10.57
   0   7  -8  172.85    9.57
   0   7  -8  180.87   13.60
   0   7  -8  175.53   12.37
   0   7  -7    2.97    7.23
   0   7  -7   -0.36    4.07
   0   7  -7    3.99    5.67
   0   7  -7    1.07    5.00
   0   7  -7    0.07    4.22
   0   7  -7    1.45    6.09
   0   7  -7    9.13    7.20
   0   7  -7    7.78    5.65
   0   7  -6    8.84    6.92
   0   7  -6   -5.33    4.80
   0   7  -6   -1.24    7.05
   0   7  -6    1.96    4.85
   0   7  -5  141.83   10.90
   0   7  -5  163.97   11.92
   0   7  -4  354.45   19.43
   0   7  -4  400.45   20.58
   0   7  -3    4.96    5.39
   0   7  -3    6.39    7.46
   0   7  -2 1624.58   75.01
   0   7  -2 1867.31   76.60
   0   7   1  159.70    8.82
   0   7   1  164.67    9.10
   0   7   2    4.86    4.25
   0   7   2   -2.03    4.12
   0   7   3   40.87    4.61
   0   7   3   42.88    5.28
   0   7   3   38.07    4.19
   0   7   4   56.90    5.97
   0   7   4   58.54    5.00
   0   7   5  216.87   11.68
   0   7   5  211.96   11.02
   0   7   5  215.82   11.10
   0   7   6   75.33    5.82
   0   7   6   88.22    7.19
   0   7   6   82.04    6.30
   0   7   7  120.30    8.38
   0   7   7  129.48    8.02
   0   7   8   87.93    7.01
   0   7   8   88.04    6.88
   0   7   9   10.16    4.72
   0   7   9   11.00    4.75
   0   7  10   41.92    4.91
   0   7  11   19.13    4.35
   0   7  12   33.44    4.14
   0   7  13   11.06    2.72
   0   8 -17    0.83    2.71
   0   8 -17    0.71    3.25
   0   8 -16   44.56    4.68
   0   8 -16   61.31    5.28
   0   8 -16   53.10    4.95
   0   8 -15   48.93    5.24
   0   8 -15   53.40    5.80
   0   8 -15   43.40    8.06
   0   8 -15   51.43    5.95
   0   8 -14   -9.74    7.69
   0   8 -14    1.28    5.23
   0   8 -14   12.95    7.21
   0   8 -13    9.05    6.02
   0   8 -13   11.07    6.03
   0   8 -13   17.26    5.12
   0   8 -13    8.31    8.03
   0   8 -13   11.76    5.79
   0   8 -13   19.28    7.91
   0   8 -12    3.77    8.16
   0   8 -12    6.78    6.29
   0   8 -12    9.17    5.25
   0   8 -12    1.51    6.33
   0   8 -12    2.45    5.96
   0   8 -11   38.07    8.86
   0   8 -11   46.73    6.80
   0   8 -11   41.67    7.29
   0   8 -11   38.88    5.77
   0   8 -11   38.03   10.03
   0   8 -10  103.62    8.47
   0   8 -10   92.91    7.27
   0   8 -10   98.71    8.17
   0   8  -9  228.33   11.99
   0   8  -9  197.15   14.16
   0   8  -9  202.76   11.26
   0   8  -9  203.27   15.60
   0   8  -8  170.83   13.03
   0   8  -8  151.73    8.86
   0   8  -8  145.26    8.79
   0   8  -8  162.35    9.65
   0   8  -8  134.73   13.08
   0   8  -8  156.08    8.89
   0   8  -7   12.89    7.46
   0   8  -7   12.45    4.71
   0   8  -7    8.30    4.58
   0   8  -7    9.92    5.53
   0   8  -7   15.38    8.17
   0   8  -7    2.10    4.10
   0   8  -6  117.38    7.36
   0   8  -6  120.37    7.80
   0   8  -6  114.54    7.97
   0   8  -6  116.17    7.44
   0   8  -6  123.86   10.72
   0   8  -6  146.19   11.86
   0   8  -5  315.50   15.41
   0   8  -5  322.97   15.29
   0   8  -5  307.64   15.16
   0   8  -5  307.49   17.79
   0   8  -5  344.43   19.20
   0   8  -4  489.60   22.49
   0   8  -4  480.27   22.27
   0   8  -4  466.45   24.46
   0   8  -4  528.54   25.98
   0   8  -4  491.34   22.35
   0   8  -3  367.42   20.74
   0   8  -3  416.24   19.18
   0   8  -3  428.54   22.84
   0   8  -3  428.15   19.37
   0   8  -2  430.21   19.79
   0   8  -2  420.38   19.82
   0   8  -2  420.04   23.33
   0   8  -1  340.07   16.07
   0   8  -1  347.30   15.76
   0   8  -1  316.93   15.97
   0   8  -1  327.16   15.72
   0   8   0    5.35    4.65
   0   8   0   -1.41    4.19
   0   8   0    2.49    3.87
   0   8   0   -0.82    4.40
   0   8   1   59.72    5.04
   0   8   1   64.22    5.97
   0   8   1   66.04    5.96
   0   8   1   63.33    5.96
   0   8   2  115.08    6.86
   0   8   2  121.69    7.60
   0   8   2  129.74    8.00
   0   8   3   94.43    6.26
   0   8   3   92.71    6.62
   0   8   3  102.67    7.39
   0   8   4    7.36    5.33
   0   8   4    0.38    3.82
   0   8   5   83.74    6.30
   0   8   5   87.29    7.47
   0   8   5   88.14    6.30
   0   8   6  125.02    8.47
   0   8   6  118.66    7.69
   0   8   7   22.12    5.59
   0   8   7   32.23    4.92
   0   8   8   69.15    6.31
   0   8   8   67.59    5.83
   0   8   9   37.14    4.82
   0   8   9   32.06    4.69
   0   8  10   36.26    4.22
   0   8  10   38.14    4.54
   0   8  11   35.27    3.23
   0   8  11   48.93    4.06
   0   8  12   17.14    2.56
   0   9 -17    0.70    2.51
   0   9 -16   12.11    3.14
   0   9 -16   23.41    3.95
   0   9 -16   18.70    3.82
   0   9 -15   27.00    4.10
   0   9 -15   21.49    4.83
   0   9 -15   29.65    4.95
   0   9 -14    8.43    5.05
   0   9 -14   10.88    4.39
   0   9 -13   61.51    9.04
   0   9 -13   56.49    6.82
   0   9 -13   56.62    6.45
   0   9 -12    0.37    6.97
   0   9 -12    9.78    5.79
   0   9 -12    2.76    6.03
   0   9 -12   -1.17    4.79
   0   9 -11   14.25    6.08
   0   9 -11   21.26    5.22
   0   9 -11   16.30    9.11
   0   9 -11   19.41    6.57
   0   9 -11   27.86    9.15
   0   9 -10   29.38    6.83
   0   9 -10   28.41    6.21
   0   9 -10    5.49    8.69
   0   9 -10    7.73    6.31
   0   9 -10    1.81    8.72
   0   9  -9   22.01    6.18
   0   9  -9   14.70    5.14
   0   9  -9   26.26    8.73
   0   9  -9   14.23    8.98
   0   9  -9   22.65    6.35
   0   9  -9   17.99    4.91
   0   9  -8  409.29   18.55
   0   9  -8  375.72   18.24
   0   9  -8  370.69   17.88
   0   9  -8  377.51   18.57
   0   9  -7   67.92    6.97
   0   9  -7   65.74    5.87
   0   9  -7   58.19   10.00
   0   9  -7   59.84    6.77
   0   9  -7   64.20    6.39
   0   9  -7   78.80    9.63
   0   9  -6  420.05   18.99
   0   9  -6  374.69   18.74
   0   9  -6  391.65   22.98
   0   9  -6  390.02   18.83
   0   9  -6  410.23   19.14
   0   9  -6  400.19   22.00
   0   9  -5  103.19    7.51
   0   9  -5   99.56    7.03
   0   9  -5  107.79   11.54
   0   9  -5  101.40    6.93
   0   9  -5   85.89    9.29
   0   9  -5  106.37    7.77
   0   9  -4  143.47   13.14
   0   9  -4  156.08    8.84
   0   9  -4  121.88   10.68
   0   9  -4  163.02    9.56
   0   9  -3  367.78   21.62
   0   9  -3  356.31   17.73
   0   9  -3  372.04   17.50
   0   9  -2    8.47    4.19
   0   9  -2   10.25    4.69
   0   9  -2   18.15    9.41
   0   9  -2    5.74    4.49
   0   9  -2    8.74    5.25
   0   9  -1   74.25    6.28
   0   9  -1   85.44    6.19
   0   9  -1   85.20   11.34
   0   9  -1   79.67    6.63
   0   9  -1   84.50    7.12
   0   9   0   22.08    5.53
   0   9   0   14.92    5.01
   0   9   0   18.82    4.41
   0   9   0   13.47    4.99
   0   9   1   57.82    6.20
   0   9   1   54.72    6.29
   0   9   1   59.85    6.24
   0   9   2   75.06    6.47
   0   9   2   75.87    6.93
   0   9   3   11.77    5.51
   0   9   4  127.39    8.63
   0   9   4  120.57    7.69
   0   9   4  113.27    7.20
   0   9   5   21.15    5.84
   0   9   5   18.42    4.30
   0   9   5   20.39    4.21
   0   9   6  285.76   13.59
   0   9   6  239.07   12.72
   0   9   8   18.96    4.65
   0   9   8   13.87    3.89
   0   9   9   36.89    4.33
   0   9   9   28.67    3.93
   0   9  10    6.86    2.74
   0   9  10   10.08    2.93
   0  10 -16    4.12    2.94
   0  10 -16    4.05    3.19
   0  10 -15   62.30    5.43
   0  10 -15   86.53    5.91
   0  10 -14   16.34    4.68
   0  10 -14   -3.14    5.03
   0  10 -13   51.56    5.95
   0  10 -12    5.83    5.60
   0  10 -11   54.87    9.95
   0  10 -11   42.46    6.35
   0  10 -11   67.14    7.17
   0  10 -10  203.88   15.91
   0  10 -10  204.25   11.70
   0  10 -10  202.55   15.74
   0  10 -10  217.93   12.15
   0  10  -9   17.06    5.13
   0  10  -9   20.30    6.09
   0  10  -9   24.60    6.12
   0  10  -9   10.45    8.75
   0  10  -9   28.52    8.55
   0  10  -8   61.72    9.64
   0  10  -8   60.05    6.32
   0  10  -8   39.89    9.76
   0  10  -8   67.47    6.96
   0  10  -8   62.11    6.86
   0  10  -7   15.72    8.93
   0  10  -7    8.00    5.43
   0  10  -7   11.20    5.58
   0  10  -7   13.65    7.70
   0  10  -7   18.78    5.83
   0  10  -6    4.66    4.19
   0  10  -6    3.05    5.61
   0  10  -6   -0.54    4.99
   0  10  -6   -3.26    5.58
   0  10  -5   11.27    4.59
   0  10  -5    5.48    5.78
   0  10  -5    9.15    4.76
   0  10  -4  141.18    9.38
   0  10  -4  132.74    8.51
   0  10  -3  186.30   11.21
   0  10  -3  188.34   10.64
   0  10  -3  192.28   10.66
   0  10  -2    5.23    4.34
   0  10  -2    9.91    4.92
   0  10  -2    4.37    5.69
   0  10  -2    4.65    4.73
   0  10  -1   74.91    7.15
   0  10  -1   71.55    6.08
   0  10  -1   77.22    6.31
   0  10  -1   69.91    6.59
   0  10   0   41.71    5.62
   0  10   0   47.41    6.08
   0  10   1   57.29    6.32
   0  10   1   69.95    6.57
   0  10   2  111.17    7.73
   0  10   2  127.67    8.38
   0  10   3    9.54    5.45
   0  10   4  111.55    8.06
   0  10   4  110.67    7.30
   0  10   5   15.02    5.25
   0  10   7   30.94    4.88
   0  10   8    8.94    3.78
   0  10   9   24.56    2.62
   0  10   9   22.90    3.14
   0  11 -16    0.77    2.30
   0  11 -15   22.80    3.91
   0  11 -14  191.85    9.48
   0  11 -14  155.29    8.90
   0  11 -13   19.28    5.03
   0  11 -13   18.38    4.45
   0  11 -12    5.35    4.65
   0  11 -11    4.94    5.21
   0  11 -11   12.50    7.77
   0  11 -10   19.27    8.35
   0  11 -10   -5.20    5.28
   0  11 -10   10.22    5.50
   0  11  -9   58.26    9.38
   0  11  -9   56.14    5.86
   0  11  -9   71.28    6.60
   0  11  -9   52.22    5.58
   0  11  -9   53.79   10.13
   0  11  -9   65.38    6.47
   0  11  -8   15.74    5.25
   0  11  -8   15.72    5.42
   0  11  -8   10.76    8.61
   0  11  -8   10.34    7.35
   0  11  -7   68.26    6.45
   0  11  -7   86.70   11.41
   0  11  -7   67.69    9.10
   0  11  -7   86.24    7.22
   0  11  -6   80.99    7.30
   0  11  -6   65.60   10.89
   0  11  -6   68.85    6.06
   0  11  -5   23.20    4.78
   0  11  -5   23.22    9.44
   0  11  -5   21.64    5.50
   0  11  -5   32.42    6.23
   0  11  -4   27.30    4.87
   0  11  -4   14.60    9.38
   0  11  -4   22.02    5.21
   0  11  -4   29.61    6.36
   0  11  -3   30.83    5.16
   0  11  -3   31.39    6.41
   0  11  -3   45.65   10.27
   0  11  -3   25.41    5.09
   0  11  -2   31.75    5.40
   0  11  -2   21.93    9.72
   0  11  -2   26.97    5.00
   0  11  -2   28.79    4.62
   0  11  -2   37.31    6.17
   0  11  -1    8.68    9.49
   0  11  -1    2.10    4.23
   0  11  -1    1.32    4.56
   0  11  -1   -0.93    5.37
   0  11   0  176.93    9.77
   0  11   0  177.16   15.16
   0  11   0  159.22    9.98
   0  11   1   -5.22    4.81
   0  11   1    4.60    4.84
   0  11   1    6.27    9.63
   0  11   2  139.46   13.80
   0  11   2  135.19    8.28
   0  11   2  142.26    8.67
   0  11   2  131.81    8.00
   0  11   3   17.35    9.72
   0  11   3   11.75    5.01
   0  11   4   19.16    4.01
   0  11   4   19.50    9.00
   0  11   5   52.87    8.87
   0  11   5   42.56    4.18
   0  11   5   48.75    5.35
   0  11   6    0.29    6.64
   0  11   6    2.67    4.12
   0  11   7   43.03    4.28
   0  11   8   -1.68    2.04
   0  11   8    5.60    2.46
   0  12 -15    1.50    1.85
   0  12 -15    4.87    2.34
   0  12 -14   56.10    4.48
   0  12 -14   51.19    4.15
   0  12 -13   39.22    4.58
   0  12 -13   32.97    4.22
   0  12 -12   29.18    4.80
   0  12 -11   15.28    4.66
   0  12 -10   16.43    4.28
   0  12 -10   34.09    5.04
   0  12 -10   31.02    7.97
   0  12  -9   59.71    5.68
   0  12  -9   57.84    9.50
   0  12  -9   52.82    5.18
   0  12  -8    5.30    8.02
   0  12  -7   21.59    5.50
   0  12  -7   19.79    8.68
   0  12  -7   31.87    5.26
   0  12  -6    2.61    5.26
   0  12  -6   -2.15    8.63
   0  12  -6   -4.98    4.93
   0  12  -5   49.84    6.40
   0  12  -5   30.39    5.37
   0  12  -5   53.71    9.81
   0  12  -4   63.77    6.80
   0  12  -4   55.12    9.96
   0  12  -4   56.68    5.76
   0  12  -4   55.09    5.41
   0  12  -3    4.09    5.49
   0  12  -3   -1.30    8.83
   0  12  -3    6.46    4.30
   0  12  -2  215.24   16.14
   0  12  -2  205.45   11.64
   0  12  -1    1.26    8.78
   0  12  -1   13.26    5.17
   0  12   0  339.50   21.06
   0  12   1   36.17    4.91
   0  12   1   29.95    4.79
   0  12   1   25.14    4.46
   0  12   2   62.64    9.40
   0  12   2   60.07    5.08
   0  12   2   50.75    5.14
   0  12   2   55.48    5.52
   0  12   2   52.76    4.59
   0  12   3   34.64    3.79
   0  12   3   24.92    7.90
   0  12   3   39.37    4.89
   0  12   3   23.71    4.07
   0  12   4    5.72    6.41
   0  12   4    5.85    2.95
   0  12   4   18.21    4.11
   0  12   5   54.73    4.60
   0  12   6    3.82    2.74
   0  12   7    2.09    1.75
   0  13 -14    3.15    1.62
   0  13 -13   -2.89    2.63
   0  13 -13   -2.16    2.53
   0  13 -12   17.36    3.32
   0  13 -12   13.74    3.48
   0  13 -11   18.61    3.66
   0  13 -11   20.03    3.93
   0  13 -10   -1.31    3.56
   0  13 -10   -3.90    5.93
   0  13 -10    1.14    3.81
   0  13  -9   75.10    5.32
   0  13  -9   70.52    8.73
   0  13  -9   69.10    5.44
   0  13  -9   83.14    5.77
   0  13  -9   76.91    5.96
   0  13  -8   35.32    7.87
   0  13  -8   46.71    4.82
   0  13  -8   45.25    5.29
   0  13  -8   47.98    5.15
   0  13  -7   11.91    7.53
   0  13  -7    5.49    4.23
   0  13  -7   11.19    4.75
   0  13  -7   18.20    4.37
   0  13  -6   26.38    8.14
   0  13  -6   26.26    4.78
   0  13  -6   21.53    5.04
   0  13  -6   19.85    4.50
   0  13  -5    9.18    7.63
   0  13  -5   11.90    4.54
   0  13  -5   15.11    5.02
   0  13  -5   13.63    4.08
   0  13  -4  162.05   12.66
   0  13  -4  157.41    8.67
   0  13  -4  153.10    8.78
   0  13  -3   -0.73    7.20
   0  13  -3    1.48    4.32
   0  13  -3    2.55    4.77
   0  13  -3    2.19    3.36
   0  13  -2  146.34    8.60
   0  13  -2  146.55    8.76
   0  13  -2  147.29   12.18
   0  13  -1   11.81    4.08
   0  13  -1   12.45    4.38
   0  13  -1   14.23    7.36
   0  13   0   38.27    4.34
   0  13   0   50.90    7.97
   0  13   0   37.85    4.18
   0  13   0   44.79    4.69
   0  13   0   38.03    4.70
   0  13   1   50.67    4.32
   0  13   1   44.61    4.09
   0  13   1   60.20    7.83
   0  13   1   54.70    4.50
   0  13   1   48.06    4.48
   0  13   1   54.84    4.63
   0  13   2   -0.44    2.66
   0  13   2    1.11    3.25
   0  13   2   -1.59    3.10
   0  13   2    2.06    5.56
   0  13   3   26.72    2.96
   0  13   3   34.54    3.57
   0  13   4    1.56    2.61
   0  13   5    9.30    1.85
   0  13   5    4.51    1.85
   0  14 -12   -0.83    1.68
   0  14 -11   14.08    2.53
   0  14 -10    3.57    2.74
   0  14  -9    1.37    3.02
   0  14  -9   -0.50    2.97
   0  14  -8   21.70    3.53
   0  14  -8   27.47    3.89
   0  14  -8   23.52    3.52
   0  14  -7    1.30    3.32
   0  14  -7   -1.26    5.22
   0  14  -7    4.84    3.13
   0  14  -7   -4.02    3.89
   0  14  -7    3.63    3.07
   0  14  -6   29.02    4.05
   0  14  -6   27.20    6.26
   0  14  -6   36.62    4.04
   0  14  -6   26.36    4.50
   0  14  -6   21.43    3.43
   0  14  -5    2.06    3.81
   0  14  -5    2.35    4.08
   0  14  -5   -2.34    2.82
   0  14  -5    4.03    5.61
   0  14  -4   16.91    6.11
   0  14  -4   15.41    4.14
   0  14  -4   17.40    3.91
   0  14  -3   11.73    5.93
   0  14  -3    3.70    3.92
   0  14  -3    8.73    3.70
   0  14  -3    5.98    3.52
   0  14  -3    4.56    3.57
   0  14  -2    0.25    5.21
   0  14  -2    2.57    3.30
   0  14  -2    2.09    3.37
   0  14  -2    3.71    3.48
   0  14  -2    5.50    3.41
   0  14  -1   51.66    4.23
   0  14  -1   49.14    4.06
   0  14  -1   43.65    3.89
   0  14  -1   45.46    4.04
   0  14   0   -0.76    2.69
   0  14   0    3.11    2.24
   0  14   0    2.66    2.42
   0  14   0   -0.61    2.53
   0  14   1   14.23    2.47
   0  14   1   12.00    2.66
   0  14   1   14.39    2.10
   0  14   2    0.10    2.01
   0  15  -8   10.45    1.78
   0  15  -8    8.43    2.02
   0  15  -7    4.84    2.19
   0  15  -7    3.43    2.32
   0  15  -7    7.84    1.83
   0  15  -6    5.94    2.31
   0  15  -6    6.80    1.99
   0  15  -6    4.19    2.66
   0  15  -6    3.73    2.28
   0  15  -5   18.31    2.58
   0  15  -5   19.82    2.52
   0  15  -5   19.13    2.90
   0  15  -5   19.91    2.71
   0  15  -4    1.73    2.37
   0  15  -4    1.77    2.19
   0  15  -4    6.25    2.62
   0  15  -4    5.86    2.33
   0  15  -3   14.62    2.29
   0  15  -3    9.69    2.20
   0  15  -3   10.65    2.39
   0  15  -3   13.80    2.41
   0  15  -2   -0.92    1.76
   0  15  -2   -0.07    1.78
   1 -13   0   75.13    9.47
   1 -13   1   35.12    8.06
   1 -13   2   89.89    9.52
   1 -12  -3   26.04    8.54
   1 -12  -2  103.95   11.85
   1 -12  -1   64.96   10.50
   1 -12   0   71.01   10.75
   1 -12   1   83.79   11.10
   1 -12   2   53.90    9.56
   1 -12   3   24.87    8.33
   1 -11  -6   71.90    8.11
   1 -11  -6   79.00   10.05
   1 -11  -5   11.51    8.73
   1 -11  -4   44.93   10.40
   1 -11  -3   35.28   10.61
   1 -11  -2  144.66   14.41
   1 -11  -1  138.61   13.76
   1 -11   0   -1.83    9.57
   1 -11   1  144.80   13.63
   1 -11   2   73.68   10.50
   1 -11   3   88.09   10.97
   1 -11  10    8.38    9.13
   1 -11  11    4.85    8.88
   1 -10  -8   62.04    8.44
   1 -10  -7   13.89    8.26
   1 -10  -7   12.59    7.29
   1 -10  -6  110.51   12.87
   1 -10  -6  131.16   11.65
   1 -10  -5   14.78   10.19
   1 -10  -5    7.13    7.57
   1 -10  -4  225.52   16.86
   1 -10  -4  158.10   13.57
   1 -10  -3  208.33   16.87
   1 -10  -2    1.44   10.40
   1 -10  -1  189.10   15.86
   1 -10   0  167.07   14.62
   1 -10   1  118.88   12.52
   1 -10   2  213.22   15.63
   1 -10   3   13.96    8.32
   1 -10  10  -13.85    9.87
   1 -10  11    5.80    9.46
   1 -10  12   25.90    9.44
   1  -9 -10   79.71    8.80
   1  -9  -9    4.42    7.11
   1  -9  -8  239.29   16.36
   1  -9  -8  225.41   16.52
   1  -9  -7   94.26   11.53
   1  -9  -7   76.89   11.46
   1  -9  -6    2.92    9.74
   1  -9  -5  123.75   14.06
   1  -9  -4   16.99   10.91
   1  -9  -3   89.50   12.87
   1  -9  -2   56.76   10.85
   1  -9  -1  108.43   12.46
   1  -9   3   -0.33    7.71
   1  -9   4  419.96   22.49
   1  -9   6   74.78   12.22
   1  -9   7   39.43   11.46
   1  -9   8   14.09    9.87
   1  -9  10   45.47   11.40
   1  -9  11   80.39   12.85
   1  -9  12   19.98   10.18
   1  -9  13    3.16    9.02
   1  -9  13    3.44    3.99
   1  -9  14   19.07    3.79
   1  -9  15    1.62    2.82
   1  -8 -12   70.17    5.52
   1  -8 -11   16.19    7.04
   1  -8 -10   43.81    9.29
   1  -8  -9   15.86    8.68
   1  -8  -9   19.00    9.15
   1  -8  -8   21.06    9.36
   1  -8  -8   23.43    9.57
   1  -8  -7  124.19   13.43
   1  -8  -6   37.87   10.82
   1  -8  -5  120.64   13.41
   1  -8  -4   81.70   11.82
   1  -8  -3  359.76   21.73
   1  -8  -1    5.45    8.45
   1  -8   0  334.13   19.64
   1  -8   1  314.76   18.52
   1  -8   2   99.18    9.97
   1  -8   3   86.54    9.25
   1  -8   4  269.69   15.81
   1  -8   5  119.14   12.59
   1  -8   6   47.39   10.62
   1  -8   6   32.10    4.33
   1  -8   7  154.53   14.00
   1  -8   7  152.37    8.52
   1  -8   8  112.51   12.83
   1  -8   8  111.33    7.27
   1  -8   9   26.35   10.01
   1  -8   9   21.02    4.88
   1  -8  10   21.85   11.17
   1  -8  10   31.85    5.27
   1  -8  11  179.01   16.03
   1  -8  11  155.03    9.41
   1  -8  12   65.83   12.13
   1  -8  12   57.60    6.08
   1  -8  13    0.48    9.62
   1  -8  13    1.22    4.61
   1  -8  14   11.21    8.73
   1  -8  14    2.72    4.20
   1  -8  15   31.72    4.37
   1  -8  16    5.28    2.94
   1  -7 -13    1.33    3.66
   1  -7 -12   33.42    7.71
   1  -7 -11   93.67   11.23
   1  -7 -10    2.68    7.57
   1  -7 -10   -1.89    9.20
   1  -7  -9  137.98   14.05
   1  -7  -9  143.05   13.37
   1  -7  -8   48.24   10.74
   1  -7  -7   25.57   10.33
   1  -7  -6   65.61   10.90
   1  -7  -5   31.56    9.78
   1  -7  -3  157.03   13.36
   1  -7  -2  103.36   10.69
   1  -7  -1  118.94   11.21
   1  -7   0  324.21   18.44
   1  -7   1  619.46   30.19
   1  -7   2    7.62    7.06
   1  -7   3  299.11   18.82
   1  -7   3  328.34   17.35
   1  -7   4   22.31    9.17
   1  -7   4   33.83    6.71
   1  -7   5  164.53   12.87
   1  -7   5  149.54   10.24
   1  -7   6  104.50   11.26
   1  -7   7   35.15    9.38
   1  -7   7   32.55    4.62
   1  -7   8  524.61   27.21
   1  -7   8  493.15   22.76
   1  -7   9   42.68    5.42
   1  -7  10  770.75   39.71
   1  -7  10  762.64   34.22
   1  -7  11    3.44   10.85
   1  -7  11   12.90    5.21
   1  -7  12    9.08   10.65
   1  -7  12   20.21    5.30
   1  -7  13   -4.91    9.77
   1  -7  13    7.37    4.95
   1  -7  14   19.07    9.81
   1  -7  15    1.42    4.39
   1  -7  16    1.30    3.61
   1  -7  17   12.33    2.73
   1  -6 -13   44.08    5.36
   1  -6 -13   35.34    7.72
   1  -6 -12   29.22    8.58
   1  -6 -11   10.91    9.36
   1  -6 -10   16.16    9.96
   1  -6 -10   10.12    8.20
   1  -6  -9   57.30   10.43
   1  -6  -8  108.70   12.07
   1  -6  -7  130.75   12.62
   1  -6  -5  141.95   12.45
   1  -6  -4   55.23    9.14
   1  -6  -3   49.38    8.94
   1  -6  -2   -0.53    7.66
   1  -6  -1   70.41    9.02
   1  -6   0   58.27    8.26
   1  -6   1  313.06   17.08
   1  -6   2  195.54   12.43
   1  -6   3  353.75   19.18
   1  -6   3  340.85   17.82
   1  -6   4  308.22   16.51
   1  -6   4  285.48   14.79
   1  -6   5  643.71   28.62
   1  -6   5  594.81   26.83
   1  -6   8   20.97    4.58
   1  -6   9   70.00   10.65
   1  -6   9   49.50    5.71
   1  -6  10   66.03   11.91
   1  -6  10   61.87    6.27
   1  -6  11    6.67   10.77
   1  -6  11    7.93    5.34
   1  -6  12    4.46   10.72
   1  -6  12    8.34    5.36
   1  -6  13   18.82   10.68
   1  -6  13   17.38    5.48
   1  -6  14    9.73    9.95
   1  -6  14    3.48    4.96
   1  -6  15   59.42    5.90
   1  -6  16    4.97    4.15
   1  -6  17   40.04    3.88
   1  -5 -14   34.14    4.67
   1  -5 -14   41.37    7.39
   1  -5 -13   46.21    6.05
   1  -5 -13   32.55    8.63
   1  -5 -12   17.48    9.29
   1  -5 -11   47.47   10.58
   1  -5  -9   74.39   10.10
   1  -5  -7    7.03    8.02
   1  -5  -6  274.26   16.89
   1  -5  -5  175.00   12.70
   1  -5  -4  145.68   11.44
   1  -5  -3   30.27    8.02
   1  -5  -2 1878.74   82.67
   1  -5  -1 2051.73   89.69
   1  -5   0   15.12    6.69
   1  -5   1 1171.56   52.07
   1  -5   2  431.34   21.12
   1  -5   2  447.31   22.06
   1  -5   3    0.43    5.57
   1  -5   3    4.68    6.88
   1  -5   4    2.46    5.16
   1  -5   4   12.74    6.04
   1  -5   5   88.86    7.86
   1  -5   5   75.36    6.68
   1  -5   6  305.72   15.84
   1  -5   7  264.80   14.35
   1  -5   8    3.90    5.22
   1  -5   9  116.72    7.48
   1  -5   9  115.58   12.00
   1  -5  10   15.10    4.99
   1  -5  10   15.06   10.11
   1  -5  11  212.31   11.63
   1  -5  11  210.88   17.48
   1  -5  12    7.77    5.46
   1  -5  12   -1.46   10.96
   1  -5  13   62.90    6.88
   1  -5  13   80.62   12.55
   1  -5  14   14.63    5.42
   1  -5  14   21.06   10.24
   1  -5  15   69.08   11.19
   1  -5  16   48.70    5.40
   1  -5  17   -1.65    3.32
   1  -5  18    5.31    1.95
   1  -4 -14   12.26    7.16
   1  -4 -14    4.40    4.70
   1  -4 -13   14.51    8.51
   1  -4 -12   11.52    8.99
   1  -4 -11  109.22   12.72
   1  -4  -8  555.73   28.35
   1  -4  -7   13.70    7.27
   1  -4  -6  862.08   40.30
   1  -4  -5 1342.91   60.25
   1  -4  -4  296.68   16.34
   1  -4  -3  567.94   27.08
   1  -4  -2 1136.18   50.56
   1  -4  -1 3013.29  129.87
   1  -4   0   22.44    5.98
   1  -4   1  167.40    9.99
   1  -4   1  160.03   10.86
   1  -4   2    2.90    5.23
   1  -4   2    0.66    6.05
   1  -4   3   78.87    6.56
   1  -4   4  851.18   37.16
   1  -4   4  821.00   37.26
   1  -4   5   64.51    6.37
   1  -4   5   79.43    7.33
   1  -4   6   20.27    5.15
   1  -4   6   20.07    3.19
   1  -4   7   36.78    5.41
   1  -4   7   45.35    8.44
   1  -4   8  217.01   12.46
   1  -4   8  258.60   15.65
   1  -4  10   58.29    5.79
   1  -4  10   45.77   10.90
   1  -4  10   51.27    5.01
   1  -4  11  361.89   16.64
   1  -4  11  342.56   22.12
   1  -4  11  318.66   15.97
   1  -4  12  115.22    8.16
   1  -4  12  115.21   14.16
   1  -4  12   99.45    7.16
   1  -4  13   -0.48   10.68
   1  -4  13    4.50    5.57
   1  -4  14   41.92   10.74
   1  -4  14   38.24    6.04
   1  -4  15   -4.58    8.80
   1  -4  16   47.95    5.55
   1  -4  17    2.75    3.69
   1  -4  18    3.07    2.14
   1  -3 -16    0.41    2.96
   1  -3 -14   40.03    8.51
   1  -3 -14   24.61    5.54
   1  -3 -13   50.33    9.87
   1  -3 -13   55.50    6.72
   1  -3 -12   42.25   10.18
   1  -3 -11   33.04    9.72
   1  -3 -11   17.07    4.82
   1  -3 -10  109.92   10.38
   1  -3  -9    3.80    6.11
   1  -3  -8  120.98    9.31
   1  -3  -8  115.14    9.92
   1  -3  -7  521.52   25.43
   1  -3  -7  546.73   26.25
   1  -3  -6  426.42   21.15
   1  -3  -6  462.32   22.18
   1  -3  -5  941.05   43.09
   1  -3  -5 1024.36   44.05
   1  -3  -4   38.18    6.65
   1  -3  -3   15.97    5.97
   1  -3  -2 1741.41   75.62
   1  -3  -1  479.50   22.39
   1  -3  -1  486.84   22.11
   1  -3   0 1924.19   83.05
   1  -3   1 4579.35  202.27
   1  -3   1 4919.03  202.41
   1  -3   2 1593.54   68.86
   1  -3   3 9741.29  420.34
   1  -3   3 9999.00  420.27
   1  -3   5  761.98   33.23
   1  -3   6  782.24   36.50
   1  -3   7  394.43   21.09
   1  -3   8    5.26    8.22
   1  -3  10  143.77   14.07
   1  -3  10  164.28    8.80
   1  -3  11   25.17   10.99
   1  -3  11   28.14    4.99
   1  -3  12  118.42   14.14
   1  -3  12  106.84    7.57
   1  -3  13    1.44   10.74
   1  -3  13    6.58    5.64
   1  -3  13    5.16    4.67
   1  -3  14   31.04    6.01
   1  -3  14   31.34    4.93
   1  -3  15    1.23    8.81
   1  -3  16    3.56    4.63
   1  -3  17    7.39    3.69
   1  -3  18    0.99    1.96
   1  -2 -16   26.11    4.04
   1  -2 -14   10.98    7.75
   1  -2 -13    6.18    5.48
   1  -2 -13    4.00    7.23
   1  -2 -13   -1.73    7.76
   1  -2 -12   45.56    5.60
   1  -2 -12   50.45    9.89
   1  -2 -12   54.08    9.13
   1  -2 -11  222.28   15.52
   1  -2 -11  195.61   10.68
   1  -2 -11  188.76   14.17
   1  -2 -10   43.71    8.04
   1  -2  -9  273.57   15.79
   1  -2  -8  182.22   11.12
   1  -2  -8  162.95   11.18
   1  -2  -7  798.04   36.58
   1  -2  -7  798.17   36.67
   1  -2  -6  580.55   26.17
   1  -2  -6  531.06   25.93
   1  -2  -5    2.83    4.62
   1  -2  -5   -2.91    5.53
   1  -2  -4  247.38   12.78
   1  -2  -3  297.58   14.62
   1  -2  -2  592.61   26.55
   1  -2  -1 1140.76   49.08
   1  -2  -1 1127.50   49.24
   1  -2   2  722.45   31.36
   1  -2   3 1692.43   72.57
   1  -2   5 1563.43   68.63
   1  -2   6   66.09    8.60
   1  -2   7  210.72   13.78
   1  -2   8  140.86   11.88
   1  -2   9  521.70   23.45
   1  -2  10  133.64    7.82
   1  -2  10  115.26   13.04
   1  -2  11    4.71    4.57
   1  -2  11    7.31   10.59
   1  -2  12    5.21    4.72
   1  -2  12   -0.46   10.83
   1  -2  13   48.03    5.76
   1  -2  13   40.29   11.69
   1  -2  14    4.77    5.42
   1  -2  14    9.12    7.09
   1  -2  14   15.87   10.17
   1  -2  14   12.26    4.53
   1  -2  15   80.91    6.13
   1  -2  16    6.10    3.34
   1  -2  16    8.07    4.51
   1  -2  17   31.95    4.01
   1  -1 -17    5.17    2.93
   1  -1 -16   49.65    5.03
   1  -1 -15  155.70   12.39
   1  -1 -14  121.13   11.33
   1  -1 -14  102.12    7.85
   1  -1 -13  146.28   12.55
   1  -1 -13  124.84   12.16
   1  -1 -13  116.58    8.23
   1  -1 -13  128.77    8.85
   1  -1 -12  422.43   20.30
   1  -1 -12  445.74   20.97
   1  -1 -11  203.66   10.65
   1  -1 -11  172.17   14.13
   1  -1 -11  222.19   14.57
   1  -1 -11  166.27   13.76
   1  -1 -10   29.09    7.44
   1  -1  -9   24.30    6.89
   1  -1  -8   18.35    5.07
   1  -1  -8   22.00    6.27
   1  -1  -7  410.59   19.89
   1  -1  -7  463.62   20.80
   1  -1  -7  468.28   21.82
   1  -1  -6  259.59   13.73
   1  -1  -6  255.52   12.32
   1  -1  -6  248.95   12.94
   1  -1  -5  527.78   24.38
   1  -1  -5  527.19   23.96
   1  -1  -4   54.54    5.18
   1  -1  -1 2046.41   87.44
   1  -1   1 1927.81   82.36
   1  -1   2 2897.03  120.13
   1  -1   2 2732.62  119.77
   1  -1   2 2818.71  119.48
   1  -1   3 1811.98   78.25
   1  -1   4    7.51    5.81
   1  -1   5 1618.65   71.10
   1  -1   6  309.67   17.11
   1  -1   7  597.43   29.28
   1  -1   8   12.60    8.10
   1  -1   9   29.55    4.33
   1  -1  10  320.01   21.09
   1  -1  10  356.81   16.62
   1  -1  11  204.77   16.92
   1  -1  11  221.19   11.63
   1  -1  12   95.45   13.39
   1  -1  12   92.46    7.19
   1  -1  13  244.36   18.02
   1  -1  13  223.42   12.03
   1  -1  13  212.43   15.79
   1  -1  14   26.61   10.54
   1  -1  14   19.95    7.98
   1  -1  14   37.13    5.35
   1  -1  14   43.20    5.94
   1  -1  15   92.90    6.80
   1  -1  15  109.53    7.40
   1  -1  16    3.03    3.42
   1  -1  16    3.48    4.22
   1  -1  17   27.85    3.45
   1   0 -17   -1.30    3.61
   1   0 -16  122.43    7.91
   1   0 -16  149.12   11.23
   1   0 -15   22.54    8.40
   1   0 -14   63.10    9.99
   1   0 -14   37.70    6.06
   1   0 -13   78.35    7.24
   1   0 -13   81.69    7.42
   1   0 -12   49.94    6.17
   1   0 -12   53.67    6.37
   1   0 -12   49.16    8.65
   1   0 -11  130.38    8.37
   1   0 -11  133.97    8.71
   1   0 -11  134.73   11.93
   1   0 -11  135.76   11.28
   1   0 -10   61.69    7.95
   1   0 -10   61.36    8.78
   1   0 -10   43.52    5.22
   1   0  -9   17.56    7.02
   1   0  -8    1.20    6.33
   1   0  -7  262.70   13.95
   1   0  -7  225.65   11.72
   1   0  -6  659.64   29.99
   1   0  -6  642.93   28.62
   1   0  -5  134.13    7.08
   1   0  -5  135.11    8.91
   1   0  -4 1480.80   63.63
   1   0  -3  891.86   39.49
   1   0  -3  985.81   39.87
   1   0  -2 2690.24  115.77
   1   0  -2 2759.69  115.95
   1   0  -1 2365.94  100.92
   1   0   0   41.68    2.41
   1   0   0   47.24    2.41
   1   0   1  294.11   13.30
   1   0   2  116.87    6.95
   1   0   3  239.59   12.50
   1   0   4   70.34    7.28
   1   0   5  646.93   30.15
   1   0   6  699.47   33.00
   1   0   7   -3.22    7.60
   1   0   8 1153.38   53.12
   1   0   9    6.22    8.74
   1   0   9    6.27    4.14
   1   0  10  185.03   16.13
   1   0  10  207.05   10.84
   1   0  11   35.90   11.73
   1   0  11   30.51    5.53
   1   0  12   -4.69   11.17
   1   0  12   -6.70    8.05
   1   0  12   11.00    5.22
   1   0  13  131.16   14.28
   1   0  13  134.04   12.45
   1   0  13  133.66    8.63
   1   0  14    7.02    9.34
   1   0  14   10.17    7.14
   1   0  15   42.03    5.30
   1   0  15   44.12    5.03
   1   0  16   -8.37    3.75
   1   0  16    4.34    3.33
   1   0  17    2.29    2.32
   1   1 -17   20.31    4.16
   1   1 -17   13.69    6.76
   1   1 -16   12.30    4.93
   1   1 -16   26.73    8.07
   1   1 -15   65.48    6.46
   1   1 -15   63.30   10.43
   1   1 -14    4.54    5.62
   1   1 -14    1.77    8.90
   1   1 -13   88.19    7.77
   1   1 -13  106.51   11.95
   1   1 -13  109.49   11.77
   1   1 -12   70.89    6.99
   1   1 -12   68.31    6.59
   1   1 -12   60.10   10.39
   1   1 -11   69.77    6.70
   1   1 -11   77.72    6.47
   1   1 -11   77.90   10.24
   1   1 -10   28.17    8.08
   1   1 -10   28.84    6.56
   1   1 -10   33.27    5.01
   1   1  -9  446.04   22.97
   1   1  -9  498.92   24.34
   1   1  -8  213.97   12.38
   1   1  -8  217.43   13.48
   1   1  -7  152.92    9.49
   1   1  -7  149.89   10.59
   1   1  -6  682.13   31.34
   1   1  -6  691.06   31.64
   1   1  -5   22.31    5.51
   1   1  -1  679.80   29.58
   1   1   0  402.83   19.91
   1   1   0  473.97   19.71
   1   1   0  464.37   20.10
   1   1   0  457.37   20.16
   1   1   1   17.10    3.90
   1   1   2 2455.41  105.45
   1   1   3  358.10   17.49
   1   1   4   38.00    6.57
   1   1   5    1.82    7.13
   1   1   6   35.29    7.95
   1   1   7   45.99    8.99
   1   1   8   13.09    3.90
   1   1   9  257.87   17.30
   1   1   9  258.65   12.86
   1   1  10   14.07    8.14
   1   1  10   20.41   10.85
   1   1  10    8.74    4.92
   1   1  11   94.58   13.67
   1   1  11  102.54    7.58
   1   1  12    1.36    7.83
   1   1  12   -2.87   10.65
   1   1  12    2.79    5.16
   1   1  13    0.85    7.52
   1   1  13   15.86   10.20
   1   1  13    3.86    4.94
   1   1  14   94.75    6.93
   1   1  14   88.18    9.62
   1   1  15    4.97    4.13
   1   1  15    6.79    4.18
   1   1  16   32.32    3.69
   1   1  16   28.67    3.58
   1   2 -18   41.69    3.57
   1   2 -17   64.52    5.70
   1   2 -17   89.56    8.91
   1   2 -16   17.64    8.29
   1   2 -16   12.11    5.09
   1   2 -15   27.67    9.50
   1   2 -15    8.54    5.44
   1   2 -14  121.32   12.94
   1   2 -14  134.39   13.29
   1   2 -14  100.56    8.58
   1   2 -13  101.81   11.71
   1   2 -13   68.69    7.55
   1   2 -12  713.87   34.71
   1   2 -12  651.49   30.21
   1   2 -11  125.13   11.85
   1   2 -11  101.18    7.71
   1   2 -10  194.53   10.41
   1   2 -10  195.69   14.06
   1   2  -9  111.94   10.34
   1   2  -8  186.19   11.94
   1   2  -8  158.05    9.71
   1   2  -8  169.64   11.28
   1   2  -7  671.67   31.06
   1   2  -7  644.14   30.72
   1   2  -6 1308.73   57.72
   1   2  -6 1311.58   57.87
   1   2  -6 1299.79   57.77
   1   2  -5  965.58   42.13
   1   2  -5  960.84   42.18
   1   2  -5  914.15   42.05
   1   2  -4 4755.23  203.39
   1   2  -3 1138.34   49.73
   1   2  -2   55.50    5.57
   1   2  -1   44.89    4.90
   1   2  -1   50.89    5.57
   1   2   0 3774.93  160.26
   1   2   0 3766.31  159.89
   1   2   0 3678.22  160.26
   1   2   0 3758.54  160.41
   1   2   1  474.64   21.81
   1   2   1  480.96   20.73
   1   2   1  431.73   22.02
   1   2   2  306.70   14.61
   1   2   2  271.33   12.41
   1   2   3  381.52   17.91
   1   2   3  345.61   15.79
   1   2   4   22.64    7.19
   1   2   4   22.28    3.44
   1   2   4   13.28    4.85
   1   2   5  706.11   31.09
   1   2   5  633.90   28.64
   1   2   5  633.09   29.54
   1   2   6    4.29    7.96
   1   2   7  704.16   31.09
   1   2   8  182.62    9.66
   1   2   8  183.75   13.59
   1   2   8  175.57   14.27
   1   2   9   91.26    6.77
   1   2   9   88.07   10.77
   1   2   9   84.41   12.83
   1   2  10   15.77    5.26
   1   2  10   12.04   11.40
   1   2  11   35.15    5.89
   1   2  11   41.57    9.50
   1   2  11   20.06   11.92
   1   2  12  207.95   11.37
   1   2  12  193.38   15.05
   1   2  12  184.71   17.11
   1   2  13   19.29    7.66
   1   2  13   15.66    9.90
   1   2  14   68.12    5.69
   1   2  14   53.19    7.97
   1   2  14   57.22    5.78
   1   2  15   -2.73    3.72
   1   2  15    0.77    3.39
   1   2  16    8.78    2.58
   1   3 -18    6.06    3.09
   1   3 -17   66.73    5.68
   1   3 -17   56.58    8.71
   1   3 -16   -2.01    5.14
   1   3 -16    4.28    8.18
   1   3 -15   19.80    5.87
   1   3 -15   29.15    9.77
   1   3 -14  196.04   15.66
   1   3 -14  218.78   16.30
   1   3 -14  182.53   10.93
   1   3 -14  169.41   11.13
   1   3 -13   83.81   11.51
   1   3 -13   67.04    7.13
   1   3 -12  472.88   21.43
   1   3 -12  515.45   26.37
   1   3 -11   50.20    6.73
   1   3 -11   62.52    9.78
   1   3 -10 1357.78   62.76
   1   3 -10 1369.22   59.43
   1   3  -9    6.48    6.71
   1   3  -9    8.07    7.46
   1   3  -8  510.73   25.35
   1   3  -8  509.50   25.48
   1   3  -7  671.21   31.66
   1   3  -7  689.44   31.65
   1   3  -7  651.53   31.59
   1   3  -6  140.82    9.83
   1   3  -6  131.94    9.59
   1   3  -6  138.49    9.86
   1   3  -5 1657.86   71.90
   1   3  -5 1609.92   71.64
   1   3  -5 1671.43   71.93
   1   3  -5 1640.18   71.85
   1   3  -4  179.11   10.48
   1   3  -4  178.11   10.20
   1   3  -4  170.69   10.30
   1   3  -3 5925.91  253.24
   1   3  -2   79.17    6.58
   1   3  -1  821.70   36.51
   1   3  -1  829.31   36.95
   1   3   0    7.38    4.04
   1   3   0   11.07    6.03
   1   3   1 3774.27  164.06
   1   3   1 3919.86  164.93
   1   3   1 3851.12  164.77
   1   3   1 3871.70  164.92
   1   3   2 1334.51   57.39
   1   3   2 1352.76   58.80
   1   3   2 1264.83   58.38
   1   3   2 1380.14   58.91
   1   3   3  652.52   26.67
   1   3   3  614.61   26.32
   1   3   3  596.01   25.80
   1   3   4 1884.34   78.93
   1   3   4 1748.38   78.73
   1   3   4 1743.27   78.04
   1   3   5   60.61    9.39
   1   3   5   78.03    8.47
   1   3   5   69.86    7.16
   1   3   6  155.90   12.37
   1   3   6  134.68    9.66
   1   3   6  153.38   11.51
   1   3   7   81.77    5.55
   1   3   7   88.67   10.97
   1   3   7   78.34    9.48
   1   3   7   68.34    5.70
   1   3   8  147.77    8.58
   1   3   8  161.72    9.09
   1   3   8  188.50   13.57
   1   3   8  182.88   14.81
   1   3   9  168.43    9.78
   1   3   9  159.88   13.96
   1   3   9  180.01   15.67
   1   3  10   57.92    6.38
   1   3  10   53.96   10.02
   1   3  10   61.44   12.71
   1   3  11   94.01    7.51
   1   3  11   92.46   11.23
   1   3  11   85.88   13.08
   1   3  12   70.86    6.60
   1   3  12   66.93    9.73
   1   3  12   63.49   11.83
   1   3  13   16.56    4.93
   1   3  13   18.25    7.34
   1   3  14   38.07    4.84
   1   3  14   36.13    4.25
   1   3  15   28.55    3.73
   1   4 -19   11.50    2.05
   1   4 -18    7.88    3.55
   1   4 -18   -1.81    3.13
   1   4 -18    0.39    3.75
   1   4 -17   35.16    5.08
   1   4 -17   35.84    8.16
   1   4 -16   -1.56    8.48
   1   4 -16   -3.24    5.23
   1   4 -15    0.44    9.23
   1   4 -15    0.41    5.85
   1   4 -14  228.14   16.09
   1   4 -14  214.27   16.04
   1   4 -14  186.02   10.77
   1   4 -13  157.03   14.23
   1   4 -13  132.68    8.70
   1   4 -13  128.20   10.10
   1   4 -13  151.98    9.59
   1   4 -12  338.14   17.91
   1   4 -12  375.58   18.68
   1   4 -11   -1.30    5.63
   1   4 -11    2.84    8.10
   1   4 -11    5.06    6.16
   1   4 -11    2.34    6.54
   1   4 -10   91.82   10.34
   1   4 -10   94.80   10.05
   1   4 -10   91.09    7.58
   1   4 -10   91.27    7.47
   1   4 -10   84.64    6.97
   1   4  -9  263.50   16.96
   1   4  -9  289.49   17.24
   1   4  -9  297.89   14.39
   1   4  -9  298.01   17.22
   1   4  -9  289.21   14.02
   1   4  -8  285.07   16.28
   1   4  -8  266.71   16.11
   1   4  -8  287.40   16.25
   1   4  -7 1763.07   76.59
   1   4  -7 1669.84   76.28
   1   4  -7 1760.89   76.55
   1   4  -6 1374.64   60.78
   1   4  -6 1377.21   60.72
   1   4  -6 1343.75   60.39
   1   4  -5 1177.14   50.36
   1   4  -5 1121.48   50.09
   1   4  -5 1116.35   50.38
   1   4  -5 1088.43   49.65
   1   4  -4 1121.55   48.71
   1   4  -4 1078.52   48.36
   1   4  -4 1103.63   48.76
   1   4  -4 1068.53   48.14
   1   4  -3   22.74    5.97
   1   4  -3   20.39    5.41
   1   4  -3   17.32    5.58
   1   4  -2   97.05    7.57
   1   4  -2   88.06    7.30
   1   4  -1   23.01    5.95
   1   4  -1   27.78    5.06
   1   4   0  964.42   42.27
   1   4   0  922.32   41.63
   1   4   1  302.92   16.35
   1   4   1  316.19   16.38
   1   4   1  328.93   17.02
   1   4   1  306.54   15.05
   1   4   2  332.47   17.43
   1   4   2  340.74   17.28
   1   4   2  355.52   18.08
   1   4   2  310.53   15.40
   1   4   3   31.93    6.87
   1   4   3   26.66    6.60
   1   4   3   22.70    8.21
   1   4   3   24.83    3.12
   1   4   4    5.74    6.44
   1   4   4   -1.11    6.19
   1   4   4   -0.53    8.18
   1   4   5  262.39   16.36
   1   4   5  284.17   15.54
   1   4   5  266.79   17.01
   1   4   6    2.43    8.79
   1   4   6    1.41    7.26
   1   4   6    5.75    4.04
   1   4   6    9.60    6.18
   1   4   6    6.57    3.93
   1   4   7  206.03   11.01
   1   4   7  215.38   10.92
   1   4   7  242.21   16.42
   1   4   7  193.58   14.99
   1   4   8  254.58   12.73
   1   4   8  239.05   12.45
   1   4   8  250.89   17.37
   1   4   8  253.83   18.49
   1   4   9   18.89   11.92
   1   4   9   20.17    8.91
   1   4   9   21.30    5.26
   1   4   9   16.06    4.45
   1   4  10  152.35   13.61
   1   4  10  136.52   15.20
   1   4  10  150.00    9.26
   1   4  11   -0.46    8.36
   1   4  11   -8.76    5.17
   1   4  11   -1.43   10.19
   1   4  12  102.85   12.57
   1   4  13    8.82    4.52
   1   4  14    8.54    3.71
   1   4  15   15.60    2.52
   1   5 -18   17.42    3.75
   1   5 -18    7.75    3.47
   1   5 -17   24.79    7.19
   1   5 -17   19.96    4.93
   1   5 -17   11.19    4.72
   1   5 -16   32.06    6.03
   1   5 -16   52.09    9.31
   1   5 -15    9.78    8.96
   1   5 -15    9.90    4.55
   1   5 -15    4.83    5.97
   1   5 -14   84.72    7.04
   1   5 -14   87.51    7.90
   1   5 -14   82.32   11.64
   1   5 -14   84.17   11.84
   1   5 -13   82.53    7.91
   1   5 -13   76.94   11.74
   1   5 -13   72.97    7.19
   1   5 -12   43.07    6.38
   1   5 -12   52.71    7.22
   1   5 -11  406.92   22.43
   1   5 -11  371.53   18.39
   1   5 -10   12.38    7.45
   1   5 -10   12.71    5.72
   1   5 -10   18.51    7.28
   1   5 -10    6.12    4.67
   1   5 -10   11.14    7.83
   1   5  -9  453.03   23.84
   1   5  -9  444.86   24.20
   1   5  -9  445.63   24.06
   1   5  -9  456.77   21.31
   1   5  -9  452.69   20.87
   1   5  -8  933.92   43.82
   1   5  -8  938.45   44.34
   1   5  -8  965.54   44.37
   1   5  -7   67.20    7.60
   1   5  -7   77.21    8.61
   1   5  -7   64.44    8.58
   1   5  -6  303.27   16.20
   1   5  -6  325.17   17.04
   1   5  -6  309.06   17.20
   1   5  -5  164.63   10.08
   1   5  -5  175.83   11.12
   1   5  -5  179.20   11.61
   1   5  -4  598.19   28.59
   1   5  -4  632.57   29.29
   1   5  -3   28.71    6.60
   1   5  -3   22.89    5.31
   1   5  -3   34.27    7.09
   1   5  -2  151.09   10.64
   1   5  -2  164.56   10.29
   1   5  -1    7.15    6.65
   1   5  -1    4.73    4.86
   1   5   0  145.41   10.31
   1   5   0  126.95    8.58
   1   5   1 1634.19   66.63
   1   5   1 1414.45   65.15
   1   5   2  126.59    9.96
   1   5   2  109.87    7.23
   1   5   2  127.80   10.10
   1   5   3 1225.26   56.51
   1   5   3 1311.82   57.20
   1   5   3 1223.51   57.16
   1   5   4   74.98    8.69
   1   5   4   82.92    9.37
   1   5   4   63.80    5.52
   1   5   5   57.82   10.47
   1   5   5   67.42    5.02
   1   5   5   72.64    5.90
   1   5   5   76.07    8.66
   1   5   5   60.60    9.25
   1   5   5   62.45    5.13
   1   5   6  501.64   23.10
   1   5   6  504.34   22.96
   1   5   6  513.76   23.26
   1   5   6  490.72   28.17
   1   5   6  535.93   27.65
   1   5   7   12.75    4.65
   1   5   7   10.70    4.92
   1   5   7   11.93   11.14
   1   5   7   16.50    8.98
   1   5   8  282.47   14.22
   1   5   8  286.76   14.31
   1   5   8  289.20   20.30
   1   5   9   12.14    8.96
   1   5   9    5.55    4.45
   1   5   9   10.83    5.06
   1   5   9    0.98   11.12
   1   5  10  118.26   12.21
   1   5  10  110.12   13.32
   1   5  10  107.55    7.73
   1   5  11  -17.77    9.38
   1   5  12   11.58    4.48
   1   5  13   27.11    4.18
   1   5  14    1.00    2.80
   1   6 -18   14.94    3.54
   1   6 -18    7.63    3.24
   1   6 -17    3.97    4.31
   1   6 -17    6.13    4.17
   1   6 -17    4.13    6.06
   1   6 -17   -2.36    4.53
   1   6 -16  129.09    8.67
   1   6 -16  139.53   12.07
   1   6 -16  135.30    8.68
   1   6 -15   76.71   10.40
   1   6 -15   62.26    6.25
   1   6 -14   14.39    5.51
   1   6 -14   10.32    6.48
   1   6 -14   25.04    9.40
   1   6 -14   10.18    8.52
   1   6 -13  101.56    8.60
   1   6 -13   96.47    8.01
   1   6 -13  108.69   11.91
   1   6 -12    0.26    5.96
   1   6 -12    8.24    6.78
   1   6 -11   32.25    6.89
   1   6 -11   23.48    8.81
   1   6 -10   91.44   10.40
   1   6 -10   85.96    7.27
   1   6 -10   94.52    8.04
   1   6 -10  108.78   11.36
   1   6 -10   93.70   10.89
   1   6  -9   71.52    8.99
   1   6  -9   73.20    6.68
   1   6  -9   84.18    7.29
   1   6  -9   67.78    9.74
   1   6  -9   82.24   10.01
   1   6  -8  630.26   30.89
   1   6  -8  628.95   28.36
   1   6  -8  626.32   31.85
   1   6  -8  684.67   31.94
   1   6  -8  640.22   28.53
   1   6  -8  633.15   28.56
   1   6  -7   29.24    7.80
   1   6  -7   29.12    5.58
   1   6  -7   26.12    5.06
   1   6  -7   32.32    6.37
   1   6  -7   41.08    7.71
   1   6  -6   21.17    7.34
   1   6  -6   13.47    5.06
   1   6  -6   11.74    6.56
   1   6  -5   -0.78    6.95
   1   6  -5    7.61    4.42
   1   6  -5    0.90    5.78
   1   6  -4  186.11   11.69
   1   6  -4  214.09   13.13
   1   6  -3   35.99    5.63
   1   6  -3   44.74    8.01
   1   6  -2  413.46   20.21
   1   6  -2  456.91   22.19
   1   6  -1  262.84   15.54
   1   6   0  188.23   12.92
   1   6   1  358.26   19.78
   1   6   2  424.55   22.19
   1   6   2  404.72   18.84
   1   6   3   50.20    8.52
   1   6   3   44.46    5.02
   1   6   4  230.79   11.60
   1   6   4  239.56   11.84
   1   6   4  243.91   12.17
   1   6   5  124.78    7.53
   1   6   5  110.59   13.59
   1   6   5  130.19   12.52
   1   6   5  135.56    8.24
   1   6   5  123.85    7.56
   1   6   6  281.74   20.72
   1   6   6  303.56   14.49
   1   6   6  299.10   14.84
   1   6   6  294.29   19.55
   1   6   6  287.92   14.35
   1   6   7   29.65    5.54
   1   6   7   45.12   12.35
   1   6   7   30.29    5.17
   1   6   8   35.72    5.46
   1   6   8   37.42   11.43
   1   6   8   37.16    5.51
   1   6   9   44.67    5.54
   1   6   9   30.85    5.01
   1   6  10   -0.09    3.88
   1   6  11   66.73    5.73
   1   6  12    0.88    3.74
   1   6  13   23.57    3.25
   1   7 -18    5.12    2.93
   1   7 -18    4.02    2.64
   1   7 -17   28.14    4.15
   1   7 -17   25.81    4.53
   1   7 -16   25.38    4.85
   1   7 -16   37.03    5.48
   1   7 -16   19.55    7.37
   1   7 -16   21.14    5.30
   1   7 -16   22.69    4.47
   1   7 -15  145.03   12.51
   1   7 -14    7.77    5.33
   1   7 -14   -0.39    7.95
   1   7 -14    2.64    5.84
   1   7 -14    2.08    5.50
   1   7 -14   -1.36    6.33
   1   7 -13   15.28    5.83
   1   7 -13   24.85    6.27
   1   7 -13   30.47    9.04
   1   7 -13   21.33    8.58
   1   7 -13   28.55    6.56
   1   7 -13   23.33    7.06
   1   7 -12    9.91    9.31
   1   7 -12    6.52    7.65
   1   7 -11   94.12    8.39
   1   7 -11  102.25    8.34
   1   7 -11   93.01    8.72
   1   7 -11  101.04    8.03
   1   7 -10  209.36   11.20
   1   7 -10  198.30   11.69
   1   7 -10  200.56   12.04
   1   7 -10  222.69   15.68
   1   7 -10  194.81   14.41
   1   7 -10  208.75   11.66
   1   7 -10  216.24   15.88
   1   7 -10  197.81   11.77
   1   7  -9  104.34    8.64
   1   7  -9  130.38   11.47
   1   7  -9  105.39    8.44
   1   7  -9  110.06    9.94
   1   7  -9  102.67    7.62
   1   7  -9  117.35    8.26
   1   7  -9  108.68   11.51
   1   7  -8   39.90    8.59
   1   7  -8   38.37    4.79
   1   7  -8   29.24    6.75
   1   7  -8   36.66    6.96
   1   7  -8   48.66    6.79
   1   7  -8   41.74    9.05
   1   7  -8   38.74    5.34
   1   7  -8   36.33    6.00
   1   7  -7   18.14    5.15
   1   7  -7   16.24    7.70
   1   7  -7   16.42    5.91
   1   7  -7    8.71    4.59
   1   7  -7   10.18    7.06
   1   7  -7   11.68    6.32
   1   7  -7   13.43    4.43
   1   7  -6   23.55    5.15
   1   7  -6   21.83    7.94
   1   7  -6   10.27    6.49
   1   7  -6   16.71    6.70
   1   7  -6   13.54    4.51
   1   7  -5  436.10   19.76
   1   7  -5  429.60   20.22
   1   7  -5  439.40   19.80
   1   7  -5  414.97   22.94
   1   7  -5  395.91   21.71
   1   7  -4    9.07    7.74
   1   7  -4    5.19    5.40
   1   7  -3  999.39   43.05
   1   7  -3  859.45   40.96
   1   7  -2   41.65    8.85
   1   7  -1  178.59    9.71
   1   7   0   49.42    5.19
   1   7   0   44.08    4.79
   1   7   0   42.05    4.94
   1   7   1  112.73    7.24
   1   7   1  112.22    7.13
   1   7   1  108.80    6.77
   1   7   2  338.52   16.03
   1   7   2  362.41   16.81
   1   7   2  349.08   16.45
   1   7   2  356.31   16.39
   1   7   3   -0.66    4.97
   1   7   3    5.64    3.50
   1   7   3   -0.73    3.71
   1   7   4   79.15    6.42
   1   7   4   89.82    7.25
   1   7   4   89.46    6.08
   1   7   5    0.49    5.23
   1   7   5    2.90    4.13
   1   7   5   -0.91    4.17
   1   7   6   45.67    5.02
   1   7   6   44.87    6.12
   1   7   6   51.30    5.41
   1   7   7   80.76    6.87
   1   7   7   78.60    6.46
   1   7   8    6.98    4.50
   1   7   8    3.73    4.72
   1   7  10   -1.32    4.14
   1   7  10   -3.13    3.61
   1   7  11   52.99    4.70
   1   7  12    4.03    2.71
   1   8 -18    2.73    2.24
   1   8 -17   44.25    4.12
   1   8 -17   48.39    4.52
   1   8 -16   -7.30    4.19
   1   8 -16   -3.21    4.46
   1   8 -16   -0.06    4.09
   1   8 -15   72.89    6.64
   1   8 -15   68.85    6.23
   1   8 -15   78.07    6.47
   1   8 -15   72.93    8.79
   1   8 -14   34.57    6.15
   1   8 -14   52.99    8.09
   1   8 -13   43.38    8.27
   1   8 -13   40.69    6.52
   1   8 -13   38.24    7.05
   1   8 -13   32.90    5.81
   1   8 -13   30.11    6.50
   1   8 -12   12.17    6.29
   1   8 -12    6.24    5.47
   1   8 -12    2.35    7.04
   1   8 -12    6.74    7.47
   1   8 -12    6.16    6.26
   1   8 -11  133.13    8.85
   1   8 -11  156.34    9.87
   1   8 -11  138.80    9.51
   1   8 -11  132.00    9.81
   1   8 -11  127.28   13.18
   1   8 -11  135.51   10.00
   1   8 -11  125.45   11.67
   1   8 -10  440.19   19.76
   1   8 -10  394.38   19.00
   1   8 -10  402.05   19.47
   1   8 -10  411.52   19.78
   1   8 -10  361.31   19.51
   1   8  -9  123.18   10.19
   1   8  -9  132.53    8.01
   1   8  -9  143.11   13.06
   1   8  -9  119.78   12.02
   1   8  -9  124.26    8.46
   1   8  -9  143.59    9.23
   1   8  -9  128.33    9.17
   1   8  -8  201.60   11.89
   1   8  -8  169.83   14.35
   1   8  -8  180.11   10.59
   1   8  -8  180.30   10.59
   1   8  -8  186.76   13.77
   1   8  -8  172.63   10.08
   1   8  -8  174.67   10.01
   1   8  -7  159.18   13.21
   1   8  -7  157.25    9.50
   1   8  -7  151.71    9.34
   1   8  -7  151.06   12.05
   1   8  -7  143.50    8.96
   1   8  -7  157.32    9.11
   1   8  -6   89.35   10.52
   1   8  -6   74.37    6.80
   1   8  -6   75.51    6.48
   1   8  -6   70.74    8.66
   1   8  -6   74.78    6.43
   1   8  -6   76.95    6.49
   1   8  -5  455.21   20.76
   1   8  -5  424.43   23.14
   1   8  -5  441.50   20.79
   1   8  -5  436.34   20.72
   1   8  -5  468.09   21.19
   1   8  -5  480.22   21.04
   1   8  -5  480.64   24.96
   1   8  -4    4.16    4.98
   1   8  -4    2.50    4.97
   1   8  -4    0.80    3.72
   1   8  -4   11.43    5.33
   1   8  -4   -0.72    8.26
   1   8  -4    7.13    5.03
   1   8  -3  243.53   12.42
   1   8  -3  240.59   11.95
   1   8  -3  249.34   12.79
   1   8  -3  252.48   16.74
   1   8  -3  257.27   12.34
   1   8  -2   69.52    6.28
   1   8  -2   60.89    5.33
   1   8  -2   66.61    5.77
   1   8  -2   68.76    6.27
   1   8  -2   68.65   10.62
   1   8  -2   72.51    5.59
   1   8  -1   62.16    5.66
   1   8  -1   75.02    6.40
   1   8  -1   72.81    6.11
   1   8  -1   72.36    5.83
   1   8  -1   65.76    5.78
   1   8   0   84.29    6.47
   1   8   0   81.90    6.37
   1   8   0   79.95    6.46
   1   8   0   75.26    6.08
   1   8   1   20.42    5.12
   1   8   1   18.56    4.35
   1   8   1   16.01    4.85
   1   8   2   25.47    5.62
   1   8   2   18.55    4.31
   1   8   2   16.11    4.65
   1   8   3   -2.82    5.37
   1   8   4   52.46    4.99
   1   8   4   55.13    5.57
   1   8   4   51.11    6.53
   1   8   5   51.74    5.13
   1   8   5   55.66    6.53
   1   8   5   45.97    5.25
   1   8   6   42.77    5.00
   1   8   6   34.85    4.75
   1   8   7  104.33    7.09
   1   8   7  119.58    7.87
   1   8   8    0.09    3.92
   1   8   9   37.16    4.41
   1   8   9   31.02    4.44
   1   8  10    7.95    3.30
   1   8  10    7.86    2.98
   1   9 -17   15.65    2.57
   1   9 -17   20.56    3.26
   1   9 -17   22.26    2.90
   1   9 -16   15.36    3.59
   1   9 -16    8.55    4.14
   1   9 -16   14.55    4.05
   1   9 -15   36.02    4.91
   1   9 -15   44.77    5.53
   1   9 -15   50.31    5.60
   1   9 -14   43.19    5.36
   1   9 -14   46.48    6.00
   1   9 -13    5.42    5.67
   1   9 -13    4.82    5.68
   1   9 -12   37.82    5.71
   1   9 -12   42.96    6.61
   1   9 -12   34.53    6.81
   1   9 -11    0.11    6.09
   1   9 -11   -3.75    6.33
   1   9 -11    1.39    8.72
   1   9 -11    1.36    5.26
   1   9 -10  307.18   15.54
   1   9 -10  322.26   15.85
   1   9 -10  286.28   14.93
   1   9 -10  277.20   19.96
   1   9 -10  314.45   19.62
   1   9  -9  145.67   13.46
   1   9  -9  147.58    9.51
   1   9  -9  146.24    9.71
   1   9  -9  127.58    8.86
   1   9  -9  146.24    8.81
   1   9  -9  139.91   12.60
   1   9  -8   49.49    6.75
   1   9  -8   41.46    6.39
   1   9  -8   47.68    5.88
   1   9  -8   37.97    5.96
   1   9  -7   86.18    7.74
   1   9  -7   84.97    7.40
   1   9  -7   93.38    7.46
   1   9  -7   90.80   10.00
   1   9  -7   91.20    7.20
   1   9  -6    1.68    5.84
   1   9  -6    2.32    6.37
   1   9  -6    5.18    5.36
   1   9  -6   -1.17    5.06
   1   9  -6    0.50    5.52
   1   9  -6   -2.13    8.59
   1   9  -5  120.49   12.15
   1   9  -5  106.79    7.37
   1   9  -5  100.72    7.51
   1   9  -5  108.55    7.95
   1   9  -5   97.43    6.78
   1   9  -4   79.50    6.60
   1   9  -4   73.73    7.10
   1   9  -4   55.28   10.41
   1   9  -4   65.31    5.70
   1   9  -3   56.68    5.35
   1   9  -3   48.68    6.05
   1   9  -3   52.80    6.41
   1   9  -3   52.95    5.93
   1   9  -3   43.70    4.95
   1   9  -3   50.42   10.61
   1   9  -2   29.10    5.24
   1   9  -2   33.08    5.96
   1   9  -2   23.17    4.68
   1   9  -2   30.47    9.96
   1   9  -2   24.05    4.77
   1   9  -2   15.24    5.40
   1   9  -1   66.32    6.04
   1   9  -1   60.26    5.97
   1   9  -1   66.75    6.01
   1   9  -1   53.66    6.47
   1   9  -1   59.86   11.32
   1   9   0   81.45    6.97
   1   9   0   76.94    6.37
   1   9   0   82.65    6.71
   1   9   1   16.19    5.04
   1   9   1   10.13    5.32
   1   9   1   16.70    4.50
   1   9   2   75.24    6.31
   1   9   2   74.01    6.94
   1   9   2   71.17    6.07
   1   9   3   12.62    4.70
   1   9   3    7.86    5.63
   1   9   4   36.92    5.07
   1   9   4   34.89    6.06
   1   9   5   20.00    4.34
   1   9   5   23.04    5.52
   1   9   6   14.19    5.12
   1   9   7   38.22    4.20
   1   9   7   42.72    5.31
   1   9   8    5.03    3.94
   1   9   9   18.55    3.27
   1   9   9    5.93    2.58
   1  10 -17    3.89    1.88
   1  10 -16   17.03    3.43
   1  10 -16   10.48    2.49
   1  10 -16   21.50    3.69
   1  10 -15    3.76    4.03
   1  10 -15    3.49    3.42
   1  10 -15    7.71    4.39
   1  10 -14    5.01    4.81
   1  10 -14   16.19    4.12
   1  10 -14   15.18    5.08
   1  10 -13   -0.09    5.01
   1  10 -13   -1.17    4.43
   1  10 -12    8.66    5.75
   1  10 -11   36.49    5.44
   1  10 -11   38.08    6.51
   1  10 -11   26.11    6.18
   1  10 -11   36.51    9.58
   1  10 -10    5.38    4.03
   1  10 -10    2.02    5.01
   1  10 -10   -2.03    5.75
   1  10 -10   -3.48    4.29
   1  10 -10   11.96    8.92
   1  10 -10    0.78    5.89
   1  10  -9  150.38    9.79
   1  10  -9  154.92    9.05
   1  10  -9  160.41   14.31
   1  10  -9  137.20    9.05
   1  10  -9  158.41    9.36
   1  10  -9  153.81    9.81
   1  10  -8   13.51    7.48
   1  10  -8   19.48    6.17
   1  10  -8   19.76    5.46
   1  10  -8   19.65    5.87
   1  10  -8   17.26    9.08
   1  10  -8   19.57    5.51
   1  10  -7  106.20    7.60
   1  10  -7   96.33   10.28
   1  10  -7   98.54    7.60
   1  10  -7  110.44    7.98
   1  10  -7   99.10   12.33
   1  10  -7  105.28    8.23
   1  10  -6   21.53    9.13
   1  10  -6   16.17    5.13
   1  10  -6   13.33    5.79
   1  10  -5   90.80   11.82
   1  10  -5  100.46    7.50
   1  10  -5   77.13    7.65
   1  10  -4   64.69   10.65
   1  10  -4   64.12    7.18
   1  10  -4   64.48    5.82
   1  10  -4   66.13    6.61
   1  10  -3    6.83    4.98
   1  10  -3    4.35    4.32
   1  10  -3   11.33    9.19
   1  10  -3   -2.18    5.81
   1  10  -3   -2.76    4.13
   1  10  -2    5.52    5.81
   1  10  -2    2.46    4.49
   1  10  -2    1.52    4.77
   1  10  -1   -2.38    5.47
   1  10  -1   -4.44    4.78
   1  10  -1   10.27    4.72
   1  10  -1    5.49    9.58
   1  10   0   11.10    5.31
   1  10   0   10.89    4.98
   1  10   0   10.47    4.53
   1  10   0   18.84    9.87
   1  10   1   14.51    4.69
   1  10   1    4.12    9.71
   1  10   1   12.31    5.02
   1  10   1   10.39    5.21
   1  10   2    2.01    4.05
   1  10   2   -0.78    4.46
   1  10   2   -0.50    5.23
   1  10   2    4.07    9.60
   1  10   2   -0.44    4.40
   1  10   3   39.34    6.06
   1  10   3   43.11    5.30
   1  10   3   44.23    5.08
   1  10   4    6.08    5.06
   1  10   5   46.73    4.67
   1  10   6   14.33    4.56
   1  10   6    3.60    7.51
   1  10   7   27.12    4.33
   1  10   7   34.62    6.66
   1  10   8   20.05    2.86
   1  10   8   27.93    3.38
   1  11 -16   10.53    2.58
   1  11 -15   82.91    5.37
   1  11 -15   66.89    4.72
   1  11 -14    6.39    3.91
   1  11 -14   -3.84    4.41
   1  11 -14   -2.41    3.58
   1  11 -13   41.42    5.48
   1  11 -13   43.37    5.21
   1  11 -12   26.71    5.25
   1  11 -12   23.16    5.05
   1  11 -11   79.54   10.47
   1  11 -10    1.28    8.25
   1  11 -10    5.74    5.33
   1  11 -10    4.87    5.15
   1  11  -9   59.08    5.68
   1  11  -9   49.26   10.14
   1  11  -9   52.07    5.89
   1  11  -9   50.60    6.27
   1  11  -8   71.60    6.41
   1  11  -8   70.31    6.53
   1  11  -8   75.71   10.99
   1  11  -8   64.85    6.78
   1  11  -7   55.92   10.21
   1  11  -7   38.52    5.88
   1  11  -7   36.48    6.08
   1  11  -7   35.12    5.49
   1  11  -6   45.11   10.37
   1  11  -6   63.28    6.43
   1  11  -6   56.55    6.84
   1  11  -5   25.85    9.26
   1  11  -5   14.13    5.35
   1  11  -5   15.22    5.87
   1  11  -4   25.29    9.38
   1  11  -4   14.50    5.19
   1  11  -4   15.77    5.96
   1  11  -3  120.91   12.85
   1  11  -3  108.81    7.65
   1  11  -3  105.42    8.43
   1  11  -2   -3.64    9.42
   1  11  -2   -2.02    5.56
   1  11  -2    5.12    4.10
   1  11  -2    3.41    4.58
   1  11  -1  345.40   16.45
   1  11  -1  352.28   16.62
   1  11  -1  344.91   21.41
   1  11  -1  317.62   16.11
   1  11  -1  317.16   16.05
   1  11   0   31.74    5.12
   1  11   0   27.16    5.41
   1  11   0   23.49    5.12
   1  11   0   41.93    9.97
   1  11   1  156.99   14.19
   1  11   1  168.32    9.32
   1  11   1  172.26    9.77
   1  11   1  177.60    9.72
   1  11   1  152.28    9.43
   1  11   2   37.20    9.43
   1  11   3   11.85    3.63
   1  11   3   21.78    4.89
   1  11   3   14.93    8.37
   1  11   3    8.89    4.11
   1  11   4   11.02    4.47
   1  11   4    1.66    7.17
   1  11   4   11.74    3.51
   1  11   5   33.24    4.62
   1  11   5   19.21    6.79
   1  11   5   19.25    3.23
   1  11   6   50.23    4.52
   1  11   7   10.44    2.72
   1  11   7   12.00    2.47
   1  12 -15   21.42    2.61
   1  12 -15   14.71    2.05
   1  12 -14   15.57    3.39
   1  12 -14    9.38    3.00
   1  12 -13    8.68    4.05
   1  12 -13    2.22    3.55
   1  12 -12   -1.00    4.06
   1  12 -12    3.41    4.07
   1  12 -11   27.17    4.80
   1  12 -11   29.05    4.82
   1  12 -11   24.68    7.36
   1  12 -10   48.59    4.97
   1  12 -10   47.96    4.68
   1  12 -10   60.78    8.98
   1  12 -10   57.10    5.76
   1  12 -10   51.42    5.48
   1  12  -9   65.12    6.06
   1  12  -9   62.17    5.67
   1  12  -9   84.35   10.01
   1  12  -9   69.25    5.81
   1  12  -9   67.35    5.24
   1  12  -8   47.76    9.62
   1  12  -7   13.73    8.25
   1  12  -6   40.80    6.02
   1  12  -6   46.30    5.58
   1  12  -6   33.54    5.45
   1  12  -6   31.24    9.55
   1  12  -5   36.46    6.00
   1  12  -5   36.51    5.58
   1  12  -5   36.61    5.35
   1  12  -5   46.22    9.79
   1  12  -4   60.35    6.27
   1  12  -4   71.48    6.72
   1  12  -4   64.58   10.51
   1  12  -3   98.68    7.33
   1  12  -3   95.92   11.41
   1  12  -3   95.94    7.59
   1  12  -2   64.90   10.32
   1  12  -1   72.15   10.05
   1  12  -1   61.44    5.41
   1  12   0    8.49    4.06
   1  12   0   10.01    4.29
   1  12   0    5.62    7.92
   1  12   0    0.10    3.99
   1  12   0    2.46    4.16
   1  12   0   -1.30    4.37
   1  12   1   48.69    4.79
   1  12   1   53.66    5.15
   1  12   1   53.28    4.98
   1  12   1   60.60    9.21
   1  12   1   55.04    5.12
   1  12   1   44.79    4.50
   1  12   2    8.19    6.92
   1  12   2    7.97    3.30
   1  12   2    9.26    3.71
   1  12   2    9.24    4.07
   1  12   3   19.20    3.43
   1  12   3   16.46    3.97
   1  12   3   17.24    6.39
   1  12   4   35.76    3.98
   1  12   4   25.21    3.00
   1  12   5    1.01    2.70
   1  12   5    5.15    2.92
   1  12   6    8.98    1.96
   1  13 -13   13.42    2.46
   1  13 -13   10.72    2.67
   1  13 -12   10.78    3.03
   1  13 -12    6.06    3.11
   1  13 -11   21.60    3.43
   1  13 -11   24.22    3.92
   1  13 -10    7.38    3.34
   1  13 -10   13.26    4.00
   1  13  -9   -6.63    3.84
   1  13  -9    1.51    6.27
   1  13  -9   -1.61    3.45
   1  13  -9   -2.00    4.02
   1  13  -8   11.26    4.36
   1  13  -8   18.71    3.86
   1  13  -8   11.58    6.88
   1  13  -8   20.32    4.07
   1  13  -8   14.97    4.27
   1  13  -7    2.71    4.33
   1  13  -7   -6.28    3.91
   1  13  -7    1.89    4.10
   1  13  -7    0.27    3.98
   1  13  -7   -2.35    7.03
   1  13  -6   41.99    5.56
   1  13  -6   55.35    5.31
   1  13  -6   45.47    4.94
   1  13  -6   55.04    8.54
   1  13  -5   -4.13    4.72
   1  13  -5   -0.30    4.31
   1  13  -5   -1.03    3.86
   1  13  -5   -5.19    7.12
   1  13  -4   11.90    4.82
   1  13  -4    8.22    7.22
   1  13  -4   20.28    4.45
   1  13  -4   13.45    3.85
   1  13  -3   28.90    4.99
   1  13  -3   29.94    4.73
   1  13  -3   34.09    4.70
   1  13  -3   28.03    4.48
   1  13  -3   23.20    3.81
   1  13  -2   13.41    4.34
   1  13  -2   15.85    4.38
   1  13  -2   13.78    4.04
   1  13  -2   14.96    4.11
   1  13  -2    2.55    6.81
   1  13  -1   41.78    4.52
   1  13  -1   41.51    4.55
   1  13  -1   34.84    4.18
   1  13  -1   37.80    4.56
   1  13  -1   29.09    7.38
   1  13   0   20.84    3.72
   1  13   0   21.86    6.43
   1  13   0   23.15    3.37
   1  13   0   22.33    3.82
   1  13   0   15.84    3.50
   1  13   1    9.23    3.02
   1  13   1    7.87    3.16
   1  13   1   13.89    2.87
   1  13   2    6.63    1.91
   1  13   2    6.80    2.56
   1  13   3   -1.46    2.49
   1  13   3   -1.05    2.26
   1  13   3    0.03    1.62
   1  13   4    4.39    1.66
   1  14 -11   -0.80    2.18
   1  14 -10   20.61    2.90
   1  14  -9    1.38    2.68
   1  14  -9    3.15    2.46
   1  14  -9    0.67    2.76
   1  14  -8    3.43    3.19
   1  14  -8    3.04    2.65
   1  14  -8    3.38    2.97
   1  14  -8    2.25    2.85
   1  14  -7   14.46    3.74
   1  14  -7    9.76    3.15
   1  14  -7    9.20    2.78
   1  14  -7    6.52    3.22
   1  14  -7   10.00    2.90
   1  14  -6    0.59    3.77
   1  14  -6   -4.24    2.81
   1  14  -6   -3.22    3.28
   1  14  -6   -3.86    3.44
   1  14  -6    2.42    2.72
   1  14  -5   54.08    4.38
   1  14  -5   61.81    4.93
   1  14  -5   48.80    3.85
   1  14  -5   60.20    4.66
   1  14  -5   66.41    4.74
   1  14  -4    4.07    3.33
   1  14  -4   -1.70    3.49
   1  14  -4    3.43    2.21
   1  14  -4    3.69    3.33
   1  14  -4    8.05    3.12
   1  14  -3   43.83    4.27
   1  14  -3   39.30    3.98
   1  14  -3   48.72    4.05
   1  14  -3   39.83    3.89
   1  14  -2    5.59    2.84
   1  14  -2    4.28    2.87
   1  14  -2    6.86    2.85
   1  14  -2    2.00    2.66
   1  14  -1    1.90    2.53
   1  14  -1    6.96    2.22
   1  14  -1    5.45    2.51
   1  14  -1    3.34    2.13
   1  14   0    8.08    1.82
   1  14   0    8.37    2.29
   1  14   0    8.02    2.10
   1  15  -7   18.61    2.10
   1  15  -7   17.90    1.91
   1  15  -6   -0.03    1.96
   1  15  -6    1.50    1.53
   1  15  -6    0.65    1.69
   1  15  -5   18.96    2.17
   1  15  -5   17.10    2.05
   1  15  -5   18.07    2.02
   1  15  -4    4.44    1.63
   2 -13  -1   21.21    8.19
   2 -13   0    4.04    7.85
   2 -13   1   52.49    9.19
   2 -13   2   -7.40    7.63
   2 -12  -4    7.76    8.24
   2 -12  -3   35.44    9.59
   2 -12  -2    1.30    8.86
   2 -12  -1   65.23   11.06
   2 -12   0   37.70   10.14
   2 -12   1   93.89   11.55
   2 -12   2   30.17    9.09
   2 -12   3   10.93    8.22
   2 -12   9   58.46   10.27
   2 -11  -7   74.80    8.11
   2 -11  -6   13.86    8.17
   2 -11  -6   -2.42    6.38
   2 -11  -5  109.42   12.20
   2 -11  -4   42.73   10.55
   2 -11  -3   91.70   12.50
   2 -11  -2   20.62   10.29
   2 -11  -1   74.76   11.82
   2 -11   0  206.07   16.56
   2 -11   1   15.12    9.40
   2 -11   2   86.36   11.23
   2 -11   3    6.46    8.28
   2 -11  10    1.80    8.59
   2 -11  11   39.24    9.39
   2 -10  -9   40.01    7.54
   2 -10  -8   60.92    9.57
   2 -10  -8   59.81    8.65
   2 -10  -7  162.94   14.30
   2 -10  -7  175.02   13.50
   2 -10  -6   14.86    9.93
   2 -10  -6   24.70    8.16
   2 -10  -5  124.43   13.82
   2 -10  -5  103.83   10.86
   2 -10  -4   81.41   10.07
   2 -10  -4  106.42   13.36
   2 -10  -3  118.51   13.75
   2 -10  -2   83.14   12.67
   2 -10  -1   -0.46    9.79
   2 -10   0  290.55   19.40
   2 -10   1  155.37   13.90
   2 -10   2   15.21    8.50
   2 -10   3   34.58    8.98
   2 -10   4   18.35    8.15
   2 -10   8   25.69    4.68
   2 -10   9   62.60    5.66
   2 -10  10   42.30   10.66
   2 -10  10   39.10    4.90
   2 -10  11   13.86    9.28
   2 -10  12    8.97    8.75
   2 -10  12   12.12    4.00
   2 -10  13   -0.35    3.40
   2 -10  14   18.11    3.19
   2  -9 -12   11.11    3.02
   2  -9 -10   25.85    7.54
   2  -9  -9  214.19   15.01
   2  -9  -9  178.24   14.42
   2  -9  -8   -0.87    8.38
   2  -9  -8    6.06    8.80
   2  -9  -7  102.36   11.59
   2  -9  -7   81.86   12.22
   2  -9  -6  118.06   12.46
   2  -9  -6  148.32   14.30
   2  -9  -5   65.80   12.00
   2  -9  -5   56.53    9.81
   2  -9  -4  132.66   14.03
   2  -9  -3    2.28    9.79
   2  -9  -3    5.33    6.82
   2  -9  -2  296.15   19.76
   2  -9  -1   42.10   10.12
   2  -9   1  139.72    7.60
   2  -9   2   46.78    4.29
   2  -9   3  231.91   11.32
   2  -9   3  227.36   15.34
   2  -9   4    3.80    3.69
   2  -9   4    9.62    7.54
   2  -9   5  188.06    9.83
   2  -9   6   23.66    4.50
   2  -9   7   10.76    4.39
   2  -9   7   17.54    9.42
   2  -9   8   79.99    6.42
   2  -9   8   82.23   11.55
   2  -9   9   32.77    5.24
   2  -9   9   29.09   10.47
   2  -9  10  380.60   18.10
   2  -9  10  365.27   24.00
   2  -9  11   18.89    4.93
   2  -9  11   25.24   10.32
   2  -9  12   34.91    5.09
   2  -9  12   25.95   10.03
   2  -9  13   43.52    5.05
   2  -9  13   42.95    9.97
   2  -9  14    0.53    3.70
   2  -9  15   51.01    4.21
   2  -9  16    1.44    1.88
   2  -8 -12    1.76    5.96
   2  -8 -11  112.15   11.25
   2  -8 -10    1.73    8.61
   2  -8 -10   14.92    7.52
   2  -8  -9  153.99   14.04
   2  -8  -9  147.71   13.48
   2  -8  -8   68.64   10.72
   2  -8  -8   69.57   11.31
   2  -8  -7   16.11    9.15
   2  -8  -7   14.25    9.87
   2  -8  -6  257.71   18.63
   2  -8  -5   36.55   10.73
   2  -8  -4  211.39   16.12
   2  -8  -2  420.57   23.81
   2  -8  -1  219.43   15.65
   2  -8   0  100.79   10.56
   2  -8   1   18.92    8.00
   2  -8   2    5.10    7.58
   2  -8   3  101.41    9.84
   2  -8   4   26.81    7.92
   2  -8   4   26.94    7.33
   2  -8   5  201.58    9.87
   2  -8   5  167.93   12.86
   2  -8   5  198.97   14.56
   2  -8   5  176.34   12.42
   2  -8   6  304.75   14.67
   2  -8   6  305.18   19.01
   2  -8   7   23.67    4.89
   2  -8   7   50.68    9.87
   2  -8   8  120.26    7.89
   2  -8   8  107.23   12.13
   2  -8   9   85.15    6.89
   2  -8   9   91.09   12.32
   2  -8   9   64.93   11.03
   2  -8  10  167.47    9.95
   2  -8  10  167.48   15.74
   2  -8  11  132.21    8.69
   2  -8  11  134.58   14.48
   2  -8  12    7.41    5.01
   2  -8  12   -0.96    9.57
   2  -8  13   62.46   10.93
   2  -8  14    3.74    4.44
   2  -8  15   29.38    4.28
   2  -8  16   10.45    2.94
   2  -7 -13   66.14    5.42
   2  -7 -13   60.28    7.99
   2  -7 -12   32.80    8.56
   2  -7 -11   65.92   10.84
   2  -7 -10  124.77   13.21
   2  -7 -10  114.93   11.64
   2  -7  -9   29.61   10.28
   2  -7  -9   25.74    9.56
   2  -7  -8   69.99   10.97
   2  -7  -8   58.11   10.98
   2  -7  -7    0.88    9.22
   2  -7  -6  215.01   16.02
   2  -7  -4  181.23   14.08
   2  -7  -3   54.93    9.90
   2  -7  -2  163.64   12.88
   2  -7  -1  215.74   14.69
   2  -7   0  141.18   11.51
   2  -7   1    5.74    7.48
   2  -7   2  170.48   12.04
   2  -7   3  303.40   16.84
   2  -7   4  235.94   14.53
   2  -7   4  209.70   13.14
   2  -7   4  195.26   13.54
   2  -7   5   -0.55    7.86
   2  -7   5   -4.92    5.94
   2  -7   5    3.90    6.91
   2  -7   6   49.23    8.99
   2  -7   6   58.71    5.33
   2  -7   6   51.27    8.12
   2  -7   7  132.15    8.10
   2  -7   7  130.01   11.97
   2  -7   8   53.54    5.97
   2  -7   8   64.38    9.74
   2  -7   9  174.30   10.03
   2  -7   9  187.03   15.30
   2  -7   9  158.90   13.67
   2  -7  10   23.25   10.53
   2  -7  10    9.82    5.47
   2  -7  11   49.63   11.66
   2  -7  11   55.96    6.46
   2  -7  12    9.76   10.24
   2  -7  12   10.35    5.42
   2  -7  13   23.16   10.02
   2  -7  13    9.13    5.33
   2  -7  14   47.20    9.95
   2  -7  15   32.08    4.73
   2  -7  16   41.44    4.32
   2  -7  17   -3.39    2.17
   2  -6 -13   20.73    7.77
   2  -6 -12   86.93   11.33
   2  -6 -11   63.15   11.25
   2  -6 -10  126.79   13.48
   2  -6 -10   87.76   10.98
   2  -6  -9   -2.98    9.59
   2  -6  -9    6.68    8.42
   2  -6  -8  165.24   13.91
   2  -6  -6   18.05    8.43
   2  -6  -5   17.58    8.23
   2  -6  -4   15.73    8.36
   2  -6  -3  461.68   24.08
   2  -6  -2   60.77    9.16
   2  -6  -1 1541.95   68.81
   2  -6   0  414.84   21.49
   2  -6   1  379.04   19.80
   2  -6   2    4.06    6.91
   2  -6   3   71.38    8.77
   2  -6   3   78.92    8.25
   2  -6   4  571.17   26.25
   2  -6   4  540.41   25.65
   2  -6   4  489.57   25.93
   2  -6   5  124.02    9.98
   2  -6   5  102.54    8.55
   2  -6   5   94.14    9.59
   2  -6   6   24.94    7.37
   2  -6   7    5.00    4.39
   2  -6   8   16.78    8.46
   2  -6   8   19.19    4.98
   2  -6   9  167.07   14.75
   2  -6   9  162.41    9.69
   2  -6  10   43.76   10.94
   2  -6  10   45.71    6.23
   2  -6  11  187.61   16.65
   2  -6  11  190.70   11.06
   2  -6  12   97.00   13.42
   2  -6  12   94.27    7.82
   2  -6  13   58.45   11.47
   2  -6  13   52.30    6.35
   2  -6  14   37.75   10.20
   2  -6  15    5.50    4.68
   2  -6  16   26.41    4.32
   2  -6  17   20.06    2.89
   2  -5 -14   35.50    8.03
   2  -5 -13   52.24    9.76
   2  -5 -12   32.78    9.83
   2  -5 -11   14.68    9.90
   2  -5 -10  214.93   16.70
   2  -5  -9   60.03    9.71
   2  -5  -7  270.91   16.72
   2  -5  -6   -0.30    8.03
   2  -5  -5    5.17    7.39
   2  -5  -4   16.27    7.47
   2  -5  -3 1047.45   47.74
   2  -5  -2  834.57   38.60
   2  -5  -1 1934.47   84.77
   2  -5   0  753.93   34.82
   2  -5   1  147.84   10.30
   2  -5   2   37.83    6.74
   2  -5   3   -3.35    6.80
   2  -5   3    3.06    5.77
   2  -5   4  380.98   19.51
   2  -5   4  372.96   18.81
   2  -5   5  688.09   32.47
   2  -5   7   85.38    9.80
   2  -5   8   -0.80    4.30
   2  -5   9  127.75   12.56
   2  -5   9  122.95    7.43
   2  -5   9  119.56    8.03
   2  -5  10   34.33   10.65
   2  -5  10   41.81    4.97
   2  -5  10   32.31    5.86
   2  -5  11   79.68   13.05
   2  -5  11   91.51    6.82
   2  -5  11   95.24    7.70
   2  -5  12   71.81   12.82
   2  -5  12   71.54    6.22
   2  -5  12   80.58    7.28
   2  -5  13    1.61    5.44
   2  -5  13   14.09    9.96
   2  -5  14   76.40    6.89
   2  -5  14   61.82   11.07
   2  -5  15    1.87    4.81
   2  -5  16   15.21    4.19
   2  -5  17   17.14    3.20
   2  -4 -15   16.05    6.58
   2  -4 -14   53.56    8.99
   2  -4 -14   17.60    4.89
   2  -4 -13   10.89    8.71
   2  -4 -12  129.86    8.46
   2  -4 -12  173.11   14.56
   2  -4 -11   23.67    9.83
   2  -4  -9   35.29    7.85
   2  -4  -8   31.23    6.42
   2  -4  -8   34.62    7.72
   2  -4  -7  116.48    8.70
   2  -4  -7  119.29   10.16
   2  -4  -6   56.45    6.35
   2  -4  -6   59.87    8.00
   2  -4  -5   67.59    6.30
   2  -4  -5   57.42    8.10
   2  -4  -4  187.60   12.30
   2  -4  -3  147.22   10.30
   2  -4  -2 2021.72   88.03
   2  -4  -1  258.27   13.98
   2  -4   0  416.31   20.18
   2  -4   1  420.91   20.43
   2  -4   1  427.00   20.25
   2  -4   2   22.52    5.66
   2  -4   2   31.01    5.81
   2  -4   3   -0.53    5.45
   2  -4   3   -0.32    6.53
   2  -4   4   87.35    7.39
   2  -4   4   83.83    8.49
   2  -4   5  609.57   28.87
   2  -4   5  599.83   27.27
   2  -4   6   -0.47    7.24
   2  -4   6    1.80    3.82
   2  -4   7   68.90    9.35
   2  -4   8   15.77    4.47
   2  -4   9   19.81    4.47
   2  -4   9   23.62    4.82
   2  -4   9   18.89    9.17
   2  -4  10   31.55    5.08
   2  -4  10   31.96    5.74
   2  -4  10   34.48   10.46
   2  -4  11    4.37    4.79
   2  -4  11   11.26    5.72
   2  -4  11   17.71   10.99
   2  -4  12  106.91    7.58
   2  -4  12  124.59    8.58
   2  -4  13    3.71    4.62
   2  -4  13    6.04    5.70
   2  -4  13   11.19   10.44
   2  -4  14   76.33    6.90
   2  -4  14   56.13   11.01
   2  -4  15    0.30    4.85
   2  -4  15   -3.51    6.12
   2  -4  16    3.31    4.23
   2  -4  17   13.99    3.22
   2  -3 -17    9.03    2.51
   2  -3 -15   13.87    6.85
   2  -3 -14   -5.26    7.72
   2  -3 -13   -2.65    5.23
   2  -3 -13    2.30    8.63
   2  -3 -13    4.34    5.00
   2  -3 -12    9.05    8.79
   2  -3 -12   -8.94    7.94
   2  -3 -12    3.14    5.11
   2  -3 -11  159.68   12.80
   2  -3 -10   54.47    8.58
   2  -3 -10   60.97   10.14
   2  -3  -9  429.94   22.34
   2  -3  -8  106.41    8.82
   2  -3  -8   90.10    8.66
   2  -3  -7   37.85    6.37
   2  -3  -7   31.36    6.63
   2  -3  -6  185.48   11.18
   2  -3  -6  189.79   11.76
   2  -3  -5   68.51    6.71
   2  -3  -5   65.74    7.53
   2  -3  -4  322.81   16.51
   2  -3  -3  174.38   10.46
   2  -3  -2 3893.83  166.98
   2  -3  -1  797.75   35.66
   2  -3   0 3125.34  134.18
   2  -3   1 1149.27   51.47
   2  -3   1 1197.24   51.13
   2  -3   2 6106.60  260.74
   2  -3   3 1508.94   64.69
   2  -3   3 1464.98   64.32
   2  -3   4  920.80   39.30
   2  -3   4  942.88   40.06
   2  -3   4  863.90   39.50
   2  -3   4  960.54   41.28
   2  -3   5  732.64   33.46
   2  -3   5  865.72   35.57
   2  -3   6  305.84   17.10
   2  -3   7   41.59    8.32
   2  -3   9    7.91    8.87
   2  -3   9    2.71    4.21
   2  -3  10  101.18   12.89
   2  -3  10  109.97    7.39
   2  -3  11   50.60   11.64
   2  -3  11   39.16    5.63
   2  -3  11   41.27    6.20
   2  -3  12   35.88   11.33
   2  -3  12   22.33    5.35
   2  -3  12   31.64    6.19
   2  -3  13   26.35   10.65
   2  -3  13   21.85    4.96
   2  -3  13   19.56    5.93
   2  -3  14    2.13    9.08
   2  -3  14    5.96    5.30
   2  -3  15   12.98    6.60
   2  -3  15   12.26    4.03
   2  -3  15    9.89    4.90
   2  -3  16   20.80    3.21
   2  -3  16   30.45    4.45
   2  -3  17   11.69    2.90
   2  -2 -17    2.39    3.26
   2  -2 -15   35.84    7.63
   2  -2 -15   12.77    7.30
   2  -2 -14   13.11    7.74
   2  -2 -14    7.30    7.97
   2  -2 -14   -0.10    4.95
   2  -2 -13  207.85   15.40
   2  -2 -13  201.59   14.87
   2  -2 -13  186.77   10.88
   2  -2 -13  193.49   11.24
   2  -2 -12    8.75    5.19
   2  -2 -11  760.85   38.64
   2  -2 -11  785.43   37.93
   2  -2 -10    4.97    7.62
   2  -2 -10    9.21    7.17
   2  -2  -9  459.83   24.81
   2  -2  -9  482.77   24.22
   2  -2  -8  413.47   20.57
   2  -2  -8  383.78   19.56
   2  -2  -7   14.97    5.37
   2  -2  -7   11.23    6.10
   2  -2  -7    8.47    4.06
   2  -2  -6  187.25   11.22
   2  -2  -6  187.19   10.92
   2  -2  -5  424.56   20.43
   2  -2  -5  436.95   20.49
   2  -2  -4   32.77    5.59
   2  -2  -3    1.11    5.13
   2  -2  -2 1293.16   56.21
   2  -2  -1  939.38   41.16
   2  -2   0 1422.58   61.61
   2  -2   1  596.68   26.41
   2  -2   1  590.15   26.63
   2  -2   2  506.07   22.22
   2  -2   2  499.77   22.64
   2  -2   3 3413.69  144.58
   2  -2   3 3308.42  144.45
   2  -2   3 3676.58  145.60
   2  -2   4  299.77   15.44
   2  -2   5 1136.76   50.89
   2  -2   6    7.16    7.04
   2  -2   7  168.36   12.46
   2  -2   8   15.49    4.12
   2  -2   9   77.50    5.99
   2  -2   9   79.46   10.70
   2  -2  10   64.18    6.06
   2  -2  10   51.78   11.10
   2  -2  11  232.76   12.52
   2  -2  11  247.30   18.07
   2  -2  12   -2.91    5.56
   2  -2  12   -2.45    4.96
   2  -2  12   -3.25   10.60
   2  -2  13  242.28   12.34
   2  -2  13  214.03   11.91
   2  -2  13  193.59   16.80
   2  -2  14    0.40    7.12
   2  -2  14    0.85    9.18
   2  -2  15  110.30    7.40
   2  -2  15   95.18    6.72
   2  -2  15  101.21    9.37
   2  -2  16   27.60    4.31
   2  -2  16   25.70    3.41
   2  -2  17    8.29    2.42
   2  -1 -17    6.27    3.90
   2  -1 -16    1.17    6.75
   2  -1 -15   70.01   10.13
   2  -1 -14   14.69    8.78
   2  -1 -14    1.93    7.51
   2  -1 -14   12.59    5.36
   2  -1 -13  339.19   17.04
   2  -1 -13  374.87   21.62
   2  -1 -13  352.36   20.95
   2  -1 -12    8.06    5.44
   2  -1 -12    6.86    5.11
   2  -1 -11  378.76   21.07
   2  -1 -11  347.94   17.28
   2  -1 -11  379.46   20.97
   2  -1 -10  140.24   11.41
   2  -1 -10  124.20   11.29
   2  -1  -9    8.36    6.66
   2  -1  -9   17.43    7.03
   2  -1  -8  499.75   24.29
   2  -1  -8  467.16   24.01
   2  -1  -7   95.76    6.68
   2  -1  -7   89.78    8.21
   2  -1  -7   82.86    6.33
   2  -1  -6 1071.68   46.41
   2  -1  -6 1120.13   47.39
   2  -1  -6  990.94   45.84
   2  -1  -6 1139.20   46.66
   2  -1  -5  104.03    6.66
   2  -1  -5   91.07    7.39
   2  -1  -5   95.18    5.87
   2  -1  -4   90.97    6.51
   2  -1  -4   99.58    6.76
   2  -1  -4  106.39    6.05
   2  -1  -3    7.78    3.44
   2  -1  -3    3.46    4.02
   2  -1  -2   79.85    5.64
   2  -1  -2   76.50    5.18
   2  -1  -1   47.24    4.48
   2  -1  -1   54.31    4.40
   2  -1  -1   47.62    4.30
   2  -1   0  190.50    8.98
   2  -1   0  170.82    9.03
   2  -1   0  180.18    9.14
   2  -1   1  558.48   24.64
   2  -1   1  565.44   24.69
   2  -1   2    7.42    4.37
   2  -1   3 1618.47   70.34
   2  -1   4    9.67    5.86
   2  -1   5   17.36    6.64
   2  -1   6  546.96   26.75
   2  -1   7  247.71   15.34
   2  -1   8  205.53   10.50
   2  -1   9  142.84    8.42
   2  -1   9  142.44   12.88
   2  -1  10   -1.60    4.90
   2  -1  10   -3.68   10.39
   2  -1  11  221.50   12.06
   2  -1  11  229.94   17.64
   2  -1  12   37.81    5.78
   2  -1  12   11.16   10.64
   2  -1  13   68.71    6.51
   2  -1  13   60.12    6.60
   2  -1  13   75.61   10.23
   2  -1  13   48.50   11.28
   2  -1  14   16.45    7.55
   2  -1  14   -4.14    9.21
   2  -1  15   33.75    4.58
   2  -1  15   40.19    4.93
   2  -1  15   23.14    6.35
   2  -1  16   11.70    3.52
   2  -1  16   12.45    3.14
   2   0 -18   16.26    3.22
   2   0 -17   57.19    5.30
   2   0 -17   47.08    7.88
   2   0 -16    2.03    5.09
   2   0 -16    8.99    7.74
   2   0 -16   -1.80    4.93
   2   0 -15   28.10    9.16
   2   0 -14   47.08   10.27
   2   0 -14   34.28    6.21
   2   0 -13  120.99   12.75
   2   0 -13  108.96    8.21
   2   0 -12  191.42   14.91
   2   0 -12  191.02   10.87
   2   0 -12  173.85   13.32
   2   0 -11  282.95   17.79
   2   0 -11  314.05   18.29
   2   0 -11  270.67   17.17
   2   0 -11  288.30   14.36
   2   0 -10  437.21   23.71
   2   0 -10  455.49   23.25
   2   0 -10  440.27   20.37
   2   0  -9   38.36    7.71
   2   0  -9   33.50    7.07
   2   0  -8  190.89   12.61
   2   0  -8  192.44   12.09
   2   0  -7    2.58    6.27
   2   0  -7    2.04    5.62
   2   0  -6   28.81    6.24
   2   0  -6   36.66    5.91
   2   0  -5  105.98    6.56
   2   0  -5   85.91    7.61
   2   0  -4   88.27    6.22
   2   0  -3 1613.62   69.57
   2   0   0  426.58   19.31
   2   0   0  455.68   19.29
   2   0   1  205.39    9.63
   2   0   1  201.38    9.92
   2   0   2  424.75   19.62
   2   0   3  251.25   13.08
   2   0   4  668.73   30.85
   2   0   5   75.79    8.43
   2   0   6   49.96    8.20
   2   0   7  428.62   22.73
   2   0   8   39.26    4.68
   2   0   9  241.85   17.49
   2   0   9  259.38   12.95
   2   0  10   11.75   10.31
   2   0  10    7.85    5.15
   2   0  11   18.81   11.29
   2   0  11   22.12    5.60
   2   0  12  152.66   15.42
   2   0  12  172.84   10.11
   2   0  12  163.48   14.13
   2   0  13    3.14    9.76
   2   0  13   15.67    5.18
   2   0  13   -2.60    8.10
   2   0  13   12.76    5.18
   2   0  14   45.51    5.61
   2   0  14   49.52    8.19
   2   0  14   53.24    5.56
   2   0  15    1.95    3.82
   2   0  15    1.99    3.93
   2   0  16   17.13    2.98
   2   0  16   12.26    2.89
   2   1 -18    1.39    3.47
   2   1 -17   85.22    9.33
   2   1 -17   76.32    6.26
   2   1 -16   27.45    5.74
   2   1 -16   41.98    9.33
   2   1 -16   40.49    5.87
   2   1 -15    5.18    5.88
   2   1 -15   16.05    9.54
   2   1 -14  144.99    9.98
   2   1 -14  178.18   14.64
   2   1 -13   10.24    6.01
   2   1 -13    7.98    9.31
   2   1 -12  203.94   15.47
   2   1 -12  207.17   15.54
   2   1 -12  196.83   11.39
   2   1 -11   21.96    8.36
   2   1 -11   14.26    5.37
   2   1 -11   19.10    6.74
   2   1 -11   17.30    3.98
   2   1 -10  142.66   10.47
   2   1 -10  155.98   12.09
   2   1 -10  138.97    8.55
   2   1  -9  178.09   12.64
   2   1  -9  184.90   11.45
   2   1  -8    5.74    6.60
   2   1  -8    3.41    5.32
   2   1  -7 1312.48   57.65
   2   1  -7 1276.40   56.98
   2   1  -6  164.38   10.54
   2   1  -5 3211.94  136.28
   2   1  -5 3126.61  136.33
   2   1   0    5.36    4.25
   2   1   0    6.26    4.40
   2   1   0    7.29    4.20
   2   1   1   29.21    5.60
   2   1   1   25.69    4.96
   2   1   1   24.27    5.06
   2   1   2  335.42   16.43
   2   1   3   65.68    7.19
   2   1   4    1.97    4.68
   2   1   4    3.43    6.60
   2   1   5 1471.89   66.73
   2   1   5 1610.50   67.80
   2   1   6  317.41   17.81
   2   1   7  807.97   35.53
   2   1   8   60.87    5.47
   2   1   8   66.49   10.11
   2   1   9   99.99    7.20
   2   1   9   91.18   12.43
   2   1  10  137.84    8.87
   2   1  10  132.14   14.41
   2   1  11   11.76    5.39
   2   1  11   14.36    8.66
   2   1  11   18.90   11.15
   2   1  12   79.70    7.00
   2   1  12   69.50   12.18
[truncated: 628,840 more chars]
